# Supplementary material for: Proteome-Wide Effect of 17-β-Estradiol and Lipoxin A4 in an Endometriotic Epithelial Cell Line
Source: Front Endocrinol (Lausanne). 2016 Jan 6;6:192. doi: 10.3389/fendo.2015.00192 (PMC4701930; doi:10.3389/fendo.2015.00192)
Supplement: Supplementary file 1 [file Table_1.XLSX]

## Sheet: Supplementary file 1 12Z iTRAQ 
Sequence	Protein Descriptions	Protein Group Accessions	113	114	115	116	117	118	119	121
aFANLR	D-3-phosphoglycerate dehydrogenase OS=Homo sapiens GN=PHGDH PE=1 SV=4 - [SERA_HUMAN]	O43175	1160	719	379	504	899	1040	1860	690
aFANLR	D-3-phosphoglycerate dehydrogenase OS=Homo sapiens GN=PHGDH PE=1 SV=4 - [SERA_HUMAN]	O43175	828	647	575	419	382	576	1660	470
aFANLR	D-3-phosphoglycerate dehydrogenase OS=Homo sapiens GN=PHGDH PE=1 SV=4 - [SERA_HUMAN]	O43175	3700	1750	1690	1080	1260	1110	2580	1330
mLALISR	ADP-ribosylation factor-like protein 8B OS=Homo sapiens GN=ARL8B PE=1 SV=1 - [ARL8B_HUMAN]	Q9NVJ2	170	210	148	118	187	92.6	215	166
aQILPIR	Clathrin heavy chain 1 OS=Homo sapiens GN=CLTC PE=1 SV=5 - [CLH1_HUMAN]	Q00610	6760	5540	4750	6540	4530	5110	7570	5630
aQILPIR	Clathrin heavy chain 1 OS=Homo sapiens GN=CLTC PE=1 SV=5 - [CLH1_HUMAN]	Q00610	2630	2730	3250	3160	2010	4090	3750	2370
aQILPIR	Clathrin heavy chain 1 OS=Homo sapiens GN=CLTC PE=1 SV=5 - [CLH1_HUMAN]	Q00610	6430					2100	4890	2190
aQILPIR	Clathrin heavy chain 1 OS=Homo sapiens GN=CLTC PE=1 SV=5 - [CLH1_HUMAN]	Q00610
aQILPIR	Clathrin heavy chain 1 OS=Homo sapiens GN=CLTC PE=1 SV=5 - [CLH1_HUMAN]	Q00610	3190	3300	3550	2470	2490	3650	3930	3390
aQILPIR	Clathrin heavy chain 1 OS=Homo sapiens GN=CLTC PE=1 SV=5 - [CLH1_HUMAN]	Q00610	13400	10400	13800	14700	14900	13000	16000	16400
aQILPIR	Clathrin heavy chain 1 OS=Homo sapiens GN=CLTC PE=1 SV=5 - [CLH1_HUMAN]	Q00610	2670		2190	2310	2890	2220	4270
aAVLNAER	Golgi resident protein GCP60 OS=Homo sapiens GN=ACBD3 PE=1 SV=4 - [GCP60_HUMAN]	Q9H3P7	19300	21500	17800		20600	16100		18400
aEQVALSR	Glucose-6-phosphate 1-dehydrogenase OS=Homo sapiens GN=G6PD PE=1 SV=4 - [G6PD_HUMAN]	P11413	31500	40700	30400	29200	38100	34700	37900	48500
sELEQLR	Guanine nucleotide-binding protein G(I)/G(S)/G(T) subunit beta-2 OS=Homo sapiens GN=GNB2 PE=1 SV=3 - [GBB2_HUMAN]|Guanine nucleotide-binding protein subunit beta-4 OS=Homo sapiens GN=GNB4 PE=1 SV=3 - [GBB4_HUMAN]	P62879;Q9HAV0	7670	9340	6900	7500	7040	8660	12100	10200
tEQMTLR	Guanine nucleotide-binding protein subunit beta-2-like 1 OS=Homo sapiens GN=GNB2L1 PE=1 SV=3 - [GBLP_HUMAN]	P63244	13800	25800		12200	18000	20200	15100	25800
tEQMTLR	Guanine nucleotide-binding protein subunit beta-2-like 1 OS=Homo sapiens GN=GNB2L1 PE=1 SV=3 - [GBLP_HUMAN]	P63244	13900	18100	12700	14900	16900	15300	20000	25800
sGFLEGLR	Transmembrane protein 50A OS=Homo sapiens GN=TMEM50A PE=1 SV=1 - [TM50A_HUMAN]	O95807	2140	3040		3120	2140		2480	2570
tHWFHR	BRO1 domain-containing protein BROX OS=Homo sapiens GN=BROX PE=1 SV=1 - [BROX_HUMAN]	Q5VW32	2640	4170	2520	1200	1690	1820	5700	1130
tHWFHR	BRO1 domain-containing protein BROX OS=Homo sapiens GN=BROX PE=1 SV=1 - [BROX_HUMAN]	Q5VW32	2500	4140	2560	1390	2040	1110	4750	1600
vGLVLQ	Glycylpeptide N-tetradecanoyltransferase 1 OS=Homo sapiens GN=NMT1 PE=1 SV=2 - [NMT1_HUMAN]|Glycylpeptide N-tetradecanoyltransferase 2 OS=Homo sapiens GN=NMT2 PE=1 SV=1 - [NMT2_HUMAN]	P30419;O60551	11300	11100	11900	17300	18000	19000	18300	12600
vGLVLQ	Glycylpeptide N-tetradecanoyltransferase 1 OS=Homo sapiens GN=NMT1 PE=1 SV=2 - [NMT1_HUMAN]|Glycylpeptide N-tetradecanoyltransferase 2 OS=Homo sapiens GN=NMT2 PE=1 SV=1 - [NMT2_HUMAN]	P30419;O60551	3000	6560	3270	8690	11400	8870	10700	6040
lSLQAV	Adipocyte plasma membrane-associated protein OS=Homo sapiens GN=APMAP PE=1 SV=2 - [APMAP_HUMAN]	Q9HDC9	31000	32600	31400	32500	33500	31800	34300	38600
gGFGFR	Eukaryotic translation initiation factor 4H OS=Homo sapiens GN=EIF4H PE=1 SV=5 - [IF4H_HUMAN]	Q15056	20200	19000	19500	20600	19600	20700	25500	25900
vLALAR	Chondroitin sulfate proteoglycan 4 OS=Homo sapiens GN=CSPG4 PE=1 SV=2 - [CSPG4_HUMAN]	Q6UVK1	269000	285000	299000	267000	251000	265000	275000	300000
iDIAGR	Actin-related protein 2 OS=Homo sapiens GN=ACTR2 PE=1 SV=1 - [ARP2_HUMAN]|Alpha-centractin OS=Homo sapiens GN=ACTR1A PE=1 SV=1 - [ACTZ_HUMAN]|Actin
lDIAGR	Actin-related protein 2 OS=Homo sapiens GN=ACTR2 PE=1 SV=1 - [ARP2_HUMAN]|Alpha-centractin OS=Homo sapiens GN=ACTR1A PE=1 SV=1 - [ACTZ_HUMAN]|Actin
lDLAGR	Actin-related protein 2 OS=Homo sapiens GN=ACTR2 PE=1 SV=1 - [ARP2_HUMAN]|Alpha-centractin OS=Homo sapiens GN=ACTR1A PE=1 SV=1 - [ACTZ_HUMAN]|Actin
iDIAGR	Actin-related protein 2 OS=Homo sapiens GN=ACTR2 PE=1 SV=1 - [ARP2_HUMAN]|Alpha-centractin OS=Homo sapiens GN=ACTR1A PE=1 SV=1 - [ACTZ_HUMAN]|Actin
lDIAGR	Actin-related protein 2 OS=Homo sapiens GN=ACTR2 PE=1 SV=1 - [ARP2_HUMAN]|Alpha-centractin OS=Homo sapiens GN=ACTR1A PE=1 SV=1 - [ACTZ_HUMAN]|Actin
lDLAGR	Actin-related protein 2 OS=Homo sapiens GN=ACTR2 PE=1 SV=1 - [ARP2_HUMAN]|Alpha-centractin OS=Homo sapiens GN=ACTR1A PE=1 SV=1 - [ACTZ_HUMAN]|Actin
aLLcYNR	Cysteine and histidine-rich domain-containing protein 1 OS=Homo sapiens GN=CHORDC1 PE=1 SV=2 - [CHRD1_HUMAN]	Q9UHD1	3070	2670	1820	1890	1570	2150	3650	3170
aMFEQMR	Eukaryotic translation initiation factor 3 subunit K OS=Homo sapiens GN=EIF3K PE=1 SV=1 - [EIF3K_HUMAN]	Q9UBQ5	4640	5140	5670	5570	3280		5790	4980
aMFEQMR	Eukaryotic translation initiation factor 3 subunit K OS=Homo sapiens GN=EIF3K PE=1 SV=1 - [EIF3K_HUMAN]	Q9UBQ5							5420
yAGALR	Ubiquitin carboxyl-terminal hydrolase 14 OS=Homo sapiens GN=USP14 PE=1 SV=3 - [UBP14_HUMAN]	P54578	49100	49700	58400	52900	54400	52500	53500	63500
gTGLLGH	Ubiquitin carboxyl-terminal hydrolase 48 OS=Homo sapiens GN=USP48 PE=1 SV=1 - [UBP48_HUMAN]	Q86UV5	59400	74100	72200	64100	69500	89500	85100	81600
iLGVPR	DnaJ homolog subfamily B member 11 OS=Homo sapiens GN=DNAJB11 PE=1 SV=1 - [DJB11_HUMAN]	Q9UBS4	7350	5740	5940	6800	8510	4680	6720	8890
gILTPR	Myosin-9 OS=Homo sapiens GN=MYH9 PE=1 SV=4 - [MYH9_HUMAN]|KH domain-containing
gLLTPR	Myosin-9 OS=Homo sapiens GN=MYH9 PE=1 SV=4 - [MYH9_HUMAN]|KH domain-containing
gILTPR	Myosin-9 OS=Homo sapiens GN=MYH9 PE=1 SV=4 - [MYH9_HUMAN]|KH domain-containing
gLLTPR	Myosin-9 OS=Homo sapiens GN=MYH9 PE=1 SV=4 - [MYH9_HUMAN]|KH domain-containing
iLLAAR	40S ribosomal protein SA OS=Homo sapiens GN=RPSA PE=1 SV=4 - [RSSA_HUMAN]|Probable E3 ubiquitin-protein ligase TRIP12 OS=Homo sapiens GN=TRIP12 PE=1 SV=1 - [TRIPC_HUMAN]	P08865;Q14669	41500	35300	35600	35700	35500	36400	37700	45200
lLIAAR	40S ribosomal protein SA OS=Homo sapiens GN=RPSA PE=1 SV=4 - [RSSA_HUMAN]|Probable E3 ubiquitin-protein ligase TRIP12 OS=Homo sapiens GN=TRIP12 PE=1 SV=1 - [TRIPC_HUMAN]	P08865;Q14669	41500	35300	35600	35700	35500	36400	37700	45200
lLLAAR	40S ribosomal protein SA OS=Homo sapiens GN=RPSA PE=1 SV=4 - [RSSA_HUMAN]|Probable E3 ubiquitin-protein ligase TRIP12 OS=Homo sapiens GN=TRIP12 PE=1 SV=1 - [TRIPC_HUMAN]	P08865;Q14669	41500	35300	35600	35700	35500	36400	37700	45200
iLALAR	Spliceosome RNA helicase BAT1 OS=Homo sapiens GN=BAT1 PE=1 SV=1 - [UAP56_HUMAN]	Q13838	664000	657000	665000	714000	675000	644000	687000	677000
lLAALR	Pterin-4-alpha-carbinolamine dehydratase 2 OS=Homo sapiens GN=PCBD2 PE=1 SV=4 - [PHS2_HUMAN]		664000	657000	665000	714000	675000	644000	687000	677000
lLPGIF	7-dehydrocholesterol reductase OS=Homo sapiens GN=DHCR7 PE=1 SV=1 - [DHCR7_HUMAN]	Q9UBM7	5370	5790	5600	5610	5870	5490	4860	5430
lLPGIF	7-dehydrocholesterol reductase OS=Homo sapiens GN=DHCR7 PE=1 SV=1 - [DHCR7_HUMAN]	Q9UBM7	1750	1840	1690	1940	1790	1740	2180	2180
aVPAALILR	COMM domain-containing protein 10 OS=Homo sapiens GN=COMMD10 PE=1 SV=1 - [COMDA_HUMAN]	Q9Y6G5	1070	934	634	678	864	914	1190	1050
aVPAALILR	COMM domain-containing protein 10 OS=Homo sapiens GN=COMMD10 PE=1 SV=1 - [COMDA_HUMAN]	Q9Y6G5	529	638	455	553	668	613	817	517
aVPAALILR	COMM domain-containing protein 10 OS=Homo sapiens GN=COMMD10 PE=1 SV=1 - [COMDA_HUMAN]	Q9Y6G5	1440	1280	1100	1310	1220	1250	1450	1150
aVPAALILR	COMM domain-containing protein 10 OS=Homo sapiens GN=COMMD10 PE=1 SV=1 - [COMDA_HUMAN]	Q9Y6G5	1500	1880	1680	1650	1560	1650	2210	2050
aVPAALILR	COMM domain-containing protein 10 OS=Homo sapiens GN=COMMD10 PE=1 SV=1 - [COMDA_HUMAN]	Q9Y6G5	1560	1450	1590	1480	1560	1400	1930	1860
aVPAALILR	COMM domain-containing protein 10 OS=Homo sapiens GN=COMMD10 PE=1 SV=1 - [COMDA_HUMAN]	Q9Y6G5	2360	2360	2360	2410	2760	2440	2960	2230
aSIWVGHR	Annexin A3 OS=Homo sapiens GN=ANXA3 PE=1 SV=3 - [ANXA3_HUMAN]	P12429	61600	58000	54400	50700	48900	48800	53200	55900
aSIWVGHR	Annexin A3 OS=Homo sapiens GN=ANXA3 PE=1 SV=3 - [ANXA3_HUMAN]	P12429	140000	98100	83400	101000	112000	113000	90600	137000
aSIWVGHR	Annexin A3 OS=Homo sapiens GN=ANXA3 PE=1 SV=3 - [ANXA3_HUMAN]	P12429	159000	160000	155000	142000	172000	160000	179000	181000
qAPLVH	Clathrin light chain A OS=Homo sapiens GN=CLTA PE=1 SV=1 - [CLCA_HUMAN]	P09496	2260	2470	2160	2120	1930	1550	2800	2910
aAQALALLR	26S proteasome non-ATPase regulatory subunit 5 OS=Homo sapiens GN=PSMD5 PE=1 SV=3 - [PSMD5_HUMAN]	Q16401	792	805	807	756	668	733	784	716
aAQALALLR	26S proteasome non-ATPase regulatory subunit 5 OS=Homo sapiens GN=PSMD5 PE=1 SV=3 - [PSMD5_HUMAN]	Q16401	1080	839	352	536	505	417	621	458
aAQALALLR	26S proteasome non-ATPase regulatory subunit 5 OS=Homo sapiens GN=PSMD5 PE=1 SV=3 - [PSMD5_HUMAN]	Q16401	2230	1290	935	749	989	754	1190	870
aAQALALLR	26S proteasome non-ATPase regulatory subunit 5 OS=Homo sapiens GN=PSMD5 PE=1 SV=3 - [PSMD5_HUMAN]	Q16401	22900	19900	18900	23800	26600	16100	18100	16500
aAQALALLR	26S proteasome non-ATPase regulatory subunit 5 OS=Homo sapiens GN=PSMD5 PE=1 SV=3 - [PSMD5_HUMAN]	Q16401	5390	6360	6430	6810	6150	8760	9090	8220
aAQALALLR	26S proteasome non-ATPase regulatory subunit 5 OS=Homo sapiens GN=PSMD5 PE=1 SV=3 - [PSMD5_HUMAN]	Q16401	1020	596	776	586	597	721	1000	762
aAQALALLR	26S proteasome non-ATPase regulatory subunit 5 OS=Homo sapiens GN=PSMD5 PE=1 SV=3 - [PSMD5_HUMAN]	Q16401	2460	1630	1880	1740	1760	1770	1820	2590
aAQALALLR	26S proteasome non-ATPase regulatory subunit 5 OS=Homo sapiens GN=PSMD5 PE=1 SV=3 - [PSMD5_HUMAN]	Q16401
aAQALALLR	26S proteasome non-ATPase regulatory subunit 5 OS=Homo sapiens GN=PSMD5 PE=1 SV=3 - [PSMD5_HUMAN]	Q16401	2750	2320	2480	2400	2450	2500	2090	2820
aAQALALLR	26S proteasome non-ATPase regulatory subunit 5 OS=Homo sapiens GN=PSMD5 PE=1 SV=3 - [PSMD5_HUMAN]	Q16401	731	924	651	732	603	804	825	837
aAQALALLR	26S proteasome non-ATPase regulatory subunit 5 OS=Homo sapiens GN=PSMD5 PE=1 SV=3 - [PSMD5_HUMAN]	Q16401	1330	1010	1050	1110	1190	1040	1310	1290
aAQALALLR	26S proteasome non-ATPase regulatory subunit 5 OS=Homo sapiens GN=PSMD5 PE=1 SV=3 - [PSMD5_HUMAN]	Q16401	1330	1540	890	1160	999	1080	1420	1330
aAQALALLR	26S proteasome non-ATPase regulatory subunit 5 OS=Homo sapiens GN=PSMD5 PE=1 SV=3 - [PSMD5_HUMAN]	Q16401	1180	1350	948	659	906	652	1170	991
aAQALALLR	26S proteasome non-ATPase regulatory subunit 5 OS=Homo sapiens GN=PSMD5 PE=1 SV=3 - [PSMD5_HUMAN]	Q16401	3010	2460	2890	1530	2090	2150	2350	2220
aAQALALLR	26S proteasome non-ATPase regulatory subunit 5 OS=Homo sapiens GN=PSMD5 PE=1 SV=3 - [PSMD5_HUMAN]	Q16401	809	658	740	631	632	866	677	557
aAQALALLR	26S proteasome non-ATPase regulatory subunit 5 OS=Homo sapiens GN=PSMD5 PE=1 SV=3 - [PSMD5_HUMAN]	Q16401	362	259	145	123	224	193	365	216
aAQALALLR	26S proteasome non-ATPase regulatory subunit 5 OS=Homo sapiens GN=PSMD5 PE=1 SV=3 - [PSMD5_HUMAN]	Q16401	3240	25100	2440	1450	3160	1800	2730
aAQALALLR	26S proteasome non-ATPase regulatory subunit 5 OS=Homo sapiens GN=PSMD5 PE=1 SV=3 - [PSMD5_HUMAN]	Q16401	2350	3740	1730	1520	3540	1980	2630	3260
aAQALALLR	26S proteasome non-ATPase regulatory subunit 5 OS=Homo sapiens GN=PSMD5 PE=1 SV=3 - [PSMD5_HUMAN]	Q16401	2510	1740	1420	1360	1040	1190	2460	1340
aAQALALLR	26S proteasome non-ATPase regulatory subunit 5 OS=Homo sapiens GN=PSMD5 PE=1 SV=3 - [PSMD5_HUMAN]	Q16401	3270	2250	2260	2350	2510	2700	2830	2520
aAQALALLR	26S proteasome non-ATPase regulatory subunit 5 OS=Homo sapiens GN=PSMD5 PE=1 SV=3 - [PSMD5_HUMAN]	Q16401	88600	5040	5670	6060	5140	5020	4730	5230
aAQALALLR	26S proteasome non-ATPase regulatory subunit 5 OS=Homo sapiens GN=PSMD5 PE=1 SV=3 - [PSMD5_HUMAN]	Q16401	1280	2190	1440	1400	1560	1530	2280	2080
aAQALALLR	26S proteasome non-ATPase regulatory subunit 5 OS=Homo sapiens GN=PSMD5 PE=1 SV=3 - [PSMD5_HUMAN]	Q16401	3120	5860	3980	5850	6730	4640	4600	4280
lIPAPR	Zinc finger protein 598 OS=Homo sapiens GN=ZNF598 PE=1 SV=1 - [ZN598_HUMAN]|40S ribosomal protein S2 OS=Homo sapiens GN=RPS2 PE=1 SV=2 - [RS2_HUMAN]	Q86UK7;P15880	40200	41600	52300	33900	46700	38300	51400	43300
lLPAPR	Zinc finger protein 598 OS=Homo sapiens GN=ZNF598 PE=1 SV=1 - [ZN598_HUMAN]|40S ribosomal protein S2 OS=Homo sapiens GN=RPS2 PE=1 SV=2 - [RS2_HUMAN]	Q86UK7;P15880	40200	41600	52300	33900	46700	38300	51400	43300
lIPAPR	Zinc finger protein 598 OS=Homo sapiens GN=ZNF598 PE=1 SV=1 - [ZN598_HUMAN]|40S ribosomal protein S2 OS=Homo sapiens GN=RPS2 PE=1 SV=2 - [RS2_HUMAN]	Q86UK7;P15880	5910000	6270000	5990000	6710000	7350000	5520000	7000000	7360000
lLPAPR	Zinc finger protein 598 OS=Homo sapiens GN=ZNF598 PE=1 SV=1 - [ZN598_HUMAN]|40S ribosomal protein S2 OS=Homo sapiens GN=RPS2 PE=1 SV=2 - [RS2_HUMAN]	Q86UK7;P15880	5910000	6270000	5990000	6710000	7350000	5520000	7000000	7360000
lIPAPR	Zinc finger protein 598 OS=Homo sapiens GN=ZNF598 PE=1 SV=1 - [ZN598_HUMAN]|40S ribosomal protein S2 OS=Homo sapiens GN=RPS2 PE=1 SV=2 - [RS2_HUMAN]	Q86UK7;P15880	1140000	1070000	1090000	1130000	1170000	1060000	1230000	1230000
lLPAPR	Zinc finger protein 598 OS=Homo sapiens GN=ZNF598 PE=1 SV=1 - [ZN598_HUMAN]|40S ribosomal protein S2 OS=Homo sapiens GN=RPS2 PE=1 SV=2 - [RS2_HUMAN]	Q86UK7;P15880	1140000	1070000	1090000	1130000	1170000	1060000	1230000	1230000
lIPAPR	Zinc finger protein 598 OS=Homo sapiens GN=ZNF598 PE=1 SV=1 - [ZN598_HUMAN]|40S ribosomal protein S2 OS=Homo sapiens GN=RPS2 PE=1 SV=2 - [RS2_HUMAN]	Q86UK7;P15880	583000	655000	712000	622000	644000	526000	647000	710000
lLPAPR	Zinc finger protein 598 OS=Homo sapiens GN=ZNF598 PE=1 SV=1 - [ZN598_HUMAN]|40S ribosomal protein S2 OS=Homo sapiens GN=RPS2 PE=1 SV=2 - [RS2_HUMAN]	Q86UK7;P15880	583000	655000	712000	622000	644000	526000	647000	710000
aGLTLFVGR	RNA-binding protein 28 OS=Homo sapiens GN=RBM28 PE=1 SV=3 - [RBM28_HUMAN]	Q9NW13	1720	1480	1240	1330	1400	1150	1580	1560
aGLTLFVGR	RNA-binding protein 28 OS=Homo sapiens GN=RBM28 PE=1 SV=3 - [RBM28_HUMAN]	Q9NW13	335	365	256	249	312	315	554	372
aGLTLFVGR	RNA-binding protein 28 OS=Homo sapiens GN=RBM28 PE=1 SV=3 - [RBM28_HUMAN]	Q9NW13	530	544	448	314	472	528	844	506
aGLTLFVGR	RNA-binding protein 28 OS=Homo sapiens GN=RBM28 PE=1 SV=3 - [RBM28_HUMAN]	Q9NW13	2650	927	882	614	725	1040	939	807
aGLTLFVGR	RNA-binding protein 28 OS=Homo sapiens GN=RBM28 PE=1 SV=3 - [RBM28_HUMAN]	Q9NW13	499	399	426	388	488	442	629	404
aGLTLFVGR	RNA-binding protein 28 OS=Homo sapiens GN=RBM28 PE=1 SV=3 - [RBM28_HUMAN]	Q9NW13	2090	1870	1840	1920	1980	1700	1980	1810
aGLTLFVGR	RNA-binding protein 28 OS=Homo sapiens GN=RBM28 PE=1 SV=3 - [RBM28_HUMAN]	Q9NW13	1960	1950	1620	1880	1510	2160	3290	2340
aGLTLFVGR	RNA-binding protein 28 OS=Homo sapiens GN=RBM28 PE=1 SV=3 - [RBM28_HUMAN]	Q9NW13	745	782	663	615	832	564	888	962
aILSIR	Melanoma-associated antigen D2 OS=Homo sapiens GN=MAGED2 PE=1 SV=2 - [MAGD2_HUMAN]	Q9UNF1	460000	448000	448000	460000	452000	402000	420000	519000
aILSLR	Melanoma-associated antigen D2 OS=Homo sapiens GN=MAGED2 PE=1 SV=2 - [MAGD2_HUMAN]	Q9UNF1	460000	448000	448000	460000	452000	402000	420000	519000
aLLSLR	Melanoma-associated antigen D2 OS=Homo sapiens GN=MAGED2 PE=1 SV=2 - [MAGD2_HUMAN]	Q9UNF1	460000	448000	448000	460000	452000	402000	420000	519000
lAGGQVE	Alpha-endosulfine OS=Homo sapiens GN=ENSA PE=1 SV=1 - [ENSA_HUMAN]	O43768	64900	45600	71400	58700	66700	50200	52000	68700
lILTLT	WD repeat-containing protein 3 OS=Homo sapiens GN=WDR3 PE=1 SV=1 - [WDR3_HUMAN]	Q9UNX4	4650	4640	3690	4300	3750	4300	5140	4790
lILTLT	WD repeat-containing protein 3 OS=Homo sapiens GN=WDR3 PE=1 SV=1 - [WDR3_HUMAN]	Q9UNX4	3360	3000	3360	3010	3530	3220	3760	3060
mELFLAGR	L-xylulose reductase OS=Homo sapiens GN=DCXR PE=1 SV=2 - [DCXR_HUMAN]	Q7Z4W1	2570	3040	2980	2510	3270	3520	3100	2660
tGLQLF	Protein LAS1 homolog OS=Homo sapiens GN=LAS1L PE=1 SV=2 - [LAS1L_HUMAN]	Q9Y4W2	7700	8010	7120	7330	8560	6740	7160	9270
tGLQLF	Protein LAS1 homolog OS=Homo sapiens GN=LAS1L PE=1 SV=2 - [LAS1L_HUMAN]	Q9Y4W2	2360	2240	2400	2000	2370	2210	2640	2800
vFFPGI	Putative deoxyribonuclease TATDN1 OS=Homo sapiens GN=TATDN1 PE=1 SV=2 - [TATD1_HUMAN]	Q6P1N9	7490	8100	9490	8300	8700	7550	9660	9080
vFFPGI	Putative deoxyribonuclease TATDN1 OS=Homo sapiens GN=TATDN1 PE=1 SV=2 - [TATD1_HUMAN]	Q6P1N9	5520	6990	5940	5440	5440	5660	6970	6410
vFFPGI	Putative deoxyribonuclease TATDN1 OS=Homo sapiens GN=TATDN1 PE=1 SV=2 - [TATD1_HUMAN]	Q6P1N9	10200	9800	9760	10200	9990	7820	8950	10400
gFGFVR	TAR DNA-binding protein 43 OS=Homo sapiens GN=TARDBP PE=1 SV=1 - [TADBP_HUMAN]|Polyadenylate-binding protein 5 OS=Homo sapiens GN=PABPC5 PE=1 SV=1 - [PABP5_HUMAN]	Q13148	19200	18500	17500	16400	17400	17500	23700	18300
iPVVVR	Succinyl-CoA ligase [ADP-forming] subunit beta
vPLVVR	Succinyl-CoA ligase [GDP-forming] subunit beta
vLPVVR	Protein MICAL-2 OS=Homo sapiens GN=MICAL2 PE=1 SV=1 - [MICA2_HUMAN]	O94851	197000	197000	206000	199000	215000	194000	213000	212000
lVLLLL	Transmembrane protein 14A OS=Homo sapiens GN=TMEM14A PE=2 SV=1 - [TM14A_HUMAN]	Q9Y6G1	3820	7230	2830	3250	3300	2440	4050	3980
lVLLLL	Transmembrane protein 14A OS=Homo sapiens GN=TMEM14A PE=2 SV=1 - [TM14A_HUMAN]	Q9Y6G1	1020	1700	733	833	749	579	1240	915
lVLLLL	Transmembrane protein 14A OS=Homo sapiens GN=TMEM14A PE=2 SV=1 - [TM14A_HUMAN]	Q9Y6G1	1510	1520	489	529	675	166	11500	542
lVLLLL	Transmembrane protein 14A OS=Homo sapiens GN=TMEM14A PE=2 SV=1 - [TM14A_HUMAN]	Q9Y6G1	525	3570	344	459	483	409	506	434
lVLLLL	Transmembrane protein 14A OS=Homo sapiens GN=TMEM14A PE=2 SV=1 - [TM14A_HUMAN]	Q9Y6G1	579	1890	598	552	559	469	729	741
lVLLLL	Transmembrane protein 14A OS=Homo sapiens GN=TMEM14A PE=2 SV=1 - [TM14A_HUMAN]	Q9Y6G1	178	1060	227	289	244	242	379	370
sLPLVR	Sphingolipid delta(4)-desaturase DES1 OS=Homo sapiens GN=DEGS1 PE=1 SV=1 - [DEGS1_HUMAN]	O15121	431000	400000	408000	405000	436000	392000	449000	470000
sLLPVR	Putative TRAF4-associated factor 1 OS=Homo sapiens GN=TRAF4AF1 PE=1 SV=2 - [T4AF1_HUMAN]		431000	400000	408000	405000	436000	392000	449000	470000
lLVALR	Nucleoprotein TPR OS=Homo sapiens GN=TPR PE=1 SV=3 - [TPR_HUMAN]	P12270	139000	122000	118000	139000	141000	115000	133000	151000
lGIILR	Ornithine aminotransferase
lGLLLR	Ornithine aminotransferase
iLALVR	ATP-dependent RNA helicase DDX39 OS=Homo sapiens GN=DDX39 PE=1 SV=2 - [DDX39_HUMAN]|Sorting nexin-1 OS=Homo sapiens GN=SNX1 PE=1 SV=3 - [SNX1_HUMAN]	O00148;Q13596	524000	485000	558000	549000	560000	516000	529000	581000
lLAIVR	ATP-dependent RNA helicase DDX39 OS=Homo sapiens GN=DDX39 PE=1 SV=2 - [DDX39_HUMAN]|Sorting nexin-1 OS=Homo sapiens GN=SNX1 PE=1 SV=3 - [SNX1_HUMAN]	O00148;Q13596	524000	485000	558000	549000	560000	516000	529000	581000
iIAVLR	Exocyst complex component 6 OS=Homo sapiens GN=EXOC6 PE=1 SV=3 - [EXOC6_HUMAN]	Q8TAG9	524000	485000	558000	549000	560000	516000	529000	581000
iLALVR	ATP-dependent RNA helicase DDX39 OS=Homo sapiens GN=DDX39 PE=1 SV=2 - [DDX39_HUMAN]|Sorting nexin-1 OS=Homo sapiens GN=SNX1 PE=1 SV=3 - [SNX1_HUMAN]	O00148;Q13596	163000	143000	147000	148000	149000	149000	162000	171000
lLAIVR	ATP-dependent RNA helicase DDX39 OS=Homo sapiens GN=DDX39 PE=1 SV=2 - [DDX39_HUMAN]|Sorting nexin-1 OS=Homo sapiens GN=SNX1 PE=1 SV=3 - [SNX1_HUMAN]	O00148;Q13596	163000	143000	147000	148000	149000	149000	162000	171000
iIAVLR	Exocyst complex component 6 OS=Homo sapiens GN=EXOC6 PE=1 SV=3 - [EXOC6_HUMAN]	Q8TAG9	163000	143000	147000	148000	149000	149000	162000	171000
lLVALR	Nucleoprotein TPR OS=Homo sapiens GN=TPR PE=1 SV=3 - [TPR_HUMAN]	P12270	193000	150000	161000	193000	199000	157000	184000	211000
lLVALR	Nucleoprotein TPR OS=Homo sapiens GN=TPR PE=1 SV=3 - [TPR_HUMAN]	P12270	150000	137000	122000	138000	156000	124000	144000	155000
iIAVLR	Exocyst complex component 6 OS=Homo sapiens GN=EXOC6 PE=1 SV=3 - [EXOC6_HUMAN]	Q8TAG9	150000	137000	122000	138000	156000	124000	144000	155000
iLLGLR			150000	137000	122000	138000	156000	124000	144000	155000
lLGLLR	Nuclear valosin-containing protein-like OS=Homo sapiens GN=NVL PE=1 SV=1 - [NVL_HUMAN]	O15381	150000	137000	122000	138000	156000	124000	144000	155000
iLALVR	ATP-dependent RNA helicase DDX39 OS=Homo sapiens GN=DDX39 PE=1 SV=2 - [DDX39_HUMAN]|Sorting nexin-1 OS=Homo sapiens GN=SNX1 PE=1 SV=3 - [SNX1_HUMAN]	O00148;Q13596	317000	329000	329000	364000	346000	343000	374000	356000
lLAIVR	ATP-dependent RNA helicase DDX39 OS=Homo sapiens GN=DDX39 PE=1 SV=2 - [DDX39_HUMAN]|Sorting nexin-1 OS=Homo sapiens GN=SNX1 PE=1 SV=3 - [SNX1_HUMAN]	O00148;Q13596	317000	329000	329000	364000	346000	343000	374000	356000
aVIILR	Probable alpha-ketoglutarate-dependent dioxygenase ABH5 OS=Homo sapiens GN=ALKBH5 PE=1 SV=1 - [ALKB5_HUMAN]	Q6P6C2	174000	179000	173000	182000	195000	171000	190000	207000
iLALVR	ATP-dependent RNA helicase DDX39 OS=Homo sapiens GN=DDX39 PE=1 SV=2 - [DDX39_HUMAN]|Sorting nexin-1 OS=Homo sapiens GN=SNX1 PE=1 SV=3 - [SNX1_HUMAN]	O00148;Q13596	119000	135000	139000	133000	135000	124000	137000	147000
lLAIVR	ATP-dependent RNA helicase DDX39 OS=Homo sapiens GN=DDX39 PE=1 SV=2 - [DDX39_HUMAN]|Sorting nexin-1 OS=Homo sapiens GN=SNX1 PE=1 SV=3 - [SNX1_HUMAN]	O00148;Q13596	119000	135000	139000	133000	135000	124000	137000	147000
iIAVLR	Exocyst complex component 6 OS=Homo sapiens GN=EXOC6 PE=1 SV=3 - [EXOC6_HUMAN]	Q8TAG9	119000	135000	139000	133000	135000	124000	137000	147000
vANLLR	Nuclear pore complex protein Nup98-Nup96 OS=Homo sapiens GN=NUP98 PE=1 SV=4 - [NUP98_HUMAN]	P52948	227000	260000	250000	235000	259000	234000	262000	272000
vLLLDL	Dihydrolipoyllysine-residue succinyltransferase component of 2-oxoglutarate dehydrogenase complex
vLLLDL	Dihydrolipoyllysine-residue succinyltransferase component of 2-oxoglutarate dehydrogenase complex
tALLLR	Probable ATP-dependent RNA helicase DDX47 OS=Homo sapiens GN=DDX47 PE=1 SV=1 - [DDX47_HUMAN]	Q9H0S4	240000	291000	274000	240000	277000	224000	243000	271000
mNDTVTIR	40S ribosomal protein S24 OS=Homo sapiens GN=RPS24 PE=1 SV=1 - [RS24_HUMAN]	P62847
aDEIAk	Histidine triad nucleotide-binding protein 1 OS=Homo sapiens GN=HINT1 PE=1 SV=2 - [HINT1_HUMAN]	P49773	261000	216000	258000	260000	288000	255000	255000	327000
aInnVR	DmX-like protein 1 OS=Homo sapiens GN=DMXL1 PE=1 SV=3 - [DMXL1_HUMAN]		167000	185000	205000	185000	183000	158000	211000	204000
aLDDVR	E3 ubiquitin/ISG15 ligase TRIM25 OS=Homo sapiens GN=TRIM25 PE=1 SV=2 - [TRI25_HUMAN]	Q14258	167000	185000	205000	185000	183000	158000	211000	204000
eLAVGSL	Nuclear pore complex protein Nup98-Nup96 OS=Homo sapiens GN=NUP98 PE=1 SV=4 - [NUP98_HUMAN]	P52948	18000	22100	18000	20900	15900	19800	23400	20000
eMEGLL	WW domain-binding protein 11 OS=Homo sapiens GN=WBP11 PE=1 SV=1 - [WBP11_HUMAN]	Q9Y2W2	6350	8700	5850	6880	7790	5310	8060	6830
gQVIQF	60S ribosomal protein L36a OS=Homo sapiens GN=RPL36A PE=1 SV=2 - [RL36A_HUMAN]	P83881	86900	80000	85100	73100	85300	68200	71000	87000
gQVIQF	60S ribosomal protein L36a OS=Homo sapiens GN=RPL36A PE=1 SV=2 - [RL36A_HUMAN]	P83881	13300	13200	12900	15100	13200	13200	13100	16400
gQVIQF	60S ribosomal protein L36a OS=Homo sapiens GN=RPL36A PE=1 SV=2 - [RL36A_HUMAN]	P83881	18500	17600	13600	15100	15200	12500	18400	19100
gQVIQF	60S ribosomal protein L36a OS=Homo sapiens GN=RPL36A PE=1 SV=2 - [RL36A_HUMAN]	P83881	19200	18400	21700	19500	19000	17200	22900	22200
vHLLGR	Single-stranded DNA-binding protein
gFGFIR	Non-POU domain-containing octamer-binding protein OS=Homo sapiens GN=NONO PE=1 SV=4 - [NONO_HUMAN]|Paraspeckle component 1 OS=Homo sapiens GN=PSPC1 PE=1 SV=1 - [PSPC1_HUMAN]	Q15233;Q8WXF1	12700	10800	10000	9380	11300	9450	10800	12000
gFGFIR	Non-POU domain-containing octamer-binding protein OS=Homo sapiens GN=NONO PE=1 SV=4 - [NONO_HUMAN]|Paraspeckle component 1 OS=Homo sapiens GN=PSPC1 PE=1 SV=1 - [PSPC1_HUMAN]	Q15233;Q8WXF1	14700	13500	13500	17200	17400	11100	13400	15400
gFAFVR	Serine/arginine-rich splicing factor 2 OS=Homo sapiens GN=SRSF2 PE=1 SV=4 - [SRSF2_HUMAN]	Q01130	121000	93200	118000	110000	126000	103000	115000	123000
vIPLVR	AP-2 complex subunit mu OS=Homo sapiens GN=AP2M1 PE=1 SV=2 - [AP2M1_HUMAN]	Q96CW1	73600	77600	71900	69800	74700	67700	80100	85900
vIPLVR	AP-2 complex subunit mu OS=Homo sapiens GN=AP2M1 PE=1 SV=2 - [AP2M1_HUMAN]	Q96CW1	149000	158000	150000	155000	164000	157000	254000	157000
nPVLVR	60S ribosomal protein L6 OS=Homo sapiens GN=RPL6 PE=1 SV=3 - [RL6_HUMAN]	Q02878	21400	23700	25400	20700	22500	16500	24100	21300
nPVLVR	60S ribosomal protein L6 OS=Homo sapiens GN=RPL6 PE=1 SV=3 - [RL6_HUMAN]	Q02878	23100	36000	51500	23900	26800	24200	22600	22500
nPVLVR	60S ribosomal protein L6 OS=Homo sapiens GN=RPL6 PE=1 SV=3 - [RL6_HUMAN]	Q02878	937000	932000	1060000	1120000	1040000	968000	1090000	970000
aLDLLR	39S ribosomal protein L15
lSLVIR	Myb-binding protein 1A OS=Homo sapiens GN=MYBBP1A PE=1 SV=2 - [MBB1A_HUMAN]	Q9BQG0	132000	129000	125000	153000	166000	127000	157000	129000
lSLVLR	Myb-binding protein 1A OS=Homo sapiens GN=MYBBP1A PE=1 SV=2 - [MBB1A_HUMAN]	Q9BQG0	132000	129000	125000	153000	166000	127000	157000	129000
iAnDIR	Fumarate hydratase
iEGDLR	Titin OS=Homo sapiens GN=TTN PE=1 SV=3 - [TITIN_HUMAN]		113000	112000	116000	132000	126000	105000	116000	148000
inAnIR	Anaphase-promoting complex subunit 2 OS=Homo sapiens GN=ANAPC2 PE=1 SV=1 - [ANC2_HUMAN]	Q9UJX6	113000	112000	116000	132000	126000	105000	116000	148000
lAnDLR	Fumarate hydratase
lEGDLR	Titin OS=Homo sapiens GN=TTN PE=1 SV=3 - [TITIN_HUMAN]		113000	112000	116000	132000	126000	105000	116000	148000
lqGDLR	NACHT
lMATLR	Myosin-10 OS=Homo sapiens GN=MYH10 PE=1 SV=3 - [MYH10_HUMAN]|Myosin-9 OS=Homo sapiens GN=MYH9 PE=1 SV=4 - [MYH9_HUMAN]	P35580;P35579	6810000	8380000	7810000	7670000	8710000	8420000	8010000	8930000
lMATLR	Myosin-10 OS=Homo sapiens GN=MYH10 PE=1 SV=3 - [MYH10_HUMAN]|Myosin-9 OS=Homo sapiens GN=MYH9 PE=1 SV=4 - [MYH9_HUMAN]	P35580;P35579	60900	67500	66700	67600	68300	64000	72900	75100
gVPLYR	Alpha-enolase OS=Homo sapiens GN=ENO1 PE=1 SV=2 - [ENOA_HUMAN]	P06733							4840
gVPLYR	Alpha-enolase OS=Homo sapiens GN=ENO1 PE=1 SV=2 - [ENOA_HUMAN]	P06733	15600	15000	14800	16200	15100	13200	15400	16400
tLFVAR	U1 small nuclear ribonucleoprotein 70 kDa OS=Homo sapiens GN=SNRNP70 PE=1 SV=2 - [RU17_HUMAN]	P08621	1750000	1850000	1730000	2370000	2290000	1840000	2100000	2170000
vASPALR	Importin subunit alpha-7 OS=Homo sapiens GN=KPNA6 PE=1 SV=1 - [IMA7_HUMAN]	O60684	777000	937000	964000	897000	1090000	937000	1080000	1110000
qLPVTR	F-actin-capping protein subunit alpha-1 OS=Homo sapiens GN=CAPZA1 PE=1 SV=3 - [CAZA1_HUMAN]|F-actin-capping protein subunit alpha-2 OS=Homo sapiens GN=CAPZA2 PE=1 SV=3 - [CAZA2_HUMAN]	P52907;P47755	74900	97100	91000	80500	87400	96000	108000	104000
tLYGFGG	Histone H4 OS=Homo sapiens GN=HIST1H4A PE=1 SV=2 - [H4_HUMAN]	P62805	300000	280000	261000	286000	302000	298000	303000	280000
tLYGFGG	Histone H4 OS=Homo sapiens GN=HIST1H4A PE=1 SV=2 - [H4_HUMAN]	P62805	8520	8020	9180	7380	8220	8100	11900	9880
tLYGFGG	Histone H4 OS=Homo sapiens GN=HIST1H4A PE=1 SV=2 - [H4_HUMAN]	P62805	236000	212000	238000	261000	235000	209000	283000	224000
tLYGFGG	Histone H4 OS=Homo sapiens GN=HIST1H4A PE=1 SV=2 - [H4_HUMAN]	P62805	61900	58600	55400	52500	56300	55300	86000	62200
tLYGFGG	Histone H4 OS=Homo sapiens GN=HIST1H4A PE=1 SV=2 - [H4_HUMAN]	P62805	661000	387000	484000	489000	568000	383000	660000	579000
tLYGFGG	Histone H4 OS=Homo sapiens GN=HIST1H4A PE=1 SV=2 - [H4_HUMAN]	P62805	349000	350000	311000	347000	437000	297000	393000	377000
tLYGFGG	Histone H4 OS=Homo sapiens GN=HIST1H4A PE=1 SV=2 - [H4_HUMAN]	P62805	60300	52000	63200	61400	55900	61100	65800	66700
tLYGFGG	Histone H4 OS=Homo sapiens GN=HIST1H4A PE=1 SV=2 - [H4_HUMAN]	P62805	44500	33800	35600	35400	36200	48400	55900	40900
tLYGFGG	Histone H4 OS=Homo sapiens GN=HIST1H4A PE=1 SV=2 - [H4_HUMAN]	P62805	90200	87600	103000	88500	110000	79000	109000	93000
tLYGFGG	Histone H4 OS=Homo sapiens GN=HIST1H4A PE=1 SV=2 - [H4_HUMAN]	P62805	24100	20500	24700	21900	22700	23500	24800	21500
tLYGFGG	Histone H4 OS=Homo sapiens GN=HIST1H4A PE=1 SV=2 - [H4_HUMAN]	P62805	1620000	1670000	1350000	1880000	1460000	1640000	1800000	1700000
tLYGFGG	Histone H4 OS=Homo sapiens GN=HIST1H4A PE=1 SV=2 - [H4_HUMAN]	P62805	86400	74200	71500	79300	72500	66600	77800	84700
tLYGFGG	Histone H4 OS=Homo sapiens GN=HIST1H4A PE=1 SV=2 - [H4_HUMAN]	P62805	13900	13100	12300	12900	13500	15100	18500	12400
tLYGFGG	Histone H4 OS=Homo sapiens GN=HIST1H4A PE=1 SV=2 - [H4_HUMAN]	P62805	78400	70200	68200	64500	80500	56100	83800	77500
tLYGFGG	Histone H4 OS=Homo sapiens GN=HIST1H4A PE=1 SV=2 - [H4_HUMAN]	P62805	324000	318000	293000	376000	323000	328000	380000	336000
tLYGFGG	Histone H4 OS=Homo sapiens GN=HIST1H4A PE=1 SV=2 - [H4_HUMAN]	P62805	247000	214000	233000	235000	259000	208000	261000	247000
tLYGFGG	Histone H4 OS=Homo sapiens GN=HIST1H4A PE=1 SV=2 - [H4_HUMAN]	P62805	52300	60200	66400	57700	94500	58100	68000	75800
tLYGFGG	Histone H4 OS=Homo sapiens GN=HIST1H4A PE=1 SV=2 - [H4_HUMAN]	P62805	161000	143000	161000	161000	188000	142000	179000	159000
tLYGFGG	Histone H4 OS=Homo sapiens GN=HIST1H4A PE=1 SV=2 - [H4_HUMAN]	P62805	61100	56900	57300	55900	61100	64000	75400	65100
tLYGFGG	Histone H4 OS=Homo sapiens GN=HIST1H4A PE=1 SV=2 - [H4_HUMAN]	P62805	156000	181000	200000	155000	159000	167000	171000	188000
tLYGFGG	Histone H4 OS=Homo sapiens GN=HIST1H4A PE=1 SV=2 - [H4_HUMAN]	P62805	759000	719000	731000	959000	869000	495000	742000	575000
tLYGFGG	Histone H4 OS=Homo sapiens GN=HIST1H4A PE=1 SV=2 - [H4_HUMAN]	P62805	128000	125000	133000	135000	142000	117000	115000	133000
tLYGFGG	Histone H4 OS=Homo sapiens GN=HIST1H4A PE=1 SV=2 - [H4_HUMAN]	P62805	10400	6910	6590	6230	5810	7800	10500	7530
tLYGFGG	Histone H4 OS=Homo sapiens GN=HIST1H4A PE=1 SV=2 - [H4_HUMAN]	P62805	17900	20400	19900	19900	24100	21300	24100	22700
aNEVIk	Alcohol dehydrogenase class-3 OS=Homo sapiens GN=ADH5 PE=1 SV=4 - [ADHX_HUMAN]	P11766	166000	164000	212000	172000	181000	187000	178000	243000
dIGAIAR	Dihydropyrimidinase-related protein 5 OS=Homo sapiens GN=DPYSL5 PE=1 SV=1 - [DPYL5_HUMAN]		95100	93100	90000	97000	112000	95600	108000	99000
dIQLAR	Histone H3.1 OS=Homo sapiens GN=HIST1H3A PE=1 SV=2 - [H31_HUMAN]|Histone H3.2 OS=Homo sapiens GN=HIST2H3A PE=1 SV=3 - [H32_HUMAN]|Histone H3.3 OS=Homo sapiens GN=H3F3A PE=1 SV=2 - [H33_HUMAN]	P68431;Q71DI3;P84243	95100	93100	90000	97000	112000	95600	108000	99000
aVADAIR	T-complex protein 1 subunit delta OS=Homo sapiens GN=CCT4 PE=1 SV=4 - [TCPD_HUMAN]	P50991	1000000	1020000	1180000	1060000	1120000	1090000	1150000	1220000
dIGAIAR	Dihydropyrimidinase-related protein 5 OS=Homo sapiens GN=DPYSL5 PE=1 SV=1 - [DPYL5_HUMAN]		247000	215000	246000	230000	242000	206000	230000	256000
dIQLAR	Histone H3.1 OS=Homo sapiens GN=HIST1H3A PE=1 SV=2 - [H31_HUMAN]|Histone H3.2 OS=Homo sapiens GN=HIST2H3A PE=1 SV=3 - [H32_HUMAN]|Histone H3.3 OS=Homo sapiens GN=H3F3A PE=1 SV=2 - [H33_HUMAN]	P68431;Q71DI3;P84243	247000	215000	246000	230000	242000	206000	230000	256000
dIGAIAR	Dihydropyrimidinase-related protein 5 OS=Homo sapiens GN=DPYSL5 PE=1 SV=1 - [DPYL5_HUMAN]		18900	15400	18300	15300	17800	19100	16900
dIQLAR	Histone H3.1 OS=Homo sapiens GN=HIST1H3A PE=1 SV=2 - [H31_HUMAN]|Histone H3.2 OS=Homo sapiens GN=HIST2H3A PE=1 SV=3 - [H32_HUMAN]|Histone H3.3 OS=Homo sapiens GN=H3F3A PE=1 SV=2 - [H33_HUMAN]	P68431;Q71DI3;P84243	18900	15400	18300	15300	17800	19100	16900
dIGAIAR	Dihydropyrimidinase-related protein 5 OS=Homo sapiens GN=DPYSL5 PE=1 SV=1 - [DPYL5_HUMAN]		26200		27600	32200	42300	22900	29100	36600
dIQLAR	Histone H3.1 OS=Homo sapiens GN=HIST1H3A PE=1 SV=2 - [H31_HUMAN]|Histone H3.2 OS=Homo sapiens GN=HIST2H3A PE=1 SV=3 - [H32_HUMAN]|Histone H3.3 OS=Homo sapiens GN=H3F3A PE=1 SV=2 - [H33_HUMAN]	P68431;Q71DI3;P84243	26200		27600	32200	42300	22900	29100	36600
dIGAIAR	Dihydropyrimidinase-related protein 5 OS=Homo sapiens GN=DPYSL5 PE=1 SV=1 - [DPYL5_HUMAN]		23300	39400	42000	32000	40900	31100	31000	43100
dIQLAR	Histone H3.1 OS=Homo sapiens GN=HIST1H3A PE=1 SV=2 - [H31_HUMAN]|Histone H3.2 OS=Homo sapiens GN=HIST2H3A PE=1 SV=3 - [H32_HUMAN]|Histone H3.3 OS=Homo sapiens GN=H3F3A PE=1 SV=2 - [H33_HUMAN]	P68431;Q71DI3;P84243	23300	39400	42000	32000	40900	31100	31000	43100
dIGAIAR	Dihydropyrimidinase-related protein 5 OS=Homo sapiens GN=DPYSL5 PE=1 SV=1 - [DPYL5_HUMAN]		11300	8500	6670	9600	9530	5590	5980	9080
dIQLAR	Histone H3.1 OS=Homo sapiens GN=HIST1H3A PE=1 SV=2 - [H31_HUMAN]|Histone H3.2 OS=Homo sapiens GN=HIST2H3A PE=1 SV=3 - [H32_HUMAN]|Histone H3.3 OS=Homo sapiens GN=H3F3A PE=1 SV=2 - [H33_HUMAN]	P68431;Q71DI3;P84243	11300	8500	6670	9600	9530	5590	5980	9080
aTEEFIIR	Major vault protein OS=Homo sapiens GN=MVP PE=1 SV=4 - [MVP_HUMAN]	Q14764	5770	9030	6710	8340	7520	4880	8090	9430
sVWVAR	Serine/arginine-rich splicing factor 3 OS=Homo sapiens GN=SRSF3 PE=1 SV=1 - [SRSF3_HUMAN]	P84103	13000	14100	13000	13100	15400	11600	16000	14600
sVWVAR	Serine/arginine-rich splicing factor 3 OS=Homo sapiens GN=SRSF3 PE=1 SV=1 - [SRSF3_HUMAN]	P84103	3610000	3180000	3420000	3030000	3460000	2960000	3470000	3870000
sVWVAR	Serine/arginine-rich splicing factor 3 OS=Homo sapiens GN=SRSF3 PE=1 SV=1 - [SRSF3_HUMAN]	P84103	6930	7900	13400	6650	7690	12400	10500	12200
iMADIR	Keratin
iMADIR	Keratin
iMADIR	Keratin
iMADIR	Keratin
iMADIR	Keratin
iMADIR	Keratin
lAFVIR	60S ribosomal protein L7 OS=Homo sapiens GN=RPL7 PE=1 SV=1 - [RL7_HUMAN]	P18124	764000	868000	764000	743000	776000	696000	798000	870000
lAFVIR	60S ribosomal protein L7 OS=Homo sapiens GN=RPL7 PE=1 SV=1 - [RL7_HUMAN]	P18124	19400	20300	22000	19900	22100	20700	21100	19000
lAFVIR	60S ribosomal protein L7 OS=Homo sapiens GN=RPL7 PE=1 SV=1 - [RL7_HUMAN]	P18124	3350000	3400000	3810000	3290000	3700000	3230000	3300000	3600000
lAFVIR	60S ribosomal protein L7 OS=Homo sapiens GN=RPL7 PE=1 SV=1 - [RL7_HUMAN]	P18124	343000	325000	367000	334000	332000	309000	323000	346000
lAFVIR	60S ribosomal protein L7 OS=Homo sapiens GN=RPL7 PE=1 SV=1 - [RL7_HUMAN]	P18124	118000	134000	127000	129000	140000	115000	130000	122000
aVIFDR	Prohibitin OS=Homo sapiens GN=PHB PE=1 SV=1 - [PHB_HUMAN]	P35232	1050000	832000	935000	1030000	1070000	922000	967000	1200000
vFSVLR	Serine/threonine-protein phosphatase 2B catalytic subunit alpha isoform OS=Homo sapiens GN=PPP3CA PE=1 SV=1 - [PP2BA_HUMAN]	Q08209	110000	137000	139000	111000	131000	135000	124000	141000
tALFIR	39S ribosomal protein L44
aYAQIR	Alpha-aminoadipic semialdehyde dehydrogenase OS=Homo sapiens GN=ALDH7A1 PE=1 SV=5 - [AL7A1_HUMAN]	P49419	58800	63300	61600	60000	58900	58300	68900	72000
aYLAQR	Coatomer subunit epsilon OS=Homo sapiens GN=COPE PE=1 SV=3 - [COPE_HUMAN]	O14579	40500	44700	40400	36000	41700	48500	68100	50900
iQVLLH	Fibrillin-1 OS=Homo sapiens GN=FBN1 PE=1 SV=3 - [FBN1_HUMAN]	P35555	11400	11700	13100	12400	13400	12300	15000	12300
iQVLLH	Fibrillin-1 OS=Homo sapiens GN=FBN1 PE=1 SV=3 - [FBN1_HUMAN]	P35555	6350	5470	7160	6580	6800	5490	8380	7710
aPGIIPR	ATP synthase subunit alpha
aPGIIPR	ATP synthase subunit alpha
aPGIIPR	ATP synthase subunit alpha
lSVIHR	Dual specificity mitogen-activated protein kinase kinase 6 OS=Homo sapiens GN=MAP2K6 PE=1 SV=1 - [MP2K6_HUMAN]	P52564	24100	42600	36400	32800	33300	33500	39200	32000
gAVLPIR	S-adenosylmethionine synthase isoform type-2 OS=Homo sapiens GN=MAT2A PE=1 SV=1 - [METK2_HUMAN]	P31153	645000	696000	820000	696000	744000	690000	704000	804000
fAYLGR	60S ribosomal protein L13a OS=Homo sapiens GN=RPL13A PE=1 SV=2 - [RL13A_HUMAN]	P40429	69200	63300	70000	63900	66800	63300	67400	77000
lVEPLR	Cullin-associated NEDD8-dissociated protein 1 OS=Homo sapiens GN=CAND1 PE=1 SV=2 - [CAND1_HUMAN]	Q86VP6	187000	201000	209000	186000	201000	198000	202000	231000
iLLLVR	Protein timeless homolog OS=Homo sapiens GN=TIMELESS PE=1 SV=2 - [TIM_HUMAN]	Q9UNS1	51000	29800	31400	32700	31200	32300	34800	31100
lLIIVR	Protein timeless homolog OS=Homo sapiens GN=TIMELESS PE=1 SV=2 - [TIM_HUMAN]	Q9UNS1	51000	29800	31400	32700	31200	32300	34800	31100
vLIDIR	Activated RNA polymerase II transcriptional coactivator p15 OS=Homo sapiens GN=SUB1 PE=1 SV=3 - [TCP4_HUMAN]	P53999	1190	1620		1070	1480	2050	1860	2020
vLIDIR	Activated RNA polymerase II transcriptional coactivator p15 OS=Homo sapiens GN=SUB1 PE=1 SV=3 - [TCP4_HUMAN]	P53999	2040	2060	1720	1470	1790	1450	1390	2030
vLIDIR	Activated RNA polymerase II transcriptional coactivator p15 OS=Homo sapiens GN=SUB1 PE=1 SV=3 - [TCP4_HUMAN]	P53999	1410000	1550000	1570000	1730000	1660000	1520000	1430000	2120000
vIDILR	Ataxin-10 OS=Homo sapiens GN=ATXN10 PE=1 SV=1 - [ATX10_HUMAN]|Serine/threonine-protein kinase mTOR OS=Homo sapiens GN=MTOR PE=1 SV=1 - [MTOR_HUMAN]	Q9UBB4;P42345	1410000	1550000	1570000	1730000	1660000	1520000	1430000	2120000
vIDLLR	Ataxin-10 OS=Homo sapiens GN=ATXN10 PE=1 SV=1 - [ATX10_HUMAN]|Serine/threonine-protein kinase mTOR OS=Homo sapiens GN=MTOR PE=1 SV=1 - [MTOR_HUMAN]	Q9UBB4;P42345	1410000	1550000	1570000	1730000	1660000	1520000	1430000	2120000
vLDIIR	Ataxin-10 OS=Homo sapiens GN=ATXN10 PE=1 SV=1 - [ATX10_HUMAN]|Serine/threonine-protein kinase mTOR OS=Homo sapiens GN=MTOR PE=1 SV=1 - [MTOR_HUMAN]	Q9UBB4;P42345	1410000	1550000	1570000	1730000	1660000	1520000	1430000	2120000
iVLEVR	F-box only protein 31 OS=Homo sapiens GN=FBXO31 PE=1 SV=2 - [FBX31_HUMAN]	Q5XUX0	39100	44000	42700	41600	43900	35600	42100	45900
vLIDIR	Activated RNA polymerase II transcriptional coactivator p15 OS=Homo sapiens GN=SUB1 PE=1 SV=3 - [TCP4_HUMAN]	P53999	354000	413000	404000	366000	415000	341000	358000	503000
vLIDIR	Activated RNA polymerase II transcriptional coactivator p15 OS=Homo sapiens GN=SUB1 PE=1 SV=3 - [TCP4_HUMAN]	P53999	1190000	1380000	1550000	1360000	1410000	1220000	1300000	1530000
vIDILR	Ataxin-10 OS=Homo sapiens GN=ATXN10 PE=1 SV=1 - [ATX10_HUMAN]|Serine/threonine-protein kinase mTOR OS=Homo sapiens GN=MTOR PE=1 SV=1 - [MTOR_HUMAN]	Q9UBB4;P42345	1190000	1380000	1550000	1360000	1410000	1220000	1300000	1530000
vIDLLR	Ataxin-10 OS=Homo sapiens GN=ATXN10 PE=1 SV=1 - [ATX10_HUMAN]|Serine/threonine-protein kinase mTOR OS=Homo sapiens GN=MTOR PE=1 SV=1 - [MTOR_HUMAN]	Q9UBB4;P42345	1190000	1380000	1550000	1360000	1410000	1220000	1300000	1530000
vLDIIR	Ataxin-10 OS=Homo sapiens GN=ATXN10 PE=1 SV=1 - [ATX10_HUMAN]|Serine/threonine-protein kinase mTOR OS=Homo sapiens GN=MTOR PE=1 SV=1 - [MTOR_HUMAN]	Q9UBB4;P42345	1190000	1380000	1550000	1360000	1410000	1220000	1300000	1530000
vLIDIR	Activated RNA polymerase II transcriptional coactivator p15 OS=Homo sapiens GN=SUB1 PE=1 SV=3 - [TCP4_HUMAN]	P53999	128000	140000	150000	137000	144000	125000	133000	173000
vIDILR	Ataxin-10 OS=Homo sapiens GN=ATXN10 PE=1 SV=1 - [ATX10_HUMAN]|Serine/threonine-protein kinase mTOR OS=Homo sapiens GN=MTOR PE=1 SV=1 - [MTOR_HUMAN]	Q9UBB4;P42345	128000	140000	150000	137000	144000	125000	133000	173000
vIDLLR	Ataxin-10 OS=Homo sapiens GN=ATXN10 PE=1 SV=1 - [ATX10_HUMAN]|Serine/threonine-protein kinase mTOR OS=Homo sapiens GN=MTOR PE=1 SV=1 - [MTOR_HUMAN]	Q9UBB4;P42345	128000	140000	150000	137000	144000	125000	133000	173000
vLDIIR	Ataxin-10 OS=Homo sapiens GN=ATXN10 PE=1 SV=1 - [ATX10_HUMAN]|Serine/threonine-protein kinase mTOR OS=Homo sapiens GN=MTOR PE=1 SV=1 - [MTOR_HUMAN]	Q9UBB4;P42345	128000	140000	150000	137000	144000	125000	133000	173000
vLIDIR	Activated RNA polymerase II transcriptional coactivator p15 OS=Homo sapiens GN=SUB1 PE=1 SV=3 - [TCP4_HUMAN]	P53999	216000	239000	235000	240000	225000	210000	235000	289000
vIDILR	Ataxin-10 OS=Homo sapiens GN=ATXN10 PE=1 SV=1 - [ATX10_HUMAN]|Serine/threonine-protein kinase mTOR OS=Homo sapiens GN=MTOR PE=1 SV=1 - [MTOR_HUMAN]	Q9UBB4;P42345	216000	239000	235000	240000	225000	210000	235000	289000
vIDLLR	Ataxin-10 OS=Homo sapiens GN=ATXN10 PE=1 SV=1 - [ATX10_HUMAN]|Serine/threonine-protein kinase mTOR OS=Homo sapiens GN=MTOR PE=1 SV=1 - [MTOR_HUMAN]	Q9UBB4;P42345	216000	239000	235000	240000	225000	210000	235000	289000
vLDIIR	Ataxin-10 OS=Homo sapiens GN=ATXN10 PE=1 SV=1 - [ATX10_HUMAN]|Serine/threonine-protein kinase mTOR OS=Homo sapiens GN=MTOR PE=1 SV=1 - [MTOR_HUMAN]	Q9UBB4;P42345	216000	239000	235000	240000	225000	210000	235000	289000
vLIDIR	Activated RNA polymerase II transcriptional coactivator p15 OS=Homo sapiens GN=SUB1 PE=1 SV=3 - [TCP4_HUMAN]	P53999	821000	973000	1050000	942000	971000	926000	950000	1280000
vIDILR	Ataxin-10 OS=Homo sapiens GN=ATXN10 PE=1 SV=1 - [ATX10_HUMAN]|Serine/threonine-protein kinase mTOR OS=Homo sapiens GN=MTOR PE=1 SV=1 - [MTOR_HUMAN]	Q9UBB4;P42345	821000	973000	1050000	942000	971000	926000	950000	1280000
vIDLLR	Ataxin-10 OS=Homo sapiens GN=ATXN10 PE=1 SV=1 - [ATX10_HUMAN]|Serine/threonine-protein kinase mTOR OS=Homo sapiens GN=MTOR PE=1 SV=1 - [MTOR_HUMAN]	Q9UBB4;P42345	821000	973000	1050000	942000	971000	926000	950000	1280000
vLDIIR	Ataxin-10 OS=Homo sapiens GN=ATXN10 PE=1 SV=1 - [ATX10_HUMAN]|Serine/threonine-protein kinase mTOR OS=Homo sapiens GN=MTOR PE=1 SV=1 - [MTOR_HUMAN]	Q9UBB4;P42345	821000	973000	1050000	942000	971000	926000	950000	1280000
vLIDIR	Activated RNA polymerase II transcriptional coactivator p15 OS=Homo sapiens GN=SUB1 PE=1 SV=3 - [TCP4_HUMAN]	P53999	144000	170000	167000	163000	156000	135000	163000	184000
vIDILR	Ataxin-10 OS=Homo sapiens GN=ATXN10 PE=1 SV=1 - [ATX10_HUMAN]|Serine/threonine-protein kinase mTOR OS=Homo sapiens GN=MTOR PE=1 SV=1 - [MTOR_HUMAN]	Q9UBB4;P42345	144000	170000	167000	163000	156000	135000	163000	184000
vIDLLR	Ataxin-10 OS=Homo sapiens GN=ATXN10 PE=1 SV=1 - [ATX10_HUMAN]|Serine/threonine-protein kinase mTOR OS=Homo sapiens GN=MTOR PE=1 SV=1 - [MTOR_HUMAN]	Q9UBB4;P42345	144000	170000	167000	163000	156000	135000	163000	184000
vLDIIR	Ataxin-10 OS=Homo sapiens GN=ATXN10 PE=1 SV=1 - [ATX10_HUMAN]|Serine/threonine-protein kinase mTOR OS=Homo sapiens GN=MTOR PE=1 SV=1 - [MTOR_HUMAN]	Q9UBB4;P42345	144000	170000	167000	163000	156000	135000	163000	184000
vLIDIR	Activated RNA polymerase II transcriptional coactivator p15 OS=Homo sapiens GN=SUB1 PE=1 SV=3 - [TCP4_HUMAN]	P53999	110000	141000	128000	107000	133000	115000	120000	150000
vIDILR	Ataxin-10 OS=Homo sapiens GN=ATXN10 PE=1 SV=1 - [ATX10_HUMAN]|Serine/threonine-protein kinase mTOR OS=Homo sapiens GN=MTOR PE=1 SV=1 - [MTOR_HUMAN]	Q9UBB4;P42345	110000	141000	128000	107000	133000	115000	120000	150000
vIDLLR	Ataxin-10 OS=Homo sapiens GN=ATXN10 PE=1 SV=1 - [ATX10_HUMAN]|Serine/threonine-protein kinase mTOR OS=Homo sapiens GN=MTOR PE=1 SV=1 - [MTOR_HUMAN]	Q9UBB4;P42345	110000	141000	128000	107000	133000	115000	120000	150000
vLDIIR	Ataxin-10 OS=Homo sapiens GN=ATXN10 PE=1 SV=1 - [ATX10_HUMAN]|Serine/threonine-protein kinase mTOR OS=Homo sapiens GN=MTOR PE=1 SV=1 - [MTOR_HUMAN]	Q9UBB4;P42345	110000	141000	128000	107000	133000	115000	120000	150000
tLGAIVR	Peroxisomal multifunctional enzyme type 2 OS=Homo sapiens GN=HSD17B4 PE=1 SV=3 - [DHB4_HUMAN]	P51659	1290000	1110000	1170000	1230000	1170000	1260000	1290000	1320000
iIVnDR	UPF0027 protein C22orf28 OS=Homo sapiens GN=C22orf28 PE=1 SV=1 - [CV028_HUMAN]	Q9Y3I0	100000	96900	104000	87300	97100	80600	95100	107000
dIDVIR	28S ribosomal protein S6
nLnVIR	Cadherin-7 OS=Homo sapiens GN=CDH7 PE=2 SV=2 - [CADH7_HUMAN]		258000	214000	225000	266000	278000	229000	273000	296000
eAIELR	Ribosome-binding protein 1 OS=Homo sapiens GN=RRBP1 PE=1 SV=4 - [RRBP1_HUMAN]	Q9P2E9	65000	73000	68800	69500	73500	61700	70100	78200
qALEIR	Protein phosphatase Slingshot homolog 3 OS=Homo sapiens GN=SSH3 PE=1 SV=2 - [SSH3_HUMAN]|Mucosa-associated lymphoid tissue lymphoma translocation protein 1 OS=Homo sapiens GN=MALT1 PE=1 SV=1 - [MALT1_HUMAN]	Q8TE77;Q9UDY8	65000	73000	68800	69500	73500	61700	70100	78200
qALELR	Protein phosphatase Slingshot homolog 3 OS=Homo sapiens GN=SSH3 PE=1 SV=2 - [SSH3_HUMAN]|Mucosa-associated lymphoid tissue lymphoma translocation protein 1 OS=Homo sapiens GN=MALT1 PE=1 SV=1 - [MALT1_HUMAN]	Q8TE77;Q9UDY8	65000	73000	68800	69500	73500	61700	70100	78200
lSELLR	Heat shock protein HSP 90-alpha OS=Homo sapiens GN=HSP90AA1 PE=1 SV=5 - [HS90A_HUMAN]|Heat shock protein HSP 90-beta OS=Homo sapiens GN=HSP90AB1 PE=1 SV=4 - [HS90B_HUMAN]|Golgi-specific brefeldin A-resistance guanine nucleotide exchange factor 1 OS=Homo sapiens GN=GBF1 PE=1 SV=2 - [GBF1_HUMAN]	P07900;P08238;Q92538	7050	8350	7070	6150	6970	8690	7700	9530
lSqLIR	Leucine-rich repeat and guanylate kinase domain-containing protein OS=Homo sapiens GN=LRGUK PE=1 SV=1 - [LRGUK_HUMAN]		7050	8350	7070	6150	6970	8690	7700	9530
iqSLLR	Ras GTPase-activating-like protein IQGAP1 OS=Homo sapiens GN=IQGAP1 PE=1 SV=1 - [IQGA1_HUMAN]	P46940	7050	8350	7070	6150	6970	8690	7700	9530
lqSLLR	Ras GTPase-activating-like protein IQGAP1 OS=Homo sapiens GN=IQGAP1 PE=1 SV=1 - [IQGA1_HUMAN]	P46940	7050	8350	7070	6150	6970	8690	7700	9530
lSPIFR	Serine/threonine-protein kinase PAK 2 OS=Homo sapiens GN=PAK2 PE=1 SV=3 - [PAK2_HUMAN]	Q13177	7570	5690	4900	5840	5120	3870	5100	7180
fILNLL	Phospholipase A-2-activating protein OS=Homo sapiens GN=PLAA PE=1 SV=2 - [PLAP_HUMAN]	Q9Y263	15200	15900	16700	14100	18000	17300	16800	21600
fLALLR	Vesicle-fusing ATPase OS=Homo sapiens GN=NSF PE=1 SV=3 - [NSF_HUMAN]	P46459	83200	84800	80500	77100	86400	72200	84000	85900
fLALLR	Vesicle-fusing ATPase OS=Homo sapiens GN=NSF PE=1 SV=3 - [NSF_HUMAN]	P46459	86300	74300	74500	73600	79400	73500	90300	87600
lALFLR	Zinc finger CCHC domain-containing protein 3 OS=Homo sapiens GN=ZCCHC3 PE=1 SV=1 - [ZCHC3_HUMAN]	Q9NUD5	29900	31400	31300	29700	28100	30000	29600	33100
fLALLR	Vesicle-fusing ATPase OS=Homo sapiens GN=NSF PE=1 SV=3 - [NSF_HUMAN]	P46459	58500	60300	56200	54000	69100	57900	62100	63100
mEEIGR	Alpha-actinin-1 OS=Homo sapiens GN=ACTN1 PE=1 SV=2 - [ACTN1_HUMAN]|Alpha-actinin-4 OS=Homo sapiens GN=ACTN4 PE=1 SV=2 - [ACTN4_HUMAN]	P12814;O43707	78100	91700	92300	94000	93600	79400	88200	108000
iLSDMR	Keratin
iLSDMR	Keratin
iLSDMR	Keratin
iLSDMR	Keratin
mLGMIk	Heme-binding protein 1 OS=Homo sapiens GN=HEBP1 PE=1 SV=1 - [HEBP1_HUMAN]	Q9NRV9	41500	49400	58500	50500	46500	44200	43800	51900
lHVIPR	U3 small nucleolar RNA-interacting protein 2 OS=Homo sapiens GN=RRP9 PE=1 SV=1 - [U3IP2_HUMAN]	O43818	67200	66000	68700	66900	78200	64100	72100	72200
sDMDLR	Alpha-centractin OS=Homo sapiens GN=ACTR1A PE=1 SV=1 - [ACTZ_HUMAN]	P61163	386000	427000	382000	388000	372000	350000	354000	418000
gDIFER	Neurolysin
gnIFqR	Sodium- and chloride-dependent neutral and basic amino acid transporter B(0+) OS=Homo sapiens GN=SLC6A14 PE=2 SV=1 - [S6A14_HUMAN]		292000	292000	273000	289000	299000	266000	297000	343000
gIIGYDV	ATP synthase subunit g
dYLAAIA	Proteasome subunit alpha type-2 OS=Homo sapiens GN=PSMA2 PE=1 SV=2 - [PSA2_HUMAN]	P25787	16600	24400	35400	17500	26700	21300	24300	29900
aVFPWHSR	UPF0505 protein C16orf62 OS=Homo sapiens GN=C16orf62 PE=1 SV=2 - [CP062_HUMAN]	Q7Z3J2	6380	4800	4260	4860	3870	4880	7200	4430
dLVMFI	Adenylate kinase 2
lAAFYGV	Transportin-1 OS=Homo sapiens GN=TNPO1 PE=1 SV=2 - [TNPO1_HUMAN]|Transportin-2 OS=Homo sapiens GN=TNPO2 PE=1 SV=3 - [TNPO2_HUMAN]	Q92973;O14787	9160	9740	10100	9560	10100	9260	10400	10000
lAAFYGV	Transportin-1 OS=Homo sapiens GN=TNPO1 PE=1 SV=2 - [TNPO1_HUMAN]|Transportin-2 OS=Homo sapiens GN=TNPO2 PE=1 SV=3 - [TNPO2_HUMAN]	Q92973;O14787	42600	44000	43500	40600	39100	46500	45300	44400
iSDLHR	Isoleucyl-tRNA synthetase
lSDLHR	Isoleucyl-tRNA synthetase
iSDLHR	Isoleucyl-tRNA synthetase
lSDLHR	Isoleucyl-tRNA synthetase
iLLLLR	Nucleolar pre-ribosomal-associated protein 1 OS=Homo sapiens GN=URB1 PE=1 SV=4 - [NPA1P_HUMAN]|Pre-mRNA-processing-splicing factor 8 OS=Homo sapiens GN=PRPF8 PE=1 SV=2 - [PRP8_HUMAN]	O60287;Q6P2Q9	74200	61900	66500	62000	65700	62800	70500	65900
lIILIR	Nucleolar pre-ribosomal-associated protein 1 OS=Homo sapiens GN=URB1 PE=1 SV=4 - [NPA1P_HUMAN]|Pre-mRNA-processing-splicing factor 8 OS=Homo sapiens GN=PRPF8 PE=1 SV=2 - [PRP8_HUMAN]	O60287;Q6P2Q9	74200	61900	66500	62000	65700	62800	70500	65900
lIILLR	Nucleolar pre-ribosomal-associated protein 1 OS=Homo sapiens GN=URB1 PE=1 SV=4 - [NPA1P_HUMAN]|Pre-mRNA-processing-splicing factor 8 OS=Homo sapiens GN=PRPF8 PE=1 SV=2 - [PRP8_HUMAN]	O60287;Q6P2Q9	74200	61900	66500	62000	65700	62800	70500	65900
lILILR	Nucleolar pre-ribosomal-associated protein 1 OS=Homo sapiens GN=URB1 PE=1 SV=4 - [NPA1P_HUMAN]|Pre-mRNA-processing-splicing factor 8 OS=Homo sapiens GN=PRPF8 PE=1 SV=2 - [PRP8_HUMAN]	O60287;Q6P2Q9	74200	61900	66500	62000	65700	62800	70500	65900
lLILLR	Nucleolar pre-ribosomal-associated protein 1 OS=Homo sapiens GN=URB1 PE=1 SV=4 - [NPA1P_HUMAN]|Pre-mRNA-processing-splicing factor 8 OS=Homo sapiens GN=PRPF8 PE=1 SV=2 - [PRP8_HUMAN]	O60287;Q6P2Q9	74200	61900	66500	62000	65700	62800	70500	65900
lLLILR	Nucleolar pre-ribosomal-associated protein 1 OS=Homo sapiens GN=URB1 PE=1 SV=4 - [NPA1P_HUMAN]|Pre-mRNA-processing-splicing factor 8 OS=Homo sapiens GN=PRPF8 PE=1 SV=2 - [PRP8_HUMAN]	O60287;Q6P2Q9	74200	61900	66500	62000	65700	62800	70500	65900
lLLLLR	Nucleolar pre-ribosomal-associated protein 1 OS=Homo sapiens GN=URB1 PE=1 SV=4 - [NPA1P_HUMAN]|Pre-mRNA-processing-splicing factor 8 OS=Homo sapiens GN=PRPF8 PE=1 SV=2 - [PRP8_HUMAN]	O60287;Q6P2Q9	74200	61900	66500	62000	65700	62800	70500	65900
iLLLLR	Nucleolar pre-ribosomal-associated protein 1 OS=Homo sapiens GN=URB1 PE=1 SV=4 - [NPA1P_HUMAN]|Pre-mRNA-processing-splicing factor 8 OS=Homo sapiens GN=PRPF8 PE=1 SV=2 - [PRP8_HUMAN]	O60287;Q6P2Q9	151000	137000	145000	149000	167000	155000	153000	169000
lIILIR	Nucleolar pre-ribosomal-associated protein 1 OS=Homo sapiens GN=URB1 PE=1 SV=4 - [NPA1P_HUMAN]|Pre-mRNA-processing-splicing factor 8 OS=Homo sapiens GN=PRPF8 PE=1 SV=2 - [PRP8_HUMAN]	O60287;Q6P2Q9	151000	137000	145000	149000	167000	155000	153000	169000
lIILLR	Nucleolar pre-ribosomal-associated protein 1 OS=Homo sapiens GN=URB1 PE=1 SV=4 - [NPA1P_HUMAN]|Pre-mRNA-processing-splicing factor 8 OS=Homo sapiens GN=PRPF8 PE=1 SV=2 - [PRP8_HUMAN]	O60287;Q6P2Q9	151000	137000	145000	149000	167000	155000	153000	169000
lILILR	Nucleolar pre-ribosomal-associated protein 1 OS=Homo sapiens GN=URB1 PE=1 SV=4 - [NPA1P_HUMAN]|Pre-mRNA-processing-splicing factor 8 OS=Homo sapiens GN=PRPF8 PE=1 SV=2 - [PRP8_HUMAN]	O60287;Q6P2Q9	151000	137000	145000	149000	167000	155000	153000	169000
lLILLR	Nucleolar pre-ribosomal-associated protein 1 OS=Homo sapiens GN=URB1 PE=1 SV=4 - [NPA1P_HUMAN]|Pre-mRNA-processing-splicing factor 8 OS=Homo sapiens GN=PRPF8 PE=1 SV=2 - [PRP8_HUMAN]	O60287;Q6P2Q9	151000	137000	145000	149000	167000	155000	153000	169000
lLLILR	Nucleolar pre-ribosomal-associated protein 1 OS=Homo sapiens GN=URB1 PE=1 SV=4 - [NPA1P_HUMAN]|Pre-mRNA-processing-splicing factor 8 OS=Homo sapiens GN=PRPF8 PE=1 SV=2 - [PRP8_HUMAN]	O60287;Q6P2Q9	151000	137000	145000	149000	167000	155000	153000	169000
lLLLLR	Nucleolar pre-ribosomal-associated protein 1 OS=Homo sapiens GN=URB1 PE=1 SV=4 - [NPA1P_HUMAN]|Pre-mRNA-processing-splicing factor 8 OS=Homo sapiens GN=PRPF8 PE=1 SV=2 - [PRP8_HUMAN]	O60287;Q6P2Q9	151000	137000	145000	149000	167000	155000	153000	169000
iLLLLR	Nucleolar pre-ribosomal-associated protein 1 OS=Homo sapiens GN=URB1 PE=1 SV=4 - [NPA1P_HUMAN]|Pre-mRNA-processing-splicing factor 8 OS=Homo sapiens GN=PRPF8 PE=1 SV=2 - [PRP8_HUMAN]	O60287;Q6P2Q9	66900	60300	63200	58900	65400	63400	71000	63500
lIILIR	Nucleolar pre-ribosomal-associated protein 1 OS=Homo sapiens GN=URB1 PE=1 SV=4 - [NPA1P_HUMAN]|Pre-mRNA-processing-splicing factor 8 OS=Homo sapiens GN=PRPF8 PE=1 SV=2 - [PRP8_HUMAN]	O60287;Q6P2Q9	66900	60300	63200	58900	65400	63400	71000	63500
lIILLR	Nucleolar pre-ribosomal-associated protein 1 OS=Homo sapiens GN=URB1 PE=1 SV=4 - [NPA1P_HUMAN]|Pre-mRNA-processing-splicing factor 8 OS=Homo sapiens GN=PRPF8 PE=1 SV=2 - [PRP8_HUMAN]	O60287;Q6P2Q9	66900	60300	63200	58900	65400	63400	71000	63500
lILILR	Nucleolar pre-ribosomal-associated protein 1 OS=Homo sapiens GN=URB1 PE=1 SV=4 - [NPA1P_HUMAN]|Pre-mRNA-processing-splicing factor 8 OS=Homo sapiens GN=PRPF8 PE=1 SV=2 - [PRP8_HUMAN]	O60287;Q6P2Q9	66900	60300	63200	58900	65400	63400	71000	63500
lLILLR	Nucleolar pre-ribosomal-associated protein 1 OS=Homo sapiens GN=URB1 PE=1 SV=4 - [NPA1P_HUMAN]|Pre-mRNA-processing-splicing factor 8 OS=Homo sapiens GN=PRPF8 PE=1 SV=2 - [PRP8_HUMAN]	O60287;Q6P2Q9	66900	60300	63200	58900	65400	63400	71000	63500
lLLILR	Nucleolar pre-ribosomal-associated protein 1 OS=Homo sapiens GN=URB1 PE=1 SV=4 - [NPA1P_HUMAN]|Pre-mRNA-processing-splicing factor 8 OS=Homo sapiens GN=PRPF8 PE=1 SV=2 - [PRP8_HUMAN]	O60287;Q6P2Q9	66900	60300	63200	58900	65400	63400	71000	63500
lLLLLR	Nucleolar pre-ribosomal-associated protein 1 OS=Homo sapiens GN=URB1 PE=1 SV=4 - [NPA1P_HUMAN]|Pre-mRNA-processing-splicing factor 8 OS=Homo sapiens GN=PRPF8 PE=1 SV=2 - [PRP8_HUMAN]	O60287;Q6P2Q9	66900	60300	63200	58900	65400	63400	71000	63500
lYMAED	Cytochrome b5 OS=Homo sapiens GN=CYB5A PE=1 SV=2 - [CYB5_HUMAN]	P00167	17900	28100	26000	19000	20800	17000	28200	25700
vLAGILR	Component of gems 4 OS=Homo sapiens GN=GEMIN4 PE=1 SV=2 - [GEMI4_HUMAN]	P57678	7710	7830	7080	6320	7160	6050	7070	6710
vLAGLIR	Component of gems 4 OS=Homo sapiens GN=GEMIN4 PE=1 SV=2 - [GEMI4_HUMAN]	P57678	7710	7830	7080	6320	7160	6050	7070	6710
vLQLLR	60S ribosomal protein L7 OS=Homo sapiens GN=RPL7 PE=1 SV=1 - [RL7_HUMAN]|Transformation/transcription domain-associated protein OS=Homo sapiens GN=TRRAP PE=1 SV=3 - [TRRAP_HUMAN]	P18124;Q9Y4A5	7710	7830	7080	6320	7160	6050	7070	6710
vLLQLR			7710	7830	7080	6320	7160	6050	7070	6710
vLAGILR	Component of gems 4 OS=Homo sapiens GN=GEMIN4 PE=1 SV=2 - [GEMI4_HUMAN]	P57678	503000	498000	533000	497000	529000	481000	519000	524000
vLAGLIR	Component of gems 4 OS=Homo sapiens GN=GEMIN4 PE=1 SV=2 - [GEMI4_HUMAN]	P57678	503000	498000	533000	497000	529000	481000	519000	524000
vLQLLR	60S ribosomal protein L7 OS=Homo sapiens GN=RPL7 PE=1 SV=1 - [RL7_HUMAN]|Transformation/transcription domain-associated protein OS=Homo sapiens GN=TRRAP PE=1 SV=3 - [TRRAP_HUMAN]	P18124;Q9Y4A5	503000	498000	533000	497000	529000	481000	519000	524000
vLAGILR	Component of gems 4 OS=Homo sapiens GN=GEMIN4 PE=1 SV=2 - [GEMI4_HUMAN]	P57678	1320000	1600000	1490000	1180000	1400000	1390000	1470000	1310000
vLAGLIR	Component of gems 4 OS=Homo sapiens GN=GEMIN4 PE=1 SV=2 - [GEMI4_HUMAN]	P57678	1320000	1600000	1490000	1180000	1400000	1390000	1470000	1310000
vLQLLR	60S ribosomal protein L7 OS=Homo sapiens GN=RPL7 PE=1 SV=1 - [RL7_HUMAN]|Transformation/transcription domain-associated protein OS=Homo sapiens GN=TRRAP PE=1 SV=3 - [TRRAP_HUMAN]	P18124;Q9Y4A5	1320000	1600000	1490000	1180000	1400000	1390000	1470000	1310000
vLAGILR	Component of gems 4 OS=Homo sapiens GN=GEMIN4 PE=1 SV=2 - [GEMI4_HUMAN]	P57678	19600	18100	20500	16200	17900	16500	20800	18500
vLAGLIR	Component of gems 4 OS=Homo sapiens GN=GEMIN4 PE=1 SV=2 - [GEMI4_HUMAN]	P57678	19600	18100	20500	16200	17900	16500	20800	18500
vLQLLR	60S ribosomal protein L7 OS=Homo sapiens GN=RPL7 PE=1 SV=1 - [RL7_HUMAN]|Transformation/transcription domain-associated protein OS=Homo sapiens GN=TRRAP PE=1 SV=3 - [TRRAP_HUMAN]	P18124;Q9Y4A5	19600	18100	20500	16200	17900	16500	20800	18500
lNLVQR	L-lactate dehydrogenase A chain OS=Homo sapiens GN=LDHA PE=1 SV=2 - [LDHA_HUMAN]|L-lactate dehydrogenase B chain OS=Homo sapiens GN=LDHB PE=1 SV=2 - [LDHB_HUMAN]	P00338;P07195	28800	26800	31900	30300	30200	28100	31500	33800
lNLVQR	L-lactate dehydrogenase A chain OS=Homo sapiens GN=LDHA PE=1 SV=2 - [LDHA_HUMAN]|L-lactate dehydrogenase B chain OS=Homo sapiens GN=LDHB PE=1 SV=2 - [LDHB_HUMAN]	P00338;P07195	43700	44300	50900	53300	42200	42100	44900	53000
lNLVQR	L-lactate dehydrogenase A chain OS=Homo sapiens GN=LDHA PE=1 SV=2 - [LDHA_HUMAN]|L-lactate dehydrogenase B chain OS=Homo sapiens GN=LDHB PE=1 SV=2 - [LDHB_HUMAN]	P00338;P07195	14600	16200	16300	15500	15000	14300	15900	18300
iLGFFF	40S ribosomal protein S15a OS=Homo sapiens GN=RPS15A PE=1 SV=2 - [RS15A_HUMAN]	P62244	2750	3490	3530	3720	2700	3090	3230	3240
iLGFFF	40S ribosomal protein S15a OS=Homo sapiens GN=RPS15A PE=1 SV=2 - [RS15A_HUMAN]	P62244	2280	2640	2660	2480	2590	2260	2370	2960
iLGFFF	40S ribosomal protein S15a OS=Homo sapiens GN=RPS15A PE=1 SV=2 - [RS15A_HUMAN]	P62244	6670	5730	6110	5890	5970	4440	6350	6020
iLGFFF	40S ribosomal protein S15a OS=Homo sapiens GN=RPS15A PE=1 SV=2 - [RS15A_HUMAN]	P62244	1530	1510	1330	1350	1520	1440	1900	1570
iLGFFF	40S ribosomal protein S15a OS=Homo sapiens GN=RPS15A PE=1 SV=2 - [RS15A_HUMAN]	P62244	7040	7000	6330	5470	7100	6620	7180	6770
iLGFFF	40S ribosomal protein S15a OS=Homo sapiens GN=RPS15A PE=1 SV=2 - [RS15A_HUMAN]	P62244	5010	5360	4640	4780	4230	4870	4660	5510
iLGFFF	40S ribosomal protein S15a OS=Homo sapiens GN=RPS15A PE=1 SV=2 - [RS15A_HUMAN]	P62244	3320	2820	2550	2470	3600	2250	2840	3210
vLQTIGI	Importin-9 OS=Homo sapiens GN=IPO9 PE=1 SV=3 - [IPO9_HUMAN]	Q96P70	2260	2100	1580	1930	2380	1730	2410	2560
dGFHIR	60S ribosomal protein L10 OS=Homo sapiens GN=RPL10 PE=1 SV=4 - [RL10_HUMAN]	P27635	9950	13300	13400	16300	10700	13300	17600	16100
lDEVLR	Signal transducer and activator of transcription 6 OS=Homo sapiens GN=STAT6 PE=1 SV=1 - [STAT6_HUMAN]	P42226	66400	68000	79800	73100	72300	64200	71000	83600
lDqVIR	Coiled-coil domain-containing protein 91 OS=Homo sapiens GN=CCDC91 PE=1 SV=2 - [CCD91_HUMAN]		66400	68000	79800	73100	72300	64200	71000	83600
lnEVIR	Putative adenosylhomocysteinase 2 OS=Homo sapiens GN=AHCYL1 PE=1 SV=2 - [SAHH2_HUMAN]|Uncharacterized protein KIAA1797 OS=Homo sapiens GN=KIAA1797 PE=1 SV=1 - [K1797_HUMAN]	O43865;Q5VW36	66400	68000	79800	73100	72300	64200	71000	83600
iDDLLR	Serine/threonine-protein kinase tousled-like 2 OS=Homo sapiens GN=TLK2 PE=1 SV=2 - [TLK2_HUMAN]	Q86UE8	41000	50200	48900	49600	45700	41100	49200	51700
aEVEQk	40S ribosomal protein S15 OS=Homo sapiens GN=RPS15 PE=1 SV=2 - [RS15_HUMAN]	P62841	389000	382000	426000	375000	399000	410000	444000	437000
sLADIAR	Proteasome subunit alpha type-3 OS=Homo sapiens GN=PSMA3 PE=1 SV=2 - [PSA3_HUMAN]	P25788	385000	434000	477000	415000	477000	400000	439000	530000
vGAVAAATS	Polyadenylate-binding protein 4 OS=Homo sapiens GN=PABPC4 PE=1 SV=1 - [PABP4_HUMAN]	Q13310	19000	23300	19300	17400	17700	18100	29900	20000
vGGPVYR	Phosphoribosylformylglycinamidine synthase OS=Homo sapiens GN=PFAS PE=1 SV=4 - [PUR4_HUMAN]	O15067	26900	30600	28900	27300	28400	26600	33300	30400
aTLSSIR	60S ribosomal protein L28 OS=Homo sapiens GN=RPL28 PE=1 SV=3 - [RL28_HUMAN]	P46779	2560000	2870000	2910000	2800000	2770000	2830000	2990000	3230000
aIEMER	Heterogeneous nuclear ribonucleoprotein M OS=Homo sapiens GN=HNRNPM PE=1 SV=3 - [HNRPM_HUMAN]	P52272	18100	12900	11500	12600	14700		14600	15800
eMAEIR	Lamin-B1 OS=Homo sapiens GN=LMNB1 PE=1 SV=2 - [LMNB1_HUMAN]	P20700	111000	100000	98700	104000	117000	106000	95400	120000
tLLFVR	Signal recognition particle receptor subunit beta OS=Homo sapiens GN=SRPRB PE=1 SV=3 - [SRPRB_HUMAN]	Q9Y5M8	345000	303000	348000	343000	370000	331000	359000	395000
lLPHIR	60S acidic ribosomal protein P0 OS=Homo sapiens GN=RPLP0 PE=1 SV=1 - [RLA0_HUMAN]	P05388	3920000	3990000	4110000	4740000	4310000	3740000	3690000	4740000
lLPHIR	60S acidic ribosomal protein P0 OS=Homo sapiens GN=RPLP0 PE=1 SV=1 - [RLA0_HUMAN]	P05388	154000	161000	160000	168000	182000	151000	172000	178000
lLPHIR	60S acidic ribosomal protein P0 OS=Homo sapiens GN=RPLP0 PE=1 SV=1 - [RLA0_HUMAN]	P05388	35600	32300	37500	33700	37200	27400	29100	38000
gVTLGFR	60S ribosomal protein L9 OS=Homo sapiens GN=RPL9 PE=1 SV=1 - [RL9_HUMAN]	P32969	75600	44000	37900	32700	44500	35400	52000	49000
gVTLGFR	60S ribosomal protein L9 OS=Homo sapiens GN=RPL9 PE=1 SV=1 - [RL9_HUMAN]	P32969	84500	50900	53200	52500	55900	62000	62000	62500
vAFSVAR	60S ribosomal protein L3 OS=Homo sapiens GN=RPL3 PE=1 SV=2 - [RL3_HUMAN]	P39023	30500	28300	31900	28600	33000	30700	33400	34600
lSDIFR	GDNF family receptor alpha-1 OS=Homo sapiens GN=GFRA1 PE=2 SV=2 - [GFRA1_HUMAN]	P56159	117000	102000	112000	103000	110000	92300	104000	119000
eVPIHR	Staphylococcal nuclease domain-containing protein 1 OS=Homo sapiens GN=SND1 PE=1 SV=1 - [SND1_HUMAN]	Q7KZF4	4270	5090	5000	4820	4560	4850	6550	5600
qAEEEF	Threonyl-tRNA synthetase
qMTLLF	Protein Churchill OS=Homo sapiens GN=CHURC1 PE=1 SV=1 - [CHUR_HUMAN]	Q8WUH1	4650	5040	4480	4140	4620	5450	6640	5230
hLEDEL	Thioredoxin domain-containing protein 12 OS=Homo sapiens GN=TXNDC12 PE=1 SV=1 - [TXD12_HUMAN]	O95881	290000	282000	340000	323000	352000	274000	313000	361000
hLEDEL	Thioredoxin domain-containing protein 12 OS=Homo sapiens GN=TXNDC12 PE=1 SV=1 - [TXD12_HUMAN]	O95881	229000	179000	183000	188000	233000	177000	190000	211000
sIGVPIk	Small nuclear ribonucleoprotein Sm D3 OS=Homo sapiens GN=SNRPD3 PE=1 SV=1 - [SMD3_HUMAN]	P62318	68500	58100	74800	56000	80300	71100	77800	89700
lPEEIR	Tyrosine-protein kinase BAZ1B OS=Homo sapiens GN=BAZ1B PE=1 SV=2 - [BAZ1B_HUMAN]|Cytoskeleton-associated protein 4 OS=Homo sapiens GN=CKAP4 PE=1 SV=2 - [CKAP4_HUMAN]	Q9UIG0;Q07065	38700	47200	47900	41200	47600	40500	42800	48900
lPEELR	Tyrosine-protein kinase BAZ1B OS=Homo sapiens GN=BAZ1B PE=1 SV=2 - [BAZ1B_HUMAN]|Cytoskeleton-associated protein 4 OS=Homo sapiens GN=CKAP4 PE=1 SV=2 - [CKAP4_HUMAN]	Q9UIG0;Q07065	38700	47200	47900	41200	47600	40500	42800	48900
lPqEIR	1-phosphatidylinositol-4
eGIVALR	T-complex protein 1 subunit zeta OS=Homo sapiens GN=CCT6A PE=1 SV=3 - [TCPZ_HUMAN]	P40227	1200000	1220000	1400000	1170000	1300000	1120000	1260000	1590000
vSIAVLR	Dual specificity mitogen-activated protein kinase kinase 2 OS=Homo sapiens GN=MAP2K2 PE=1 SV=1 - [MP2K2_HUMAN]	P36507	131000	153000	170000	135000	146000	129000	134000	147000
lVVALSR	Condensin complex subunit 3 OS=Homo sapiens GN=NCAPG PE=1 SV=1 - [CND3_HUMAN]	Q9BPX3	211000	237000	231000	223000	217000	224000	231000	228000
sIVFHR	GTP-binding nuclear protein Ran OS=Homo sapiens GN=RAN PE=1 SV=3 - [RAN_HUMAN]	P62826	283000	591000	592000	651000	641000	399000	567000	562000
sIVFHR	GTP-binding nuclear protein Ran OS=Homo sapiens GN=RAN PE=1 SV=3 - [RAN_HUMAN]	P62826	1440000	2740000	3290000	3140000	2810000	1940000	2710000	2940000
vELLER	Nucleoprotein TPR OS=Homo sapiens GN=TPR PE=1 SV=3 - [TPR_HUMAN]	P12270	309000	284000	290000	333000	337000	243000	334000	342000
vELLqR	Nesprin-1 OS=Homo sapiens GN=SYNE1 PE=1 SV=3 - [SYNE1_HUMAN]		309000	284000	290000	333000	337000	243000	334000	342000
vqILER	Zinc finger and BTB domain-containing protein 20 OS=Homo sapiens GN=ZBTB20 PE=2 SV=3 - [ZBT20_HUMAN]		309000	284000	290000	333000	337000	243000	334000	342000
iIEDLR	Keratin
iLEnLR	Casein kinase II subunit alpha OS=Homo sapiens GN=CSNK2A1 PE=1 SV=1 - [CSK21_HUMAN]|Casein kinase II subunit alpha' OS=Homo sapiens GN=CSNK2A2 PE=1 SV=1 - [CSK22_HUMAN]|Creatine kinase U-type
lLEDLR	Keratin
iIEDLR	Keratin
iLEnLR	Casein kinase II subunit alpha OS=Homo sapiens GN=CSNK2A1 PE=1 SV=1 - [CSK21_HUMAN]|Casein kinase II subunit alpha' OS=Homo sapiens GN=CSNK2A2 PE=1 SV=1 - [CSK22_HUMAN]|Creatine kinase U-type
lLEDLR	Keratin
lEDILR	N-alpha-acetyltransferase 16
lEDLLR	N-alpha-acetyltransferase 16
lEnLLR	Translation initiation factor IF-2
iIEDLR	Keratin
iLEnLR	Casein kinase II subunit alpha OS=Homo sapiens GN=CSNK2A1 PE=1 SV=1 - [CSK21_HUMAN]|Casein kinase II subunit alpha' OS=Homo sapiens GN=CSNK2A2 PE=1 SV=1 - [CSK22_HUMAN]|Creatine kinase U-type
lLEDLR	Keratin
aGIIASAR	Elongation factor 2 OS=Homo sapiens GN=EEF2 PE=1 SV=4 - [EF2_HUMAN]	P13639	4840000	6060000	5960000	5610000	6030000	5770000	6400000	7280000
aGIIASAR	Elongation factor 2 OS=Homo sapiens GN=EEF2 PE=1 SV=4 - [EF2_HUMAN]	P13639						6840		7930
lILFPR	60S ribosomal protein L13 OS=Homo sapiens GN=RPL13 PE=1 SV=4 - [RL13_HUMAN]	P26373	71200	64300	76400	81600	79600	66200	82300	84300
lILFPR	60S ribosomal protein L13 OS=Homo sapiens GN=RPL13 PE=1 SV=4 - [RL13_HUMAN]	P26373	78800	74700	74500	68100	91500	71600	82300	85900
lILFPR	60S ribosomal protein L13 OS=Homo sapiens GN=RPL13 PE=1 SV=4 - [RL13_HUMAN]	P26373	19800	20100	20800	18800	20600	17100	21200	22600
nLDLER	Microtubule-actin cross-linking factor 1
lEDAGVR	Ribonuclease inhibitor OS=Homo sapiens GN=RNH1 PE=1 SV=2 - [RINI_HUMAN]	P13489	11500	15000	16600	14700	10400	11800	14100	15700
vDIAEGR	Eukaryotic translation initiation factor 4H OS=Homo sapiens GN=EIF4H PE=1 SV=5 - [IF4H_HUMAN]	Q15056	4140000	5180000	5050000	5330000	4380000	4520000	5090000	5870000
vAGIFPR	Cleft lip and palate transmembrane protein 1 OS=Homo sapiens GN=CLPTM1 PE=1 SV=1 - [CLPT1_HUMAN]	O96005	3840	2200	2860	2630	3140	2880	2690	3550
iETELR	14-3-3 protein zeta/delta OS=Homo sapiens GN=YWHAZ PE=1 SV=1 - [1433Z_HUMAN]	P63104	1830000	1900000	1960000	1680000	1970000	1690000	1960000	2370000
iqTqIR	Plasma membrane calcium-transporting ATPase 3 OS=Homo sapiens GN=ATP2B3 PE=1 SV=3 - [AT2B3_HUMAN]		1830000	1900000	1960000	1680000	1970000	1690000	1960000	2370000
mDVFLMIR	Transcription elongation factor B polypeptide 2 OS=Homo sapiens GN=TCEB2 PE=1 SV=1 - [ELOB_HUMAN]	Q15370
vDIMER	Serine palmitoyltransferase 2 OS=Homo sapiens GN=SPTLC2 PE=1 SV=1 - [SPTC2_HUMAN]	O15270	372000	355000	317000	343000	379000	322000	413000	386000
lLTLFR	Uncharacterized protein C17orf62 OS=Homo sapiens GN=C17orf62 PE=1 SV=1 - [CQ062_HUMAN]	Q9BQA9	30700	27200	23000	25000	27100	27000	32300	34500
tLFILR	Serine/threonine-protein phosphatase 2B catalytic subunit alpha isoform OS=Homo sapiens GN=PPP3CA PE=1 SV=1 - [PP2BA_HUMAN]|2'
tLFLLR	Serine/threonine-protein phosphatase 2B catalytic subunit alpha isoform OS=Homo sapiens GN=PPP3CA PE=1 SV=1 - [PP2BA_HUMAN]|2'
tLFILR	Serine/threonine-protein phosphatase 2B catalytic subunit alpha isoform OS=Homo sapiens GN=PPP3CA PE=1 SV=1 - [PP2BA_HUMAN]|2'
tLFLLR	Serine/threonine-protein phosphatase 2B catalytic subunit alpha isoform OS=Homo sapiens GN=PPP3CA PE=1 SV=1 - [PP2BA_HUMAN]|2'
lTFLLR			344000	408000	416000	415000	401000	414000	381000	451000
tLFILR	Serine/threonine-protein phosphatase 2B catalytic subunit alpha isoform OS=Homo sapiens GN=PPP3CA PE=1 SV=1 - [PP2BA_HUMAN]|2'
tLFLLR	Serine/threonine-protein phosphatase 2B catalytic subunit alpha isoform OS=Homo sapiens GN=PPP3CA PE=1 SV=1 - [PP2BA_HUMAN]|2'
tLFILR	Serine/threonine-protein phosphatase 2B catalytic subunit alpha isoform OS=Homo sapiens GN=PPP3CA PE=1 SV=1 - [PP2BA_HUMAN]|2'
tLFLLR	Serine/threonine-protein phosphatase 2B catalytic subunit alpha isoform OS=Homo sapiens GN=PPP3CA PE=1 SV=1 - [PP2BA_HUMAN]|2'
vVQVYR	60S ribosomal protein L26 OS=Homo sapiens GN=RPL26 PE=1 SV=1 - [RL26_HUMAN]	P61254	368000	335000	321000	321000	380000	297000	340000	378000
vDDFLR	YTH domain-containing protein 1 OS=Homo sapiens GN=YTHDC1 PE=1 SV=3 - [YTDC1_HUMAN]	Q96MU7	70200	75000	68100	67500	78600	60100	70400	79600
vnDFLR	Uncharacterized protein C1orf226 OS=Homo sapiens GN=C1orf226 PE=1 SV=1 - [CA226_HUMAN]		70200	75000	68100	67500	78600	60100	70400	79600
vnnFIR	LysM and putative peptidoglycan-binding domain-containing protein 4 OS=Homo sapiens GN=LYSMD4 PE=2 SV=2 - [LYSM4_HUMAN]		70200	75000	68100	67500	78600	60100	70400	79600
eVITFR	Adenylyl cyclase-associated protein 1 OS=Homo sapiens GN=CAP1 PE=1 SV=5 - [CAP1_HUMAN]	Q01518	2350	3020	2310	2150	2330		3990	2250
yVITIR	Filamin-C OS=Homo sapiens GN=FLNC PE=1 SV=3 - [FLNC_HUMAN]	Q14315	94300	98600	106000	75000	86000	85200	98000	106000
lIIHLR	Pseudouridine-5'-monophosphatase OS=Homo sapiens GN=HDHD1 PE=1 SV=3 - [HDHD1_HUMAN]	Q08623	60700	50700	67400	57400	61100	50000	62200	69600
iIIIHR	WD repeat-containing protein 75 OS=Homo sapiens GN=WDR75 PE=1 SV=1 - [WDR75_HUMAN]	Q8IWA0	60700	50700	67400	57400	61100	50000	62200	69600
lLLLHR	WD repeat-containing protein 75 OS=Homo sapiens GN=WDR75 PE=1 SV=1 - [WDR75_HUMAN]	Q8IWA0	60700	50700	67400	57400	61100	50000	62200	69600
lIIHLR	Pseudouridine-5'-monophosphatase OS=Homo sapiens GN=HDHD1 PE=1 SV=3 - [HDHD1_HUMAN]	Q08623	34400	25400	36400	28000	33800	27300	36500	35700
iIIIHR	WD repeat-containing protein 75 OS=Homo sapiens GN=WDR75 PE=1 SV=1 - [WDR75_HUMAN]	Q8IWA0	34400	25400	36400	28000	33800	27300	36500	35700
lLLLHR	WD repeat-containing protein 75 OS=Homo sapiens GN=WDR75 PE=1 SV=1 - [WDR75_HUMAN]	Q8IWA0	34400	25400	36400	28000	33800	27300	36500	35700
iQVYSR	Beta-2-microglobulin OS=Homo sapiens GN=B2M PE=1 SV=1 - [B2MG_HUMAN]	P61769	233000	255000	270000	289000	261000	180000	301000	305000
gLLPPLR	RNA-binding protein 42 OS=Homo sapiens GN=RBM42 PE=1 SV=1 - [RBM42_HUMAN]	Q9BTD8	1410					1400	1800
eIFDSR	Alpha-enolase OS=Homo sapiens GN=ENO1 PE=1 SV=2 - [ENOA_HUMAN]	P06733	27600	21000	32800	28100	27300	31200	32500	35900
eIFDSR	Alpha-enolase OS=Homo sapiens GN=ENO1 PE=1 SV=2 - [ENOA_HUMAN]	P06733	48600	43400	52700	52600	51500	59500	40000	47200
eIFDSR	Alpha-enolase OS=Homo sapiens GN=ENO1 PE=1 SV=2 - [ENOA_HUMAN]	P06733	20000	25100	24600	23200	24100	18100	25100	28000
fPLPHR	60S ribosomal protein L18a OS=Homo sapiens GN=RPL18A PE=1 SV=2 - [RL18A_HUMAN]	Q02543	19100	24600	24700	17700	20400	17800	23900	24000
iDLLHR	Dystroglycan OS=Homo sapiens GN=DAG1 PE=1 SV=2 - [DAG1_HUMAN]	Q14118	3950	3570	3730	4400	4540	3910	4410	4210
inLIHR	Uncharacterized protein C8orf48 OS=Homo sapiens GN=C8orf48 PE=1 SV=2 - [CH048_HUMAN]		3950	3570	3730	4400	4540	3910	4410	4210
aIFFNR	Prohibitin-2 OS=Homo sapiens GN=PHB2 PE=1 SV=2 - [PHB2_HUMAN]	Q99623	4730	5100		3460	3590	4550	5060	3290
tGALHLR	Protein CASC3 OS=Homo sapiens GN=CASC3 PE=1 SV=2 - [CASC3_HUMAN]	O15234	30900	44400	38000	37600	35800	31400	44700	39000
vAPVLIR	Glycylpeptide N-tetradecanoyltransferase 1 OS=Homo sapiens GN=NMT1 PE=1 SV=2 - [NMT1_HUMAN]|Glycylpeptide N-tetradecanoyltransferase 2 OS=Homo sapiens GN=NMT2 PE=1 SV=1 - [NMT2_HUMAN]	P30419;O60551	445000	398000	409000	376000	433000	487000	435000	401000
mQAHELFR	Long-chain-fatty-acid--CoA ligase 1 OS=Homo sapiens GN=ACSL1 PE=1 SV=1 - [ACSL1_HUMAN]	P33121	12000	17800	15400	12800	14400	14400	19400	14600
iTVALPR	DNA polymerase delta catalytic subunit OS=Homo sapiens GN=POLD1 PE=1 SV=2 - [DPOD1_HUMAN]	P28340	74000	87900	87400	89700	91900	98800	92300	83000
mDVHDLFR	Probable ATP-dependent RNA helicase DDX52 OS=Homo sapiens GN=DDX52 PE=1 SV=3 - [DDX52_HUMAN]	Q9Y2R4	18700	25600	19000	23400	26900	21400	22200	21300
lSLPMPI	ER lumen protein retaining receptor 3 OS=Homo sapiens GN=KDELR3 PE=2 SV=1 - [ERD23_HUMAN]	O43731	4820	4760	4440	5080	6330	5370	5380	5300
lSLPMPI	ER lumen protein retaining receptor 3 OS=Homo sapiens GN=KDELR3 PE=2 SV=1 - [ERD23_HUMAN]	O43731	9940	9710	9300	11000	11500	9780	10600	9870
lDPITGR	Heterogeneous nuclear ribonucleoprotein D0 OS=Homo sapiens GN=HNRNPD PE=1 SV=1 - [HNRPD_HUMAN]	Q14103	2550	1590	2020	1200	2420	1290	2250	2470
lDPITGR	Heterogeneous nuclear ribonucleoprotein D0 OS=Homo sapiens GN=HNRNPD PE=1 SV=1 - [HNRPD_HUMAN]	Q14103	618000	562000	565000	556000	612000	486000	625000	666000
lDPITGR	Heterogeneous nuclear ribonucleoprotein D0 OS=Homo sapiens GN=HNRNPD PE=1 SV=1 - [HNRPD_HUMAN]	Q14103	303000	287000	302000	295000	319000	271000	324000	367000
vTLGLIR	Exosome complex exonuclease RRP40 OS=Homo sapiens GN=EXOSC3 PE=1 SV=3 - [EXOS3_HUMAN]	Q9NQT5	230000	207000	224000	223000	259000	219000	264000	268000
gLLSILR	ADP-ribosylation factor-like protein 3 OS=Homo sapiens GN=ARL3 PE=1 SV=2 - [ARL3_HUMAN]	P36405	67900	76900	73700	74500	70500	62800	75800	87600
gLLSILR	ADP-ribosylation factor-like protein 3 OS=Homo sapiens GN=ARL3 PE=1 SV=2 - [ARL3_HUMAN]	P36405	153000	149000	174000	162000	174000	156000	174000	184000
lLSLIGR	Ubiquitin carboxyl-terminal hydrolase 24 OS=Homo sapiens GN=USP24 PE=1 SV=3 - [UBP24_HUMAN]	Q9UPU5	22700	27500	29900	26800	28600	27400	29000	25400
gLLSILR	ADP-ribosylation factor-like protein 3 OS=Homo sapiens GN=ARL3 PE=1 SV=2 - [ARL3_HUMAN]	P36405	5070	4960	5290	5860	5910	4550	6340	5770
lGLLSLR			5070	4960	5290	5860	5910	4550	6340	5770
eIIELR	Protein TFG OS=Homo sapiens GN=TFG PE=1 SV=2 - [TFG_HUMAN]	Q92734	6360	5600	6840	3590	6910	5250	4230	8060
eLIELR	Protein TFG OS=Homo sapiens GN=TFG PE=1 SV=2 - [TFG_HUMAN]	Q92734	6360	5600	6840	3590	6910	5250	4230	8060
eLIqLR	Putative neuroblastoma breakpoint family member 7 OS=Homo sapiens GN=NBPF7 PE=5 SV=1 - [NBPF7_HUMAN]		6360	5600	6840	3590	6910	5250	4230	8060
eLLELR	Protein TFG OS=Homo sapiens GN=TFG PE=1 SV=2 - [TFG_HUMAN]	Q92734	6360	5600	6840	3590	6910	5250	4230	8060
qLLELR	ATP-binding cassette sub-family D member 2 OS=Homo sapiens GN=ABCD2 PE=1 SV=1 - [ABCD2_HUMAN]		6360	5600	6840	3590	6910	5250	4230	8060
iGVITNR	40S ribosomal protein S4
iGVITNR	40S ribosomal protein S4
aQQAADk	Myosin-9 OS=Homo sapiens GN=MYH9 PE=1 SV=4 - [MYH9_HUMAN]	P35579	16400	23400	21700	17000	18100	16900	22400	19600
mGPAIER	Heterogeneous nuclear ribonucleoprotein M OS=Homo sapiens GN=HNRNPM PE=1 SV=3 - [HNRPM_HUMAN]	P52272	43600	50400	42600	44100	47200	47500	83200	55900
mAAPIDR	Heterogeneous nuclear ribonucleoprotein M OS=Homo sapiens GN=HNRNPM PE=1 SV=3 - [HNRPM_HUMAN]	P52272	7050	6160	19300	7570	8610		10800
vEEVQk	Pleiotropic regulator 1 OS=Homo sapiens GN=PLRG1 PE=1 SV=1 - [PLRG1_HUMAN]	O43660	133000	125000	132000	120000	143000	116000	135000	132000
eVADAIR	45 kDa calcium-binding protein OS=Homo sapiens GN=SDF4 PE=1 SV=1 - [CAB45_HUMAN]	Q9BRK5	125000	139000	136000	114000	124000	114000	134000	167000
aATLDLk	Coiled-coil domain-containing protein 9 OS=Homo sapiens GN=CCDC9 PE=1 SV=1 - [CCDC9_HUMAN]	Q9Y3X0	28000	37100	32400	29000	35300	32900	34600	33300
aFGIPIR	Cyclin-dependent kinase 1 OS=Homo sapiens GN=CDK1 PE=1 SV=3 - [CDK1_HUMAN]	P06493		4410	9170	3840	17200
dFSIHR	Histone-binding protein RBBP4 OS=Homo sapiens GN=RBBP4 PE=1 SV=3 - [RBBP4_HUMAN]	Q09028	1910	3640	5100	4880	4000	3230	6400	3780
nFSLHR	Zinc finger protein 800 OS=Homo sapiens GN=ZNF800 PE=1 SV=1 - [ZN800_HUMAN]		1910	3640	5100	4880	4000	3230	6400	3780
mDPSGVk	Spectrin alpha chain
aSNVTNk	Heterogeneous nuclear ribonucleoproteins C1/C2 OS=Homo sapiens GN=HNRNPC PE=1 SV=4 - [HNRPC_HUMAN]	P07910	258000	277000	291000	282000	335000	220000	288000	312000
aSNVTNk	Heterogeneous nuclear ribonucleoproteins C1/C2 OS=Homo sapiens GN=HNRNPC PE=1 SV=4 - [HNRPC_HUMAN]	P07910	108000	119000	103000	112000	111000	85000	114000	112000
iPGIYGR	Structural maintenance of chromosomes protein 4 OS=Homo sapiens GN=SMC4 PE=1 SV=2 - [SMC4_HUMAN]	Q9NTJ3	16700	16700	17300	14100	16300	14600	15700	16600
gLVLMSR	Calnexin OS=Homo sapiens GN=CANX PE=1 SV=2 - [CALX_HUMAN]	P27824	18800	19100	16100	16200	23500	16500	18800	17500
gIVAImR			18800	19100	16100	16200	23500	16500	18800	17500
gLVLMSR	Calnexin OS=Homo sapiens GN=CANX PE=1 SV=2 - [CALX_HUMAN]	P27824	59600	49900	50100	49900	51300	38100	72000	55100
fLLINR	Solute carrier family 2
lFGGLLR	Cartilage-associated protein OS=Homo sapiens GN=CRTAP PE=1 SV=1 - [CRTAP_HUMAN]	O75718	1290	1270	1080	950	1100	978	1770	1240
fNLILR	Elongation factor Tu
fHVFAR	Pentatricopeptide repeat-containing protein 3
iYVLLR	Enhancer of rudimentary homolog OS=Homo sapiens GN=ERH PE=1 SV=1 - [ERH_HUMAN]	P84090	71900	71600	72100	74200	80900	56800	85700	89600
iYVLLR	Enhancer of rudimentary homolog OS=Homo sapiens GN=ERH PE=1 SV=1 - [ERH_HUMAN]	P84090	28500	21800	22700	26200	30600	22200	25800	30600
iYIVLR			28500	21800	22700	26200	30600	22200	25800	30600
yIVLLR	Tubulin--tyrosine ligase-like protein 12 OS=Homo sapiens GN=TTLL12 PE=1 SV=2 - [TTL12_HUMAN]	Q14166	28500	21800	22700	26200	30600	22200	25800	30600
iYVLLR	Enhancer of rudimentary homolog OS=Homo sapiens GN=ERH PE=1 SV=1 - [ERH_HUMAN]	P84090	376000	313000	328000	370000	443000	300000	398000	479000
iYVLLR	Enhancer of rudimentary homolog OS=Homo sapiens GN=ERH PE=1 SV=1 - [ERH_HUMAN]	P84090	4730000	4400000	4780000	5300000	6290000	3850000	5730000	6420000
iYVLLR	Enhancer of rudimentary homolog OS=Homo sapiens GN=ERH PE=1 SV=1 - [ERH_HUMAN]	P84090	46300	43500	46800	48000	52300	35200	45300	53100
iYIVLR			46300	43500	46800	48000	52300	35200	45300	53100
yIVLLR	Tubulin--tyrosine ligase-like protein 12 OS=Homo sapiens GN=TTLL12 PE=1 SV=2 - [TTL12_HUMAN]	Q14166	46300	43500	46800	48000	52300	35200	45300	53100
iYVLLR	Enhancer of rudimentary homolog OS=Homo sapiens GN=ERH PE=1 SV=1 - [ERH_HUMAN]	P84090	16000	15500	15900	15100	15800	12300	16700	15800
iYVLLR	Enhancer of rudimentary homolog OS=Homo sapiens GN=ERH PE=1 SV=1 - [ERH_HUMAN]	P84090	40600	25800	28300	35200	38600	29000	36400	41200
iYIVLR			40600	25800	28300	35200	38600	29000	36400	41200
yIVLLR	Tubulin--tyrosine ligase-like protein 12 OS=Homo sapiens GN=TTLL12 PE=1 SV=2 - [TTL12_HUMAN]	Q14166	40600	25800	28300	35200	38600	29000	36400	41200
vLIYLR	TATA-binding protein-associated factor 172 OS=Homo sapiens GN=BTAF1 PE=1 SV=2 - [BTAF1_HUMAN]	O14981	85800	113000	105000	99000	108000	93500	111000	114000
iYVLLR	Enhancer of rudimentary homolog OS=Homo sapiens GN=ERH PE=1 SV=1 - [ERH_HUMAN]	P84090	262000	220000	240000	235000	274000	234000	283000	291000
cDVDIR	Beta-actin-like protein 2 OS=Homo sapiens GN=ACTBL2 PE=1 SV=2 - [ACTBL_HUMAN]|Actin
cDVDIR	Beta-actin-like protein 2 OS=Homo sapiens GN=ACTBL2 PE=1 SV=2 - [ACTBL_HUMAN]|Actin
cDVDIR	Beta-actin-like protein 2 OS=Homo sapiens GN=ACTBL2 PE=1 SV=2 - [ACTBL_HUMAN]|Actin
cDVDIR	Beta-actin-like protein 2 OS=Homo sapiens GN=ACTBL2 PE=1 SV=2 - [ACTBL_HUMAN]|Actin
cDVDIR	Beta-actin-like protein 2 OS=Homo sapiens GN=ACTBL2 PE=1 SV=2 - [ACTBL_HUMAN]|Actin
cDVDIR	Beta-actin-like protein 2 OS=Homo sapiens GN=ACTBL2 PE=1 SV=2 - [ACTBL_HUMAN]|Actin
cDVDIR	Beta-actin-like protein 2 OS=Homo sapiens GN=ACTBL2 PE=1 SV=2 - [ACTBL_HUMAN]|Actin
fAGVDIR	40S ribosomal protein S16 OS=Homo sapiens GN=RPS16 PE=1 SV=2 - [RS16_HUMAN]	P62249	8500	8010	8370	7210	7470	8320	9290	8610
fAGVDIR	40S ribosomal protein S16 OS=Homo sapiens GN=RPS16 PE=1 SV=2 - [RS16_HUMAN]	P62249	121000	126000	110000	91900	105000	109000	115000	112000
fAGVDIR	40S ribosomal protein S16 OS=Homo sapiens GN=RPS16 PE=1 SV=2 - [RS16_HUMAN]	P62249	681000	641000	680000	594000	588000	599000	704000	615000
fAGVDIR	40S ribosomal protein S16 OS=Homo sapiens GN=RPS16 PE=1 SV=2 - [RS16_HUMAN]	P62249	4020	3310	3680	2550	4330	3910	3490	3680
fAGVDIR	40S ribosomal protein S16 OS=Homo sapiens GN=RPS16 PE=1 SV=2 - [RS16_HUMAN]	P62249	530000	494000	510000	443000	479000	547000	522000	479000
fAGVDIR	40S ribosomal protein S16 OS=Homo sapiens GN=RPS16 PE=1 SV=2 - [RS16_HUMAN]	P62249	157000	148000	160000	136000	152000	158000	152000	138000
aVASDFYLR	Protein mago nashi homolog 2 OS=Homo sapiens GN=MAGOHB PE=1 SV=1 - [MGN2_HUMAN]	Q96A72	11600	10600	11800	11700	11400	9260	11700	12900
mILQQF	DNA replication licensing factor MCM2 OS=Homo sapiens GN=MCM2 PE=1 SV=4 - [MCM2_HUMAN]	P49736	5510	4850	5230	4690	4960	4570	6530	5620
mILQQF	DNA replication licensing factor MCM2 OS=Homo sapiens GN=MCM2 PE=1 SV=4 - [MCM2_HUMAN]	P49736	23400	21800	21800	22700	23800	21500	21100	24700
vFNIMR	Eukaryotic translation initiation factor 2 subunit 2 OS=Homo sapiens GN=EIF2S2 PE=1 SV=2 - [IF2B_HUMAN]	P20042	225000	274000	273000	261000	262000	224000	250000	286000
vFDMIR	Eukaryotic initiation factor 4A-III OS=Homo sapiens GN=EIF4A3 PE=1 SV=4 - [IF4A3_HUMAN]	P38919	242000	196000	197000	193000	211000	196000	209000	219000
iHLELR	Acidic leucine-rich nuclear phosphoprotein 32 family member A OS=Homo sapiens GN=ANP32A PE=1 SV=1 - [AN32A_HUMAN]|Acidic leucine-rich nuclear phosphoprotein 32 family member B OS=Homo sapiens GN=ANP32B PE=1 SV=1 - [AN32B_HUMAN]	P39687;Q92688	138000	158000	172000	132000	160000	150000	147000	184000
yLQMAR	Clathrin heavy chain 1 OS=Homo sapiens GN=CLTC PE=1 SV=5 - [CLH1_HUMAN]	Q00610	35500	34000	31200	30600	32900	31200	33600	38700
iDGALHR	Mitochondrial ribonuclease P protein 1 OS=Homo sapiens GN=RG9MTD1 PE=1 SV=2 - [MRRP1_HUMAN]	Q7L0Y3	65200	77600	79400	76500	108000	74700	80800	103000
qDLIHR	SAP domain-containing ribonucleoprotein OS=Homo sapiens GN=SARNP PE=1 SV=3 - [SARNP_HUMAN]|Methylcytosine dioxygenase TET2 OS=Homo sapiens GN=TET2 PE=1 SV=3 - [TET2_HUMAN]	P82979	177000	133000	153000	162000	150000	136000	136000	211000
qDLLHR	SAP domain-containing ribonucleoprotein OS=Homo sapiens GN=SARNP PE=1 SV=3 - [SARNP_HUMAN]|Methylcytosine dioxygenase TET2 OS=Homo sapiens GN=TET2 PE=1 SV=3 - [TET2_HUMAN]	P82979	177000	133000	153000	162000	150000	136000	136000	211000
qDLIHR	SAP domain-containing ribonucleoprotein OS=Homo sapiens GN=SARNP PE=1 SV=3 - [SARNP_HUMAN]|Methylcytosine dioxygenase TET2 OS=Homo sapiens GN=TET2 PE=1 SV=3 - [TET2_HUMAN]	P82979	11500	17500	14100	17900	11700	13400	17200	18600
qDLLHR	SAP domain-containing ribonucleoprotein OS=Homo sapiens GN=SARNP PE=1 SV=3 - [SARNP_HUMAN]|Methylcytosine dioxygenase TET2 OS=Homo sapiens GN=TET2 PE=1 SV=3 - [TET2_HUMAN]	P82979	11500	17500	14100	17900	11700	13400	17200	18600
vGHLLSR	G patch domain and KOW motifs-containing protein OS=Homo sapiens GN=GPKOW PE=1 SV=2 - [GPKOW_HUMAN]	Q92917	77500	117000	113000	91300	108000	87000	105000	116000
rHILSR			77500	117000	113000	91300	108000	87000	105000	116000
iGLLDPR	Splicing factor 3A subunit 1 OS=Homo sapiens GN=SF3A1 PE=1 SV=1 - [SF3A1_HUMAN]	Q15459	82400	87000	83100	92600	95100	76500	94800	98100
lSIVPVR	40S ribosomal protein S2 OS=Homo sapiens GN=RPS2 PE=1 SV=2 - [RS2_HUMAN]	P15880	8230	7730	7140	7150	8130	7030	9000	9340
lSIVPVR	40S ribosomal protein S2 OS=Homo sapiens GN=RPS2 PE=1 SV=2 - [RS2_HUMAN]	P15880	324000	296000	339000	299000	313000	288000	311000	379000
vTVPLVR	RNA-binding protein Raly OS=Homo sapiens GN=RALY PE=1 SV=1 - [RALY_HUMAN]	Q9UKM9	894000	834000	864000	931000	1040000	802000	1000000	1030000
vTVPLVR	RNA-binding protein Raly OS=Homo sapiens GN=RALY PE=1 SV=1 - [RALY_HUMAN]	Q9UKM9	37400	38700	30900	32300	37100	34400	43200	40600
vLSIPVR			37400	38700	30900	32300	37100	34400	43200	40600
lSIVPVR	40S ribosomal protein S2 OS=Homo sapiens GN=RPS2 PE=1 SV=2 - [RS2_HUMAN]	P15880	7280	7170	8780	6270	8370	6400	8300	7530
lSIVPVR	40S ribosomal protein S2 OS=Homo sapiens GN=RPS2 PE=1 SV=2 - [RS2_HUMAN]	P15880	584000	683000	667000	584000	705000	610000	618000	807000
lSIVPVR	40S ribosomal protein S2 OS=Homo sapiens GN=RPS2 PE=1 SV=2 - [RS2_HUMAN]	P15880	8430		7800	10300		8970		12400
lSIVPVR	40S ribosomal protein S2 OS=Homo sapiens GN=RPS2 PE=1 SV=2 - [RS2_HUMAN]	P15880	1120000	1020000	1310000	1180000	1110000	1100000	1130000	1230000
vTVPLVR	RNA-binding protein Raly OS=Homo sapiens GN=RALY PE=1 SV=1 - [RALY_HUMAN]	Q9UKM9	5780	6560	5370	5780	6210	5140	5700	6650
vLSIPVR			5780	6560	5370	5780	6210	5140	5700	6650
mTDFDR	60S ribosomal protein L14 OS=Homo sapiens GN=RPL14 PE=1 SV=4 - [RL14_HUMAN]	P50914	11500	9600	8250	4930	8520	6770	9650	12600
mEGVSALLAR	Transmembrane protein 201 OS=Homo sapiens GN=TMEM201 PE=1 SV=1 - [TM201_HUMAN]	Q5SNT2	3860	4080	3930	3100	3790	4130	4280	4810
dILMHR	Cytosolic non-specific dipeptidase OS=Homo sapiens GN=CNDP2 PE=1 SV=2 - [CNDP2_HUMAN]	Q96KP4	70800	79700	95800	78300	86800	69700	88400	101000
dILMHR	Cytosolic non-specific dipeptidase OS=Homo sapiens GN=CNDP2 PE=1 SV=2 - [CNDP2_HUMAN]	Q96KP4	25800	28500	36300	30100	27300	30100	30500	27700
lLSAILR	Exportin-4 OS=Homo sapiens GN=XPO4 PE=1 SV=2 - [XPO4_HUMAN]|Rap1 GTPase-GDP dissociation stimulator 1 OS=Homo sapiens GN=RAP1GDS1 PE=1 SV=3 - [GDS1_HUMAN]	Q9C0E2;P52306	26400	28800	31800	30300	30300	29200	33900	29300
lLSALIR	Exportin-4 OS=Homo sapiens GN=XPO4 PE=1 SV=2 - [XPO4_HUMAN]|Rap1 GTPase-GDP dissociation stimulator 1 OS=Homo sapiens GN=RAP1GDS1 PE=1 SV=3 - [GDS1_HUMAN]	Q9C0E2;P52306	26400	28800	31800	30300	30300	29200	33900	29300
vIATLLR	Lipopolysaccharide-responsive and beige-like anchor protein OS=Homo sapiens GN=LRBA PE=1 SV=4 - [LRBA_HUMAN]	P50851	35200	29900	33700	31900	30800	32000	34200	33800
lLSAILR	Exportin-4 OS=Homo sapiens GN=XPO4 PE=1 SV=2 - [XPO4_HUMAN]|Rap1 GTPase-GDP dissociation stimulator 1 OS=Homo sapiens GN=RAP1GDS1 PE=1 SV=3 - [GDS1_HUMAN]	Q9C0E2;P52306	20500	24200	26200	25600	24400	22600	29400	25000
lLSALIR	Exportin-4 OS=Homo sapiens GN=XPO4 PE=1 SV=2 - [XPO4_HUMAN]|Rap1 GTPase-GDP dissociation stimulator 1 OS=Homo sapiens GN=RAP1GDS1 PE=1 SV=3 - [GDS1_HUMAN]	Q9C0E2;P52306	20500	24200	26200	25600	24400	22600	29400	25000
lLSAILR	Exportin-4 OS=Homo sapiens GN=XPO4 PE=1 SV=2 - [XPO4_HUMAN]|Rap1 GTPase-GDP dissociation stimulator 1 OS=Homo sapiens GN=RAP1GDS1 PE=1 SV=3 - [GDS1_HUMAN]	Q9C0E2;P52306	61000	75800	88600	70700	74300	74700	81600	69900
lLSALIR	Exportin-4 OS=Homo sapiens GN=XPO4 PE=1 SV=2 - [XPO4_HUMAN]|Rap1 GTPase-GDP dissociation stimulator 1 OS=Homo sapiens GN=RAP1GDS1 PE=1 SV=3 - [GDS1_HUMAN]	Q9C0E2;P52306	61000	75800	88600	70700	74300	74700	81600	69900
vLNWVR	Eukaryotic translation initiation factor 3 subunit A OS=Homo sapiens GN=EIF3A PE=1 SV=1 - [EIF3A_HUMAN]	Q14152	10800	4760	4350	4230	5240	5180	4420	5750
lGLQSLR	ADP-ribosylation factor 4 OS=Homo sapiens GN=ARF4 PE=1 SV=3 - [ARF4_HUMAN]	P18085	67500	66900	58900	55100	58700	70800	66800	68000
lGLQSLR	ADP-ribosylation factor 4 OS=Homo sapiens GN=ARF4 PE=1 SV=3 - [ARF4_HUMAN]	P18085	14900	15300	14600	14800	15400	16800	17300	16800
aAVDLEk	6-phosphofructokinase
vDGEVLR	Endoplasmic reticulum-Golgi intermediate compartment protein 3 OS=Homo sapiens GN=ERGIC3 PE=1 SV=1 - [ERGI3_HUMAN]	Q9Y282	584000	550000	565000	502000	610000	506000	562000	628000
lTVADIR	Glucose-6-phosphate 1-dehydrogenase OS=Homo sapiens GN=G6PD PE=1 SV=4 - [G6PD_HUMAN]	P11413	295000	291000	355000	319000	347000	308000	332000	363000
vLTWLR	3-hydroxyacyl-CoA dehydratase 3 OS=Homo sapiens GN=PTPLAD1 PE=1 SV=2 - [HACD3_HUMAN]	Q9P035	24000	22200	21200	18700	22700	22200	25200	24000
tVTIVVR	T-complex protein 1 subunit delta OS=Homo sapiens GN=CCT4 PE=1 SV=4 - [TCPD_HUMAN]	P50991	954000	964000	1060000	947000	992000	1100000	1080000	1130000
cGSVLVR	40S ribosomal protein S2 OS=Homo sapiens GN=RPS2 PE=1 SV=2 - [RS2_HUMAN]	P15880	646000	726000	775000	814000	704000	655000	833000	716000
lYLLLR	DNA-directed RNA polymerase I subunit RPA1 OS=Homo sapiens GN=POLR1A PE=1 SV=2 - [RPA1_HUMAN]	O95602	18900	18200	15700	18800	19900	16700	19800	22500
lYLLLR	DNA-directed RNA polymerase I subunit RPA1 OS=Homo sapiens GN=POLR1A PE=1 SV=2 - [RPA1_HUMAN]	O95602	29400	28700	27500	28300	32700	30200	29600	36200
lLLYLR	Serrate RNA effector molecule homolog OS=Homo sapiens GN=SRRT PE=1 SV=1 - [SRRT_HUMAN]	Q9BXP5	10500	9040	10000	10100	10800	9330	10800	11900
lLLIYR			10500	9040	10000	10100	10800	9330	10800	11900
lLLYLR	Serrate RNA effector molecule homolog OS=Homo sapiens GN=SRRT PE=1 SV=1 - [SRRT_HUMAN]	Q9BXP5	6240	5810	5700	6100	6560	5120	6590	6940
lLLIYR			6240	5810	5700	6100	6560	5120	6590	6940
lLLYLR	Serrate RNA effector molecule homolog OS=Homo sapiens GN=SRRT PE=1 SV=1 - [SRRT_HUMAN]	Q9BXP5	642000	559000	594000	609000	652000	564000	644000	787000
lLLIYR			642000	559000	594000	609000	652000	564000	644000	787000
lLLYLR	Serrate RNA effector molecule homolog OS=Homo sapiens GN=SRRT PE=1 SV=1 - [SRRT_HUMAN]	Q9BXP5	5480	5800	5000	5710	5720	4890	6130	6220
lLLIYR			5480	5800	5000	5710	5720	4890	6130	6220
mDLSGVk	RNA-binding protein with serine-rich domain 1 OS=Homo sapiens GN=RNPS1 PE=1 SV=1 - [RNPS1_HUMAN]	Q15287	49000	49100	49500	39200	49100	43300	50600	45700
lVQYLR	Spectrin alpha chain
lVQYLR	Spectrin alpha chain
gLHIVPR	Chitinase domain-containing protein 1 OS=Homo sapiens GN=CHID1 PE=1 SV=1 - [CHID1_HUMAN]	Q9BWS9	54200	56800	52300	57700	63900	51600	65900	59000
gLHIVPR	Chitinase domain-containing protein 1 OS=Homo sapiens GN=CHID1 PE=1 SV=1 - [CHID1_HUMAN]	Q9BWS9	177000	172000	169000	170000	184000	156000	201000	181000
eFEDPR	U1 small nuclear ribonucleoprotein 70 kDa OS=Homo sapiens GN=SNRNP70 PE=1 SV=2 - [RU17_HUMAN]	P08621	237000	178000	191000	184000	198000	197000	216000	241000
eFEDPR	U1 small nuclear ribonucleoprotein 70 kDa OS=Homo sapiens GN=SNRNP70 PE=1 SV=2 - [RU17_HUMAN]	P08621	18000		20400	16000	19300	17600	14900	13800
lVMFQR	Acyl-CoA desaturase OS=Homo sapiens GN=SCD PE=1 SV=2 - [ACOD_HUMAN]	O00767	3520	3430	3550	4820	4090		3240
iHLLAAR	Extended synaptotagmin-1 OS=Homo sapiens GN=ESYT1 PE=1 SV=1 - [ESYT1_HUMAN]	Q9BSJ8	365000	329000	271000	249000	336000	300000	346000	375000
fSPTMGR	Eukaryotic translation initiation factor 4 gamma 2 OS=Homo sapiens GN=EIF4G2 PE=1 SV=1 - [IF4G2_HUMAN]	P78344	310000	403000	454000	332000	328000	320000	354000	384000
lTGMAFR	Glyceraldehyde-3-phosphate dehydrogenase OS=Homo sapiens GN=GAPDH PE=1 SV=3 - [G3P_HUMAN]	P04406	37500	34300	39300	30900	35100	29100	33800	36900
lTGMAFR	Glyceraldehyde-3-phosphate dehydrogenase OS=Homo sapiens GN=GAPDH PE=1 SV=3 - [G3P_HUMAN]	P04406	15400	16800	13600	14900	11700	10100	16000	15000
lTGMAFR	Glyceraldehyde-3-phosphate dehydrogenase OS=Homo sapiens GN=GAPDH PE=1 SV=3 - [G3P_HUMAN]	P04406					33100	27200	27100
lTGMAFR	Glyceraldehyde-3-phosphate dehydrogenase OS=Homo sapiens GN=GAPDH PE=1 SV=3 - [G3P_HUMAN]	P04406	7890	8330	8460	8250	6940	5780	8110	7800
iAHELGR	DnaJ homolog subfamily C member 1 OS=Homo sapiens GN=DNAJC1 PE=1 SV=1 - [DNJC1_HUMAN]	Q96KC8	102000	88900	88200	96600	98900	88800	87700	105000
iIAPPER	Actin
iIAPPER	Actin
iIAPPER	Actin
lLPAEPR			1910000	1620000	1850000	1740000	1660000	2110000	2160000	2420000
iIAPPER	Actin
lLPAEPR			698000	726000	818000	887000	811000	908000	765000	901000
iIAPPER	Actin
iIAPPER	Actin
lLPAEPR			685000	661000	665000	652000	621000	647000	652000	952000
iIAPPER	Actin
iIAPPER	Actin
iIAPPER	Actin
iIAPPER	Actin
iIAPPER	Actin
iIAPPER	Actin
iIAPPER	Actin
lGLHSLR	ADP-ribosylation factor 3 OS=Homo sapiens GN=ARF3 PE=1 SV=2 - [ARF3_HUMAN]	P61204	331000	391000	422000	362000	346000	316000	333000	381000
lGLHSLR	ADP-ribosylation factor 3 OS=Homo sapiens GN=ARF3 PE=1 SV=2 - [ARF3_HUMAN]	P61204	1430000	1760000	1820000	1540000	1650000	1530000	1450000	1710000
lGLHSLR	ADP-ribosylation factor 3 OS=Homo sapiens GN=ARF3 PE=1 SV=2 - [ARF3_HUMAN]	P61204	25300	30500	29800	23400	26400	26500	27500	31800
lGLHSLR	ADP-ribosylation factor 3 OS=Homo sapiens GN=ARF3 PE=1 SV=2 - [ARF3_HUMAN]	P61204	208000	220000	242000	195000	213000	180000	222000	227000
aLPIIVk	Ubiquitin-like domain-containing CTD phosphatase 1 OS=Homo sapiens GN=UBLCP1 PE=1 SV=2 - [UBCP1_HUMAN]	Q8WVY7	6890	6620	7300	6510	7180	6540	6800	8230
aLPIIVk	Ubiquitin-like domain-containing CTD phosphatase 1 OS=Homo sapiens GN=UBLCP1 PE=1 SV=2 - [UBCP1_HUMAN]	Q8WVY7	33500	36100	38300	31600	33900	31500	33600	39100
aLPIIVk	Ubiquitin-like domain-containing CTD phosphatase 1 OS=Homo sapiens GN=UBLCP1 PE=1 SV=2 - [UBCP1_HUMAN]	Q8WVY7	14300	16500	17100	15600	15400	14200	15800	17100
eSYELR	60S ribosomal protein L22 OS=Homo sapiens GN=RPL22 PE=1 SV=2 - [RL22_HUMAN]	P35268	441000	416000	398000	384000	385000	396000	437000	482000
eSYELR	60S ribosomal protein L22 OS=Homo sapiens GN=RPL22 PE=1 SV=2 - [RL22_HUMAN]	P35268	60200	57000	61700	46600	51100	43600	57600	53400
lGDISHR	Coiled-coil domain-containing protein 123
qGGLGPIR	Peroxiredoxin-4 OS=Homo sapiens GN=PRDX4 PE=1 SV=1 - [PRDX4_HUMAN]	Q13162	280000	297000	339000	327000	403000	313000	414000	341000
vPVASVLI	Protein spinster homolog 1 OS=Homo sapiens GN=SPNS1 PE=1 SV=1 - [SPNS1_HUMAN]	Q9H2V7	11000	11000	10800	9490	9880	10200	13400	10700
vPVASVLI	Protein spinster homolog 1 OS=Homo sapiens GN=SPNS1 PE=1 SV=1 - [SPNS1_HUMAN]	Q9H2V7	6530	5380	6210	4860	6460	5720	7110	5670
vPVASVLI	Protein spinster homolog 1 OS=Homo sapiens GN=SPNS1 PE=1 SV=1 - [SPNS1_HUMAN]	Q9H2V7	1540	1490	1540	1410	1640	1630	2250	1420
lLSVPLR	Apoptosis-associated speck-like protein containing a CARD OS=Homo sapiens GN=PYCARD PE=1 SV=2 - [ASC_HUMAN]	Q9ULZ3	92600	99700	110000	92600	106000	90700	111000	117000
lLSVPLR	Apoptosis-associated speck-like protein containing a CARD OS=Homo sapiens GN=PYCARD PE=1 SV=2 - [ASC_HUMAN]	Q9ULZ3	166000	167000	203000	178000	187000	162000	209000	216000
lLSVPLR	Apoptosis-associated speck-like protein containing a CARD OS=Homo sapiens GN=PYCARD PE=1 SV=2 - [ASC_HUMAN]	Q9ULZ3	2260			2160	1320		1730	1470
gLLLLLR	Rapamycin-insensitive companion of mTOR OS=Homo sapiens GN=RICTOR PE=1 SV=1 - [RICTR_HUMAN]	Q6R327	29200	29500	32000	27100	29100	27500	28100	33700
lMELHR	Spectrin alpha chain
yHLLPR	1-acyl-sn-glycerol-3-phosphate acyltransferase gamma OS=Homo sapiens GN=AGPAT3 PE=1 SV=1 - [PLCC_HUMAN]	Q9NRZ7	63000	57200	57000	43100	64800	60200	62700	69200
lIIHFR	Mediator of RNA polymerase II transcription subunit 15 OS=Homo sapiens GN=MED15 PE=1 SV=2 - [MED15_HUMAN]	Q96RN5	27200	24800	24600	27000	26100	26200	27000	28800
lLGGLAVR	40S ribosomal protein S3 OS=Homo sapiens GN=RPS3 PE=1 SV=2 - [RS3_HUMAN]	P23396	11800	13000	12100	14000	14700	11600	14800	14100
lLGGLAVR	40S ribosomal protein S3 OS=Homo sapiens GN=RPS3 PE=1 SV=2 - [RS3_HUMAN]	P23396	7900		6500	7710	5800	10200	12600
aVLNLLR	Probable ubiquitin carboxyl-terminal hydrolase FAF-X OS=Homo sapiens GN=USP9X PE=1 SV=3 - [USP9X_HUMAN]	Q93008	92800	86800	101000	88200	91600	90800	98400	100000
lLGGLAVR	40S ribosomal protein S3 OS=Homo sapiens GN=RPS3 PE=1 SV=2 - [RS3_HUMAN]	P23396	328000	335000	417000	330000	361000	356000	352000	397000
lLGGLAVR	40S ribosomal protein S3 OS=Homo sapiens GN=RPS3 PE=1 SV=2 - [RS3_HUMAN]	P23396	25800	26500	30200	25100	28700	31200	28000	32600
lLGGLAVR	40S ribosomal protein S3 OS=Homo sapiens GN=RPS3 PE=1 SV=2 - [RS3_HUMAN]	P23396	13500	11100	14100	10600	13600	12000	9300	10200
mFSSSAk	40S ribosomal protein S7 OS=Homo sapiens GN=RPS7 PE=1 SV=1 - [RS7_HUMAN]	P62081	332000	343000	359000	311000	334000	265000	324000	396000
aAAAVVEFQR	26S proteasome non-ATPase regulatory subunit 11 OS=Homo sapiens GN=PSMD11 PE=1 SV=3 - [PSD11_HUMAN]	O00231	10900	11800	8270	6870	9950	10200	10600	10500
lLDIVAR	Heat shock protein 75 kDa
tLLAILR	DNA replication licensing factor MCM7 OS=Homo sapiens GN=MCM7 PE=1 SV=4 - [MCM7_HUMAN]	P33993	158000	172000	180000	179000	188000	186000	174000	202000
tLLAILR	DNA replication licensing factor MCM7 OS=Homo sapiens GN=MCM7 PE=1 SV=4 - [MCM7_HUMAN]	P33993	316000	307000	335000	307000	347000	323000	340000	377000
dILmHR	Cytosolic non-specific dipeptidase OS=Homo sapiens GN=CNDP2 PE=1 SV=2 - [CNDP2_HUMAN]	Q96KP4	12700	16200	15800	12400	13500	14100	16400	14300
qVLQLLS	Uncharacterized protein C7orf50 OS=Homo sapiens GN=C7orf50 PE=1 SV=1 - [CG050_HUMAN]	Q9BRJ6	18500	21100	25100	23100	24000	17300	21800	22200
aTDLPER	Transcription elongation factor SPT6 OS=Homo sapiens GN=SUPT6H PE=1 SV=2 - [SPT6H_HUMAN]	Q7KZ85	464000	476000	493000	477000	467000	419000	528000	558000
aTGLHFR	Ras GTPase-activating-like protein IQGAP1 OS=Homo sapiens GN=IQGAP1 PE=1 SV=1 - [IQGA1_HUMAN]	P46940	58300	61600	58900	62200	61700	53200	60800	62800
aTGLHFR	Ras GTPase-activating-like protein IQGAP1 OS=Homo sapiens GN=IQGAP1 PE=1 SV=1 - [IQGA1_HUMAN]	P46940	243000	296000	301000	277000	278000	226000	263000	311000
aTGLHFR	Ras GTPase-activating-like protein IQGAP1 OS=Homo sapiens GN=IQGAP1 PE=1 SV=1 - [IQGA1_HUMAN]	P46940	587000	662000	776000	643000	699000	588000	623000	810000
lLGDLDR	COMM domain-containing protein 5 OS=Homo sapiens GN=COMMD5 PE=1 SV=1 - [COMD5_HUMAN]	Q9GZQ3		3680		3760	5370		3200	3770
gLLDDLR	Cytoskeleton-associated protein 4 OS=Homo sapiens GN=CKAP4 PE=1 SV=2 - [CKAP4_HUMAN]	Q07065	68700	54900	59300	61000	59400	71700	59200	95200
tIADIIR	T-complex protein 1 subunit gamma OS=Homo sapiens GN=CCT3 PE=1 SV=4 - [TCPG_HUMAN]	P49368	65300	68500	75600	70200	69500	62200	75300	78000
tLADLIR	T-complex protein 1 subunit gamma OS=Homo sapiens GN=CCT3 PE=1 SV=4 - [TCPG_HUMAN]	P49368	65300	68500	75600	70200	69500	62200	75300	78000
tISLVIR	Plectin OS=Homo sapiens GN=PLEC PE=1 SV=3 - [PLEC_HUMAN]	Q15149	387000	400000	378000	374000	406000	339000	394000	450000
tISLVIR	Plectin OS=Homo sapiens GN=PLEC PE=1 SV=3 - [PLEC_HUMAN]	Q15149	505000	498000	457000	494000	589000	457000	477000	606000
dnNLLGR	Heat shock 70 kDa protein 1-like OS=Homo sapiens GN=HSPA1L PE=1 SV=2 - [HS71L_HUMAN]|Heat shock 70 kDa protein 1A/1B OS=Homo sapiens GN=HSPA1A PE=1 SV=5 - [HSP71_HUMAN]|Heat shock 70 kDa protein 6 OS=Homo sapiens GN=HSPA6 PE=1 SV=2 - [HSP76_HUMAN]	P08107	374000	363000	460000	370000	440000	389000	409000	447000
aSVLLGSR	Nuclear pore complex protein Nup93 OS=Homo sapiens GN=NUP93 PE=1 SV=2 - [NUP93_HUMAN]	Q8N1F7	417000	411000	423000	436000	454000	423000	494000	465000
lGSAVVTR	Delta-1-pyrroline-5-carboxylate synthase OS=Homo sapiens GN=ALDH18A1 PE=1 SV=2 - [P5CS_HUMAN]	P54886	294000	293000	278000	277000	302000	293000	308000	339000
dWDDPR	Glutaminyl-tRNA synthetase OS=Homo sapiens GN=QARS PE=1 SV=1 - [SYQ_HUMAN]	P47897	102000	95200	90700	76400	75600	87500	81800	102000
lWDVDR	F-box-like/WD repeat-containing protein TBL1XR1 OS=Homo sapiens GN=TBL1XR1 PE=1 SV=1 - [TBL1R_HUMAN]	Q9BZK7	331000	317000	300000	317000	350000	271000	335000	384000
vLATEDR	Ras-related protein Rab-9A OS=Homo sapiens GN=RAB9A PE=1 SV=1 - [RAB9A_HUMAN]	P51151	120000	150000	171000	111000	144000	127000	136000	139000
iASNAGSIA	60S ribosomal protein L23 OS=Homo sapiens GN=RPL23 PE=1 SV=1 - [RL23_HUMAN]	P62829	79900	86400	106000	98400	93600	96900	105000	105000
iASNAGSIA	60S ribosomal protein L23 OS=Homo sapiens GN=RPL23 PE=1 SV=1 - [RL23_HUMAN]	P62829	39100	61000	42200	44600	48100	42200	50900	44200
iASNAGSIA	60S ribosomal protein L23 OS=Homo sapiens GN=RPL23 PE=1 SV=1 - [RL23_HUMAN]	P62829	159000	179000	128000	167000	141000	137000	164000	164000
iASNAGSIA	60S ribosomal protein L23 OS=Homo sapiens GN=RPL23 PE=1 SV=1 - [RL23_HUMAN]	P62829	33100	46600	39600	39600	42700	38600	46800	42900
lSLEADR	FAS-associated factor 1 OS=Homo sapiens GN=FAF1 PE=1 SV=2 - [FAF1_HUMAN]	Q9UNN5	482000	579000	611000	609000	553000	481000	532000	583000
lSLEGER	Nuclear pore complex protein Nup214 OS=Homo sapiens GN=NUP214 PE=1 SV=2 - [NU214_HUMAN]	P35658	482000	579000	611000	609000	553000	481000	532000	583000
iASNAGSIA	60S ribosomal protein L23 OS=Homo sapiens GN=RPL23 PE=1 SV=1 - [RL23_HUMAN]	P62829	61900	82800	90200	79400	81800	69000	107000	81100
iASNAGSIA	60S ribosomal protein L23 OS=Homo sapiens GN=RPL23 PE=1 SV=1 - [RL23_HUMAN]	P62829	49800	48700	57500	42100	45600	36500	52800	43500
iILAAFR	V-type proton ATPase subunit H OS=Homo sapiens GN=ATP6V1H PE=1 SV=1 - [VATH_HUMAN]	Q9UI12	36100	36400	38000	34900	37600	36800	37500	42900
iILAAFR	V-type proton ATPase subunit H OS=Homo sapiens GN=ATP6V1H PE=1 SV=1 - [VATH_HUMAN]	Q9UI12	51700	54700	52700	52700	55200	50900	56000	65300
iILAAFR	V-type proton ATPase subunit H OS=Homo sapiens GN=ATP6V1H PE=1 SV=1 - [VATH_HUMAN]	Q9UI12	50200	48000	48600	45700	50000	51200	52900	53300
aAcDLVR	Exportin-2 OS=Homo sapiens GN=CSE1L PE=1 SV=3 - [XPO2_HUMAN]	P55060	169000	220000	207000	193000	208000	196000	204000	225000
aSINMLR	60S ribosomal protein L7 OS=Homo sapiens GN=RPL7 PE=1 SV=1 - [RL7_HUMAN]	P18124	3880000	3950000	4470000	4010000	3900000	3960000	3990000	4220000
lEEcVR	Elongation factor 1-beta OS=Homo sapiens GN=EEF1B2 PE=1 SV=3 - [EF1B_HUMAN]	P24534	47100	44100	51200	38400	46400	46000	48200	56900
fALTVVR	Probable fructose-2
vALYIAR	Acetoacetyl-CoA synthetase OS=Homo sapiens GN=AACS PE=1 SV=1 - [AACS_HUMAN]	Q86V21	185000	198000	234000	195000	192000	200000	224000	232000
vHAIPLR	Guanine nucleotide-binding protein G(I)/G(S)/G(T) subunit beta-1 OS=Homo sapiens GN=GNB1 PE=1 SV=3 - [GBB1_HUMAN]|Guanine nucleotide-binding protein G(I)/G(S)/G(T) subunit beta-2 OS=Homo sapiens GN=GNB2 PE=1 SV=3 - [GBB2_HUMAN]	P62873;P62879	737000	767000	699000	726000	845000	632000	684000	832000
vHAIPLR	Guanine nucleotide-binding protein G(I)/G(S)/G(T) subunit beta-1 OS=Homo sapiens GN=GNB1 PE=1 SV=3 - [GBB1_HUMAN]|Guanine nucleotide-binding protein G(I)/G(S)/G(T) subunit beta-2 OS=Homo sapiens GN=GNB2 PE=1 SV=3 - [GBB2_HUMAN]	P62873;P62879	157000	150000	138000	151000	162000	126000	154000	178000
vHAIPLR	Guanine nucleotide-binding protein G(I)/G(S)/G(T) subunit beta-1 OS=Homo sapiens GN=GNB1 PE=1 SV=3 - [GBB1_HUMAN]|Guanine nucleotide-binding protein G(I)/G(S)/G(T) subunit beta-2 OS=Homo sapiens GN=GNB2 PE=1 SV=3 - [GBB2_HUMAN]	P62873;P62879	38200	33100	34000	31200	40200	29600	40200	38900
vHAIPLR	Guanine nucleotide-binding protein G(I)/G(S)/G(T) subunit beta-1 OS=Homo sapiens GN=GNB1 PE=1 SV=3 - [GBB1_HUMAN]|Guanine nucleotide-binding protein G(I)/G(S)/G(T) subunit beta-2 OS=Homo sapiens GN=GNB2 PE=1 SV=3 - [GBB2_HUMAN]	P62873;P62879	577000	646000	630000	596000	676000	614000	674000	726000
vHAIPLR	Guanine nucleotide-binding protein G(I)/G(S)/G(T) subunit beta-1 OS=Homo sapiens GN=GNB1 PE=1 SV=3 - [GBB1_HUMAN]|Guanine nucleotide-binding protein G(I)/G(S)/G(T) subunit beta-2 OS=Homo sapiens GN=GNB2 PE=1 SV=3 - [GBB2_HUMAN]	P62873;P62879	901000	872000	957000	950000	1080000	944000	911000	1090000
vGVnGFGR	Glyceraldehyde-3-phosphate dehydrogenase OS=Homo sapiens GN=GAPDH PE=1 SV=3 - [G3P_HUMAN]	P04406	1100000	1040000	1170000	1080000	1180000	1060000	1080000	1200000
vGVnGFGR	Glyceraldehyde-3-phosphate dehydrogenase OS=Homo sapiens GN=GAPDH PE=1 SV=3 - [G3P_HUMAN]	P04406	450000	557000	646000	536000	552000	468000	470000	560000
vGVnGFGR	Glyceraldehyde-3-phosphate dehydrogenase OS=Homo sapiens GN=GAPDH PE=1 SV=3 - [G3P_HUMAN]	P04406	1690000	1850000	1920000	1880000	2000000	1930000	1800000	2370000
vGVnGFGR	Glyceraldehyde-3-phosphate dehydrogenase OS=Homo sapiens GN=GAPDH PE=1 SV=3 - [G3P_HUMAN]	P04406	2570000	2680000	2730000	2780000	2560000	2690000	2900000	3700000
vGVnGFGR	Glyceraldehyde-3-phosphate dehydrogenase OS=Homo sapiens GN=GAPDH PE=1 SV=3 - [G3P_HUMAN]	P04406	1580000	1580000	1930000	1740000	1940000	1560000	1900000	2080000
vGVnGFGR	Glyceraldehyde-3-phosphate dehydrogenase OS=Homo sapiens GN=GAPDH PE=1 SV=3 - [G3P_HUMAN]	P04406	357000	384000	379000	380000	359000	341000	370000	416000
vGVnGFGR	Glyceraldehyde-3-phosphate dehydrogenase OS=Homo sapiens GN=GAPDH PE=1 SV=3 - [G3P_HUMAN]	P04406	389000	445000	543000	450000	503000	405000	472000	491000
vGVnGFGR	Glyceraldehyde-3-phosphate dehydrogenase OS=Homo sapiens GN=GAPDH PE=1 SV=3 - [G3P_HUMAN]	P04406	442000	510000	571000	563000	543000	484000	552000	607000
yNQLLR	Alpha-enolase OS=Homo sapiens GN=ENO1 PE=1 SV=2 - [ENOA_HUMAN]	P06733	190000	209000	243000	190000	259000	185000	244000	263000
yNQLLR	Alpha-enolase OS=Homo sapiens GN=ENO1 PE=1 SV=2 - [ENOA_HUMAN]	P06733	358000	368000	477000	484000	483000	409000	455000	450000
aVDFAER	60S ribosomal protein L8 OS=Homo sapiens GN=RPL8 PE=1 SV=2 - [RL8_HUMAN]	P62917	1140000	1190000	1110000	1140000	1150000	962000	1120000	1340000
lAADDFR	Keratin
aVDFAER	60S ribosomal protein L8 OS=Homo sapiens GN=RPL8 PE=1 SV=2 - [RL8_HUMAN]	P62917	2720000	3000000	3160000	2800000	3260000	2890000	2970000	3770000
aVDFAER	60S ribosomal protein L8 OS=Homo sapiens GN=RPL8 PE=1 SV=2 - [RL8_HUMAN]	P62917	4290000	4440000	4520000	4660000	4830000	3990000	4490000	5110000
nGLHLPR	Thimet oligopeptidase OS=Homo sapiens GN=THOP1 PE=1 SV=2 - [THOP1_HUMAN]	P52888	44100	50100	54500	57400	51800	41900	53100	55800
nGLHLPR	Thimet oligopeptidase OS=Homo sapiens GN=THOP1 PE=1 SV=2 - [THOP1_HUMAN]	P52888	56900	59100	57600	66300	62200	53800	59800	68200
mqIFVk	Ubiquitin-40S ribosomal protein S27a OS=Homo sapiens GN=RPS27A PE=1 SV=2 - [RS27A_HUMAN]	P62979	38600	35700	36600	28400	38300	37700	44900	36900
mEFILR	CDKN2AIP N-terminal-like protein OS=Homo sapiens GN=CDKN2AIPNL PE=1 SV=1 - [C2AIL_HUMAN]	Q96HQ2	89100	87500	86700	93500	99500	80500	103000	100000
gLDFSDR	Dynactin subunit 2 OS=Homo sapiens GN=DCTN2 PE=1 SV=4 - [DCTN2_HUMAN]	Q13561	287000	291000	327000	304000	296000	273000	301000	347000
iASLLHR	Cell division cycle 5-like protein OS=Homo sapiens GN=CDC5L PE=1 SV=2 - [CDC5L_HUMAN]	Q99459	30500	53900	48700	56400	60100	35600	67700	47300
iASLLHR	Cell division cycle 5-like protein OS=Homo sapiens GN=CDC5L PE=1 SV=2 - [CDC5L_HUMAN]	Q99459	82300	127000	120000	150000	143000	118000	137000	108000
vLPALLPS	Fumarylacetoacetase OS=Homo sapiens GN=FAH PE=1 SV=2 - [FAAA_HUMAN]	P16930	1860	1990	1880	1740	1990	1870	2220	2210
wLEHAR	Delta-1-pyrroline-5-carboxylate dehydrogenase
vPVPDER	Obg-like ATPase 1 OS=Homo sapiens GN=OLA1 PE=1 SV=2 - [OLA1_HUMAN]	Q9NTK5	131000	161000	168000	137000	162000	134000	146000	167000
aLEIIPR	T-complex protein 1 subunit eta OS=Homo sapiens GN=CCT7 PE=1 SV=2 - [TCPH_HUMAN]	Q99832	8550	6520	6100	6460	6610	8480	9540	5510
vYFDLR	Peptidyl-prolyl cis-trans isomerase B OS=Homo sapiens GN=PPIB PE=1 SV=2 - [PPIB_HUMAN]	P23284	80900	62600	73200	75600	79600	67200	80400	82500
vYFDLR	Peptidyl-prolyl cis-trans isomerase B OS=Homo sapiens GN=PPIB PE=1 SV=2 - [PPIB_HUMAN]	P23284	275000	255000	259000	300000	298000	237000	268000	298000
vYFDLR	Peptidyl-prolyl cis-trans isomerase B OS=Homo sapiens GN=PPIB PE=1 SV=2 - [PPIB_HUMAN]	P23284	53500	37900	47700	47700	49400	41200	47000	50400
lELQGPR	Nucleolin OS=Homo sapiens GN=NCL PE=1 SV=3 - [NUCL_HUMAN]	P19338	8910	10200	9580	8590	6250	8070	10200	9950
lELQGPR	Nucleolin OS=Homo sapiens GN=NCL PE=1 SV=3 - [NUCL_HUMAN]	P19338	195000	169000	211000	157000	211000	139000	208000	248000
qLVALLR	Epsin-1 OS=Homo sapiens GN=EPN1 PE=1 SV=2 - [EPN1_HUMAN]	Q9Y6I3	53600	55800	52000	47600	51100	89000	72400	56200
lLQLLGR	28S ribosomal protein S34
lLQLLGR	28S ribosomal protein S34
aAAAAGTATSQR	Suppressor of G2 allele of SKP1 homolog OS=Homo sapiens GN=SUGT1 PE=1 SV=3 - [SUGT1_HUMAN]	Q9Y2Z0	17100	21900	18300	15800	20800	15400	26400	14400
vPDVDIR	Neuroblast differentiation-associated protein AHNAK OS=Homo sapiens GN=AHNAK PE=1 SV=2 - [AHNK_HUMAN]	Q09666	182000	210000	231000	195000	214000	178000	199000	247000
vPDVDIR	Neuroblast differentiation-associated protein AHNAK OS=Homo sapiens GN=AHNAK PE=1 SV=2 - [AHNK_HUMAN]	Q09666	1250000	1310000	1270000	1270000	1340000	1000000	1230000	1600000
vPDVDIR	Neuroblast differentiation-associated protein AHNAK OS=Homo sapiens GN=AHNAK PE=1 SV=2 - [AHNK_HUMAN]	Q09666		5660
iLPAEDR	A-kinase anchor protein 2 OS=Homo sapiens GN=AKAP2 PE=1 SV=3 - [AKAP2_HUMAN]	Q9Y2D5	305000	314000	361000	363000	338000	284000	375000	386000
aEDLPLR	Extended synaptotagmin-1 OS=Homo sapiens GN=ESYT1 PE=1 SV=1 - [ESYT1_HUMAN]	Q9BSJ8	467000	474000	442000	453000	471000	446000	491000	563000
aIDIILR	2'-5'-oligoadenylate synthase 3 OS=Homo sapiens GN=OAS3 PE=1 SV=3 - [OAS3_HUMAN]	Q9Y6K5	107000	116000	123000	114000	112000	110000	139000	119000
aLLDIIR	Fatty acid desaturase 2 OS=Homo sapiens GN=FADS2 PE=1 SV=1 - [FADS2_HUMAN]	O95864	99800	98300	88900	103000	107000	88200	108000	103000
aLLDIIR	Fatty acid desaturase 2 OS=Homo sapiens GN=FADS2 PE=1 SV=1 - [FADS2_HUMAN]	O95864	103000	104000	107000	112000	117000	99500	116000	117000
lLAELVR	E3 ubiquitin-protein ligase HUWE1 OS=Homo sapiens GN=HUWE1 PE=1 SV=3 - [HUWE1_HUMAN]	Q7Z6Z7	53000	48000	51400	51300	49200	53700	53600	59500
aIDIILR	2'-5'-oligoadenylate synthase 3 OS=Homo sapiens GN=OAS3 PE=1 SV=3 - [OAS3_HUMAN]	Q9Y6K5	44400	48300	57700	47700	50700	48900	52600	54800
mnDFMR	Gamma-interferon-inducible protein 16 OS=Homo sapiens GN=IFI16 PE=1 SV=3 - [IF16_HUMAN]	Q16666	42900	53300	52900	51100	55500	46800	51300	53300
lLSVNIR	Bifunctional aminoacyl-tRNA synthetase OS=Homo sapiens GN=EPRS PE=1 SV=5 - [SYEP_HUMAN]	P07814	4320	4400	4600	6100	5510	3250	5310	6910
iFPYIY	Lamin-B receptor OS=Homo sapiens GN=LBR PE=1 SV=2 - [LBR_HUMAN]	Q14739	1730	1860	1780	1850	2090	1610	1540	2070
iFPYIY	Lamin-B receptor OS=Homo sapiens GN=LBR PE=1 SV=2 - [LBR_HUMAN]	Q14739	5580	5340	5230	5560	5830	4720	6070	6710
eLIIGDR	ATP synthase subunit alpha
aIDILDR	Mitogen-activated protein kinase 3 OS=Homo sapiens GN=MAPK3 PE=1 SV=4 - [MK03_HUMAN]	P27361	139000	141000	152000	133000	147000	121000	130000	156000
aLDLLDR	Mitogen-activated protein kinase 3 OS=Homo sapiens GN=MAPK3 PE=1 SV=4 - [MK03_HUMAN]	P27361	139000	141000	152000	133000	147000	121000	130000	156000
eLIIGDR	ATP synthase subunit alpha
eLIIGDR	ATP synthase subunit alpha
aILFVPR	Heat shock protein HSP 90-alpha OS=Homo sapiens GN=HSP90AA1 PE=1 SV=5 - [HS90A_HUMAN]	P07900	180000	177000	207000	208000	222000	189000	189000	236000
aLLFVPR	Heat shock protein HSP 90-alpha OS=Homo sapiens GN=HSP90AA1 PE=1 SV=5 - [HS90A_HUMAN]	P07900	180000	177000	207000	208000	222000	189000	189000	236000
aILFVPR	Heat shock protein HSP 90-alpha OS=Homo sapiens GN=HSP90AA1 PE=1 SV=5 - [HS90A_HUMAN]	P07900	37500	31400	36700	36100	38900	33600	32000	46500
aLLFVPR	Heat shock protein HSP 90-alpha OS=Homo sapiens GN=HSP90AA1 PE=1 SV=5 - [HS90A_HUMAN]	P07900	37500	31400	36700	36100	38900	33600	32000	46500
aILFVPR	Heat shock protein HSP 90-alpha OS=Homo sapiens GN=HSP90AA1 PE=1 SV=5 - [HS90A_HUMAN]	P07900	51600	53100	55000	51400	46500	48000	46900	78300
aLLFVPR	Heat shock protein HSP 90-alpha OS=Homo sapiens GN=HSP90AA1 PE=1 SV=5 - [HS90A_HUMAN]	P07900	51600	53100	55000	51400	46500	48000	46900	78300
aILFVPR	Heat shock protein HSP 90-alpha OS=Homo sapiens GN=HSP90AA1 PE=1 SV=5 - [HS90A_HUMAN]	P07900	34500	26700	27700	29100	31300	24800	29900	38600
aLLFVPR	Heat shock protein HSP 90-alpha OS=Homo sapiens GN=HSP90AA1 PE=1 SV=5 - [HS90A_HUMAN]	P07900	34500	26700	27700	29100	31300	24800	29900	38600
aILFVPR	Heat shock protein HSP 90-alpha OS=Homo sapiens GN=HSP90AA1 PE=1 SV=5 - [HS90A_HUMAN]	P07900	25100	20100	22400	22200	23200	21000	21900	27200
aLLFVPR	Heat shock protein HSP 90-alpha OS=Homo sapiens GN=HSP90AA1 PE=1 SV=5 - [HS90A_HUMAN]	P07900	25100	20100	22400	22200	23200	21000	21900	27200
aLFIVPR	Regulator of nonsense transcripts 2 OS=Homo sapiens GN=UPF2 PE=1 SV=1 - [RENT2_HUMAN]	Q9HAU5	25100	20100	22400	22200	23200	21000	21900	27200
eIQTAVR	Histone H2B type 1-K OS=Homo sapiens GN=HIST1H2BK PE=1 SV=3 - [H2B1K_HUMAN]|Histone H2B type 1-J OS=Homo sapiens GN=HIST1H2BJ PE=1 SV=3 - [H2B1J_HUMAN]	O60814;P06899	2500000	2140000	2080000	2270000	2720000	2040000	2570000	2650000
eIQTAVR	Histone H2B type 1-K OS=Homo sapiens GN=HIST1H2BK PE=1 SV=3 - [H2B1K_HUMAN]|Histone H2B type 1-J OS=Homo sapiens GN=HIST1H2BJ PE=1 SV=3 - [H2B1J_HUMAN]	O60814;P06899	2420000	2170000	2130000	2520000	2810000	2160000	2720000	2630000
eIQTAVR	Histone H2B type 1-K OS=Homo sapiens GN=HIST1H2BK PE=1 SV=3 - [H2B1K_HUMAN]|Histone H2B type 1-J OS=Homo sapiens GN=HIST1H2BJ PE=1 SV=3 - [H2B1J_HUMAN]	O60814;P06899	1330000	1170000	1210000	1530000	1280000	1130000	1380000	1300000
eIQTAVR	Histone H2B type 1-K OS=Homo sapiens GN=HIST1H2BK PE=1 SV=3 - [H2B1K_HUMAN]|Histone H2B type 1-J OS=Homo sapiens GN=HIST1H2BJ PE=1 SV=3 - [H2B1J_HUMAN]	O60814;P06899	3860000	3600000	3190000	3420000	4240000	3130000	4430000	4250000
eIQTAVR	Histone H2B type 1-K OS=Homo sapiens GN=HIST1H2BK PE=1 SV=3 - [H2B1K_HUMAN]|Histone H2B type 1-J OS=Homo sapiens GN=HIST1H2BJ PE=1 SV=3 - [H2B1J_HUMAN]	O60814;P06899	4310000	4300000	4270000	4980000	5140000	3740000	4960000	4540000
eIQTAVR	Histone H2B type 1-K OS=Homo sapiens GN=HIST1H2BK PE=1 SV=3 - [H2B1K_HUMAN]|Histone H2B type 1-J OS=Homo sapiens GN=HIST1H2BJ PE=1 SV=3 - [H2B1J_HUMAN]	O60814;P06899	538000	545000	534000	591000	602000	459000	679000	599000
eIQTAVR	Histone H2B type 1-K OS=Homo sapiens GN=HIST1H2BK PE=1 SV=3 - [H2B1K_HUMAN]|Histone H2B type 1-J OS=Homo sapiens GN=HIST1H2BJ PE=1 SV=3 - [H2B1J_HUMAN]	O60814;P06899	441000	402000	422000	526000	493000	382000	467000	485000
fNFIYN	Cleavage and polyadenylation specificity factor subunit 5 OS=Homo sapiens GN=NUDT21 PE=1 SV=1 - [CPSF5_HUMAN]	O43809	16800	17500	17300	15800	16400	15800	21300	21300
fNFIYN	Cleavage and polyadenylation specificity factor subunit 5 OS=Homo sapiens GN=NUDT21 PE=1 SV=1 - [CPSF5_HUMAN]	O43809	4290	5810	6240	4830	4420	4410	6890	5340
fNFIYN	Cleavage and polyadenylation specificity factor subunit 5 OS=Homo sapiens GN=NUDT21 PE=1 SV=1 - [CPSF5_HUMAN]	O43809	10200	12500	11800	11900	11300	11700	14000	11200
fNFIYN	Cleavage and polyadenylation specificity factor subunit 5 OS=Homo sapiens GN=NUDT21 PE=1 SV=1 - [CPSF5_HUMAN]	O43809	10900	12400	12900	11600	11100	10700	14100	12800
dFIMHR	MYC-induced nuclear antigen OS=Homo sapiens GN=MINA PE=1 SV=1 - [MINA_HUMAN]	Q8IUF8	6090	6030	8060	8990	7760	7290	10000	7240
dFLMHR	MYC-induced nuclear antigen OS=Homo sapiens GN=MINA PE=1 SV=1 - [MINA_HUMAN]	Q8IUF8	6090	6030	8060	8990	7760	7290	10000	7240
vDSIDDR	Spectrin beta chain
vDVnTDR	45 kDa calcium-binding protein OS=Homo sapiens GN=SDF4 PE=1 SV=1 - [CAB45_HUMAN]	Q9BRK5	807000	855000	804000	815000	967000	774000	863000	1110000
lMLDGDR	Plastin-3 OS=Homo sapiens GN=PLS3 PE=1 SV=4 - [PLST_HUMAN]	P13797	148000	149000	171000	129000	136000	110000	119000	151000
lMLDGDR	Plastin-3 OS=Homo sapiens GN=PLS3 PE=1 SV=4 - [PLST_HUMAN]	P13797	511000	508000	536000	465000	525000	489000	513000	642000
sVDETLR	Peroxiredoxin-4 OS=Homo sapiens GN=PRDX4 PE=1 SV=1 - [PRDX4_HUMAN]|Peroxiredoxin-1 OS=Homo sapiens GN=PRDX1 PE=1 SV=1 - [PRDX1_HUMAN]	Q13162;Q06830	47900		39800	49700	46300		45200	48900
sVDLqTR	Golgi membrane protein 1 OS=Homo sapiens GN=GOLM1 PE=1 SV=1 - [GOLM1_HUMAN]	Q8NBJ4	47900		39800	49700	46300		45200	48900
sEVTDLR	Keratin
sEVTDLR	Keratin
sEVTDLR	Keratin
sVDETLR	Peroxiredoxin-4 OS=Homo sapiens GN=PRDX4 PE=1 SV=1 - [PRDX4_HUMAN]|Peroxiredoxin-1 OS=Homo sapiens GN=PRDX1 PE=1 SV=1 - [PRDX1_HUMAN]	Q13162;Q06830	36000	29500	32000	32500	39800	25600	35000	34300
sEVTDLR	Keratin
sqSLnIR	Phosphatidylinositol-4-phosphate 3-kinase C2 domain-containing subunit alpha OS=Homo sapiens GN=PIK3C2A PE=1 SV=2 - [P3C2A_HUMAN]	O00443	192000	199000	183000	169000	195000	163000	189000	188000
iSIMAER	Leucine-rich PPR motif-containing protein
vLVDMSR	T-complex protein 1 subunit beta OS=Homo sapiens GN=CCT2 PE=1 SV=4 - [TCPB_HUMAN]	P78371	265000	339000	333000	300000	328000	270000	303000	342000
fIEIAAR	Heterogeneous nuclear ribonucleoprotein U OS=Homo sapiens GN=HNRNPU PE=1 SV=6 - [HNRPU_HUMAN]	Q00839	36400	30000	28000	37800	33900	33900	33200	34000
fLNRNR	Putative myosin-XVB OS=Homo sapiens GN=MYO15B PE=5 SV=2 - [MY15B_HUMAN]		36400	30000	28000	37800	33900	33900	33200	34000
aVTIFIR	T-complex protein 1 subunit epsilon OS=Homo sapiens GN=CCT5 PE=1 SV=1 - [TCPE_HUMAN]	P48643					3340		3940	3310
gPAYGLSR	Transgelin-2 OS=Homo sapiens GN=TAGLN2 PE=1 SV=3 - [TAGL2_HUMAN]	P37802	2220000	2640000	2700000	2620000	2530000	2280000	2610000	3010000
gPAYGLSR	Transgelin-2 OS=Homo sapiens GN=TAGLN2 PE=1 SV=3 - [TAGL2_HUMAN]	P37802	246000	260000	311000	251000	305000	225000	255000	337000
vGFAEAAR	Cathepsin D OS=Homo sapiens GN=CTSD PE=1 SV=1 - [CATD_HUMAN]	P07339	426000	407000	365000	339000	379000	373000	423000	386000
mNTVLSR	Signal peptidase complex subunit 3 OS=Homo sapiens GN=SPCS3 PE=1 SV=1 - [SPCS3_HUMAN]	P61009	611000	599000	608000	605000	674000	559000	662000	629000
dMESALR	Caspase-4 OS=Homo sapiens GN=CASP4 PE=1 SV=1 - [CASP4_HUMAN]	P49662	186000	205000	216000	201000	219000	190000	216000	249000
mETSALk	Replication factor C subunit 5 OS=Homo sapiens GN=RFC5 PE=1 SV=1 - [RFC5_HUMAN]	P40937	86500	97400	109000	90800	102000	74000	75400	99300
aIADYLR	Endoplasmic reticulum resident protein 44 OS=Homo sapiens GN=ERP44 PE=1 SV=1 - [ERP44_HUMAN]|Platelet-activating factor acetylhydrolase IB subunit alpha OS=Homo sapiens GN=PAFAH1B1 PE=1 SV=2 - [LIS1_HUMAN]	Q9BS26;P43034	52800	64800	61700	54100	58100	47300	61100	64400
aLADYIR	Endoplasmic reticulum resident protein 44 OS=Homo sapiens GN=ERP44 PE=1 SV=1 - [ERP44_HUMAN]|Platelet-activating factor acetylhydrolase IB subunit alpha OS=Homo sapiens GN=PAFAH1B1 PE=1 SV=2 - [LIS1_HUMAN]	Q9BS26;P43034	52800	64800	61700	54100	58100	47300	61100	64400
tLTFALR	Scavenger mRNA-decapping enzyme DcpS OS=Homo sapiens GN=DCPS PE=1 SV=2 - [DCPS_HUMAN]	Q96C86	127000	159000	161000	147000	154000	136000	153000	164000
nVTMETE	Signal recognition particle 9 kDa protein OS=Homo sapiens GN=SRP9 PE=1 SV=2 - [SRP09_HUMAN]	P49458	98300	113000	136000	116000	122000	127000	129000	132000
vHDLALR	Putative RNA-binding protein Luc7-like 2 OS=Homo sapiens GN=LUC7L2 PE=1 SV=2 - [LC7L2_HUMAN]	Q9Y383	349000	325000	340000	270000	372000	307000	328000	435000
dLHGILR	Uncharacterized protein C10orf18 OS=Homo sapiens GN=C10orf18 PE=1 SV=1 - [CJ018_HUMAN]	Q5VWN6	42600	46700	43200	43900	48700	36000	47100	48500
iGLHDLR	Multidrug resistance-associated protein 1 OS=Homo sapiens GN=ABCC1 PE=1 SV=3 - [MRP1_HUMAN]	P33527	125000	103000	120000	114000	123000	117000	125000	138000
iADIVHR	FAST kinase domain-containing protein 1 OS=Homo sapiens GN=FASTKD1 PE=1 SV=1 - [FAKD1_HUMAN]	Q53R41	31900	32800	30800	23600	30900	27100	34400	32700
lAEISHR	Dedicator of cytokinesis protein 6 OS=Homo sapiens GN=DOCK6 PE=1 SV=3 - [DOCK6_HUMAN]	Q96HP0	75500	85200	82900	88600	93800	80100	94100	93000
tPILLIR	Protein-lysine 6-oxidase OS=Homo sapiens GN=LOX PE=1 SV=2 - [LYOX_HUMAN]	P28300	335000	315000	356000	365000	425000	288000	366000	412000
tPILLIR	Protein-lysine 6-oxidase OS=Homo sapiens GN=LOX PE=1 SV=2 - [LYOX_HUMAN]	P28300	78700	79800	80300	85400	91600	69400	87500	90200
vQTPLLR	Septin-9 OS=Homo sapiens GN=SEPT9 PE=1 SV=2 - [SEPT9_HUMAN]	Q9UHD8	625000	751000	782000	744000	729000	716000	807000	828000
iLGLAPSR	Transmembrane and coiled-coil domain-containing protein 1 OS=Homo sapiens GN=TMCO1 PE=1 SV=1 - [TMCO1_HUMAN]	Q9UM00	229000	207000	226000	211000	230000	225000	245000	226000
lLLAIVGQ	Annexin A7 OS=Homo sapiens GN=ANXA7 PE=1 SV=3 - [ANXA7_HUMAN]	P20073	1980	1900	2110	2330	2410	2100	2750	2670
lLLAIVGQ	Annexin A7 OS=Homo sapiens GN=ANXA7 PE=1 SV=3 - [ANXA7_HUMAN]	P20073	6500	5540	8280	7250	6250	5070	6070	6830
lLLAIVGQ	Annexin A7 OS=Homo sapiens GN=ANXA7 PE=1 SV=3 - [ANXA7_HUMAN]	P20073	2320	2540	2390	2590	2670	2450	2810	2940
lLLAIVGQ	Annexin A7 OS=Homo sapiens GN=ANXA7 PE=1 SV=3 - [ANXA7_HUMAN]	P20073	1480	1880	1650	1360	1610	1730	2190	1570
lLLAIVGQ	Annexin A7 OS=Homo sapiens GN=ANXA7 PE=1 SV=3 - [ANXA7_HUMAN]	P20073	6060	5960	5980	5930	7450	4960	5060	5770
lLLAIVGQ	Annexin A7 OS=Homo sapiens GN=ANXA7 PE=1 SV=3 - [ANXA7_HUMAN]	P20073	10500	9920	9140	11300	11600	9490	10900	12300
lLLAIVGQ	Annexin A7 OS=Homo sapiens GN=ANXA7 PE=1 SV=3 - [ANXA7_HUMAN]	P20073	1770	1990	1650	1850	2160	2060	2110	2080
lLLAIVGQ	Annexin A7 OS=Homo sapiens GN=ANXA7 PE=1 SV=3 - [ANXA7_HUMAN]	P20073	3310	3120	2740	2650	3200	3410	4350	2820
lLLAIVGQ	Annexin A7 OS=Homo sapiens GN=ANXA7 PE=1 SV=3 - [ANXA7_HUMAN]	P20073	5570	5270	6170	7310	7160	5210	7250	6650
lLLAIVGQ	Annexin A7 OS=Homo sapiens GN=ANXA7 PE=1 SV=3 - [ANXA7_HUMAN]	P20073	1240	1630	1900	1680	2070	1460	2020	2570
lLLAIVGQ	Annexin A7 OS=Homo sapiens GN=ANXA7 PE=1 SV=3 - [ANXA7_HUMAN]	P20073	8190	7760	9040	9470	9960	8450	9400	10000
lLLAIVGQ	Annexin A7 OS=Homo sapiens GN=ANXA7 PE=1 SV=3 - [ANXA7_HUMAN]	P20073	8180	6990	7010	9020	8040	7050	7610	7490
lLLAIVGQ	Annexin A7 OS=Homo sapiens GN=ANXA7 PE=1 SV=3 - [ANXA7_HUMAN]	P20073	10200	12500	13100	15100	14700	11800	13400	15800
lLLAIVGQ	Annexin A7 OS=Homo sapiens GN=ANXA7 PE=1 SV=3 - [ANXA7_HUMAN]	P20073	12500	10300	9920	15300	11800	9470	10000	14800
lLLAIVGQ	Annexin A7 OS=Homo sapiens GN=ANXA7 PE=1 SV=3 - [ANXA7_HUMAN]	P20073	10700	16500	16700	18000	19800	13300	16900	19700
lLLAIVGQ	Annexin A7 OS=Homo sapiens GN=ANXA7 PE=1 SV=3 - [ANXA7_HUMAN]	P20073	8090	8480	9470	8870	8640	9470	9490	10200
lLLAIVGQ	Annexin A7 OS=Homo sapiens GN=ANXA7 PE=1 SV=3 - [ANXA7_HUMAN]	P20073	16100	16400	16100	17000	18500	16000	17300	18500
nLILVVR	Clathrin heavy chain 1 OS=Homo sapiens GN=CLTC PE=1 SV=5 - [CLH1_HUMAN]	Q00610	12900	13700	11200	12700	14300	11900	17100	12600
nLILVVR	Clathrin heavy chain 1 OS=Homo sapiens GN=CLTC PE=1 SV=5 - [CLH1_HUMAN]	Q00610	5430			6850	6250	4670	5170	5050
nLILVVR	Clathrin heavy chain 1 OS=Homo sapiens GN=CLTC PE=1 SV=5 - [CLH1_HUMAN]	Q00610	1170000	1240000	1300000	1140000	1340000	1270000	1160000	1280000
vVLVLAGR	60S ribosomal protein L27 OS=Homo sapiens GN=RPL27 PE=1 SV=2 - [RL27_HUMAN]	P61353	4930000	4760000	4350000	4700000	5090000	4110000	4510000	5540000
vVLVLAGR	60S ribosomal protein L27 OS=Homo sapiens GN=RPL27 PE=1 SV=2 - [RL27_HUMAN]	P61353	35100	33300	32200	36200	37900	33500	41700	41000
vVLVLAGR	60S ribosomal protein L27 OS=Homo sapiens GN=RPL27 PE=1 SV=2 - [RL27_HUMAN]	P61353	493000	430000	511000	475000	515000	464000	492000	555000
nLILVVR	Clathrin heavy chain 1 OS=Homo sapiens GN=CLTC PE=1 SV=5 - [CLH1_HUMAN]	Q00610	334000	353000	356000	329000	382000	335000	342000	363000
vVLVLAGR	60S ribosomal protein L27 OS=Homo sapiens GN=RPL27 PE=1 SV=2 - [RL27_HUMAN]	P61353	17700	4060
vVLVLAGR	60S ribosomal protein L27 OS=Homo sapiens GN=RPL27 PE=1 SV=2 - [RL27_HUMAN]	P61353	9870
vVLVLAGR	60S ribosomal protein L27 OS=Homo sapiens GN=RPL27 PE=1 SV=2 - [RL27_HUMAN]	P61353	292000	291000	309000	307000	315000	292000	290000	322000
vAAPNLSR	Coxsackievirus and adenovirus receptor OS=Homo sapiens GN=CXADR PE=1 SV=1 - [CXAR_HUMAN]	P78310	212000	220000	205000	219000	231000	196000	237000	258000
sLVIPEk	40S ribosomal protein S18 OS=Homo sapiens GN=RPS18 PE=1 SV=3 - [RS18_HUMAN]	P62269	513000	343000	411000	492000	506000	441000	543000	496000
vVHFLGR	Glycogenin-1 OS=Homo sapiens GN=GYG1 PE=1 SV=4 - [GLYG_HUMAN]	P46976	29000	54900	45100	41600	34800	38600	70500	65200
lALFAHR	Vacuolar protein sorting-associated protein 35 OS=Homo sapiens GN=VPS35 PE=1 SV=2 - [VPS35_HUMAN]	Q96QK1	8550	12200	15700	8220	13400	14000	16300	14100
lIVDVIR	Ras GTPase-activating-like protein IQGAP1 OS=Homo sapiens GN=IQGAP1 PE=1 SV=1 - [IQGA1_HUMAN]	P46940	110000	114000	120000	115000	105000	113000	120000	117000
lLVnIVR	Coiled-coil and C2 domain-containing protein 2A OS=Homo sapiens GN=CC2D2A PE=1 SV=3 - [C2D2A_HUMAN]		110000	114000	120000	115000	105000	113000	120000	117000
lIVDVIR	Ras GTPase-activating-like protein IQGAP1 OS=Homo sapiens GN=IQGAP1 PE=1 SV=1 - [IQGA1_HUMAN]	P46940	359000	409000	386000	364000	402000	396000	360000	447000
lLVnIVR	Coiled-coil and C2 domain-containing protein 2A OS=Homo sapiens GN=CC2D2A PE=1 SV=3 - [C2D2A_HUMAN]		359000	409000	386000	364000	402000	396000	360000	447000
lIVDVIR	Ras GTPase-activating-like protein IQGAP1 OS=Homo sapiens GN=IQGAP1 PE=1 SV=1 - [IQGA1_HUMAN]	P46940	28200	33600	30900	35800	31100	35100	42400	37500
lVIDVIR	Structural maintenance of chromosomes protein 1A OS=Homo sapiens GN=SMC1A PE=1 SV=2 - [SMC1A_HUMAN]	Q14683	170000	172000	169000	189000	192000	161000	192000	229000
lLAEILR	Leucine-rich PPR motif-containing protein
aALADVLR	Echinoderm microtubule-associated protein-like 4 OS=Homo sapiens GN=EML4 PE=1 SV=3 - [EMAL4_HUMAN]	Q9HC35	30800	39800	39300	31800	33000	32500	34600	37000
aTNIEQIFR	Protein SON OS=Homo sapiens GN=SON PE=1 SV=4 - [SON_HUMAN]	P18583	3980	7230	6860	5260	4380	6820	9280	6910
gGWGISPR	Serine/threonine-protein phosphatase 2A catalytic subunit alpha isoform OS=Homo sapiens GN=PPP2CA PE=1 SV=1 - [PP2AA_HUMAN]	P67775	76100	67100	79200	74900	67000	91800	93200	82700
gGWGISPR	Serine/threonine-protein phosphatase 2A catalytic subunit alpha isoform OS=Homo sapiens GN=PPP2CA PE=1 SV=1 - [PP2AA_HUMAN]	P67775	12000	11500	12500	9870	13100	11200	13200	12500
dLIEAIR	Protein C17orf37 OS=Homo sapiens GN=C17orf37 PE=1 SV=1 - [CQ037_HUMAN]	Q9BRT3	136000	113000	128000	107000	116000	101000	120000	131000
nLLqALR	Putative deoxyribonuclease TATDN2 OS=Homo sapiens GN=TATDN2 PE=1 SV=2 - [TATD2_HUMAN]		136000	113000	128000	107000	116000	101000	120000	131000
vLVDVER	U1 small nuclear ribonucleoprotein 70 kDa OS=Homo sapiens GN=SNRNP70 PE=1 SV=2 - [RU17_HUMAN]	P08621	8360			7150	8520		9080
gLNISAVR	Eukaryotic translation initiation factor 4B OS=Homo sapiens GN=EIF4B PE=1 SV=2 - [IF4B_HUMAN]	P23588	330000	373000	387000	372000	347000	285000	337000	418000
aLLFIPR	Heat shock protein HSP 90-beta OS=Homo sapiens GN=HSP90AB1 PE=1 SV=4 - [HS90B_HUMAN]	P08238	9790	6900	9990	8380	10200	9480	8810	10900
aLLFIPR	Heat shock protein HSP 90-beta OS=Homo sapiens GN=HSP90AB1 PE=1 SV=4 - [HS90B_HUMAN]	P08238	72200	61900	79500	59400	64800	76400	69500	89200
aLFLIPR	Mitogen-activated protein kinase kinase kinase kinase 4 OS=Homo sapiens GN=MAP4K4 PE=1 SV=2 - [M4K4_HUMAN]|TRAF2 and NCK-interacting protein kinase OS=Homo sapiens GN=TNIK PE=1 SV=1 - [TNIK_HUMAN]	O95819;Q9UKE5	72200	61900	79500	59400	64800	76400	69500	89200
aLLFIPR	Heat shock protein HSP 90-beta OS=Homo sapiens GN=HSP90AB1 PE=1 SV=4 - [HS90B_HUMAN]	P08238	157000	145000	159000	166000	167000	174000	169000	217000
aLLFIPR	Heat shock protein HSP 90-beta OS=Homo sapiens GN=HSP90AB1 PE=1 SV=4 - [HS90B_HUMAN]	P08238	178000	168000	223000	196000	195000	191000	197000	242000
aLLFIPR	Heat shock protein HSP 90-beta OS=Homo sapiens GN=HSP90AB1 PE=1 SV=4 - [HS90B_HUMAN]	P08238	3170000	2940000	3330000	3760000	3790000	3670000	3410000	4390000
aLLFIPR	Heat shock protein HSP 90-beta OS=Homo sapiens GN=HSP90AB1 PE=1 SV=4 - [HS90B_HUMAN]	P08238		23700
aLLFIPR	Heat shock protein HSP 90-beta OS=Homo sapiens GN=HSP90AB1 PE=1 SV=4 - [HS90B_HUMAN]	P08238	61600	55400	60400	63200	57700	61400	64800	80900
aLLFIPR	Heat shock protein HSP 90-beta OS=Homo sapiens GN=HSP90AB1 PE=1 SV=4 - [HS90B_HUMAN]	P08238	1450000	1370000	1480000	1450000	1650000	1390000	1470000	1890000
aLLFIPR	Heat shock protein HSP 90-beta OS=Homo sapiens GN=HSP90AB1 PE=1 SV=4 - [HS90B_HUMAN]	P08238	56300	37600	49600	59800	49800	51000	50400	61900
aLLFIPR	Heat shock protein HSP 90-beta OS=Homo sapiens GN=HSP90AB1 PE=1 SV=4 - [HS90B_HUMAN]	P08238	28600	26500	31800	27000	28700	27700	31000	34800
lQGEIDR	CCR4-NOT transcription complex subunit 3 OS=Homo sapiens GN=CNOT3 PE=1 SV=1 - [CNOT3_HUMAN]	O75175	113000	119000	128000	114000	120000	110000	135000	127000
rLDALSR	Aldehyde dehydrogenase family 1 member A3 OS=Homo sapiens GN=ALDH1A3 PE=1 SV=2 - [AL1A3_HUMAN]	P47895	398000	416000	488000	444000	460000	410000	491000	522000
aLLSAVTR	Catenin alpha-1 OS=Homo sapiens GN=CTNNA1 PE=1 SV=1 - [CTNA1_HUMAN]|Catenin alpha-2 OS=Homo sapiens GN=CTNNA2 PE=1 SV=5 - [CTNA2_HUMAN]	P35221;P26232	275000	278000	287000	291000	278000	196000	275000	307000
eNYIHR	Eukaryotic initiation factor 4A-II OS=Homo sapiens GN=EIF4A2 PE=1 SV=2 - [IF4A2_HUMAN]|Eukaryotic initiation factor 4A-I OS=Homo sapiens GN=EIF4A1 PE=1 SV=1 - [IF4A1_HUMAN]	Q14240;P60842	89400	84400	112000	95000	99000	97700	73000	139000
eNYIHR	Eukaryotic initiation factor 4A-II OS=Homo sapiens GN=EIF4A2 PE=1 SV=2 - [IF4A2_HUMAN]|Eukaryotic initiation factor 4A-I OS=Homo sapiens GN=EIF4A1 PE=1 SV=1 - [IF4A1_HUMAN]	Q14240;P60842	10600	19300	16700	12800	15200	20700	19700	17800
eLTELAR	Long-chain-fatty-acid--CoA ligase 3 OS=Homo sapiens GN=ACSL3 PE=1 SV=3 - [ACSL3_HUMAN]	O95573	430000	419000	426000	398000	421000	409000	432000	456000
lTIAEER	40S ribosomal protein S4
yVPPSLR	Eukaryotic translation initiation factor 3 subunit G OS=Homo sapiens GN=EIF3G PE=1 SV=2 - [EIF3G_HUMAN]	O75821	43800	46500	45700	37700	51600	42500	59900	59500
sTELLIR	Histone H3.1 OS=Homo sapiens GN=HIST1H3A PE=1 SV=2 - [H31_HUMAN]|Histone H3.2 OS=Homo sapiens GN=HIST2H3A PE=1 SV=3 - [H32_HUMAN]|Histone H3.3 OS=Homo sapiens GN=H3F3A PE=1 SV=2 - [H33_HUMAN]	P68431;Q71DI3;P84243	92000	69800	65300	78500	90700	49100	84500	99700
sTELLIR	Histone H3.1 OS=Homo sapiens GN=HIST1H3A PE=1 SV=2 - [H31_HUMAN]|Histone H3.2 OS=Homo sapiens GN=HIST2H3A PE=1 SV=3 - [H32_HUMAN]|Histone H3.3 OS=Homo sapiens GN=H3F3A PE=1 SV=2 - [H33_HUMAN]	P68431;Q71DI3;P84243	508000	464000	432000	500000	505000	543000	619000	583000
sTELLIR	Histone H3.1 OS=Homo sapiens GN=HIST1H3A PE=1 SV=2 - [H31_HUMAN]|Histone H3.2 OS=Homo sapiens GN=HIST2H3A PE=1 SV=3 - [H32_HUMAN]|Histone H3.3 OS=Homo sapiens GN=H3F3A PE=1 SV=2 - [H33_HUMAN]	P68431;Q71DI3;P84243	4590000	4240000	3610000	3750000	4860000	3670000	4570000	4450000
sTELLIR	Histone H3.1 OS=Homo sapiens GN=HIST1H3A PE=1 SV=2 - [H31_HUMAN]|Histone H3.2 OS=Homo sapiens GN=HIST2H3A PE=1 SV=3 - [H32_HUMAN]|Histone H3.3 OS=Homo sapiens GN=H3F3A PE=1 SV=2 - [H33_HUMAN]	P68431;Q71DI3;P84243	7830000	8430000	7620000	8420000	8690000	7710000	9490000	9350000
sTELLIR	Histone H3.1 OS=Homo sapiens GN=HIST1H3A PE=1 SV=2 - [H31_HUMAN]|Histone H3.2 OS=Homo sapiens GN=HIST2H3A PE=1 SV=3 - [H32_HUMAN]|Histone H3.3 OS=Homo sapiens GN=H3F3A PE=1 SV=2 - [H33_HUMAN]	P68431;Q71DI3;P84243	909000	892000	917000	967000	964000	814000	1020000	868000
sTELLIR	Histone H3.1 OS=Homo sapiens GN=HIST1H3A PE=1 SV=2 - [H31_HUMAN]|Histone H3.2 OS=Homo sapiens GN=HIST2H3A PE=1 SV=3 - [H32_HUMAN]|Histone H3.3 OS=Homo sapiens GN=H3F3A PE=1 SV=2 - [H33_HUMAN]	P68431;Q71DI3;P84243	418000	430000	452000	422000	473000	384000	450000	440000
sTELLIR	Histone H3.1 OS=Homo sapiens GN=HIST1H3A PE=1 SV=2 - [H31_HUMAN]|Histone H3.2 OS=Homo sapiens GN=HIST2H3A PE=1 SV=3 - [H32_HUMAN]|Histone H3.3 OS=Homo sapiens GN=H3F3A PE=1 SV=2 - [H33_HUMAN]	P68431;Q71DI3;P84243		13300					12700
sTELLIR	Histone H3.1 OS=Homo sapiens GN=HIST1H3A PE=1 SV=2 - [H31_HUMAN]|Histone H3.2 OS=Homo sapiens GN=HIST2H3A PE=1 SV=3 - [H32_HUMAN]|Histone H3.3 OS=Homo sapiens GN=H3F3A PE=1 SV=2 - [H33_HUMAN]	P68431;Q71DI3;P84243	3030000	2710000	2570000	2670000	3080000	2450000	2830000	2870000
sTELLIR	Histone H3.1 OS=Homo sapiens GN=HIST1H3A PE=1 SV=2 - [H31_HUMAN]|Histone H3.2 OS=Homo sapiens GN=HIST2H3A PE=1 SV=3 - [H32_HUMAN]|Histone H3.3 OS=Homo sapiens GN=H3F3A PE=1 SV=2 - [H33_HUMAN]	P68431;Q71DI3;P84243	161000	172000	167000	160000	186000	167000	226000	181000
sTELLIR	Histone H3.1 OS=Homo sapiens GN=HIST1H3A PE=1 SV=2 - [H31_HUMAN]|Histone H3.2 OS=Homo sapiens GN=HIST2H3A PE=1 SV=3 - [H32_HUMAN]|Histone H3.3 OS=Homo sapiens GN=H3F3A PE=1 SV=2 - [H33_HUMAN]	P68431;Q71DI3;P84243		10200		8010			8030	10400
sTELLIR	Histone H3.1 OS=Homo sapiens GN=HIST1H3A PE=1 SV=2 - [H31_HUMAN]|Histone H3.2 OS=Homo sapiens GN=HIST2H3A PE=1 SV=3 - [H32_HUMAN]|Histone H3.3 OS=Homo sapiens GN=H3F3A PE=1 SV=2 - [H33_HUMAN]	P68431;Q71DI3;P84243	948	962	940	1190	1010	994	1160	1030
sTELLIR	Histone H3.1 OS=Homo sapiens GN=HIST1H3A PE=1 SV=2 - [H31_HUMAN]|Histone H3.2 OS=Homo sapiens GN=HIST2H3A PE=1 SV=3 - [H32_HUMAN]|Histone H3.3 OS=Homo sapiens GN=H3F3A PE=1 SV=2 - [H33_HUMAN]	P68431;Q71DI3;P84243	1170	1290	1210	1200	1300	1030	1300	1240
sTELLIR	Histone H3.1 OS=Homo sapiens GN=HIST1H3A PE=1 SV=2 - [H31_HUMAN]|Histone H3.2 OS=Homo sapiens GN=HIST2H3A PE=1 SV=3 - [H32_HUMAN]|Histone H3.3 OS=Homo sapiens GN=H3F3A PE=1 SV=2 - [H33_HUMAN]	P68431;Q71DI3;P84243	22000000	20000000	19900000	20400000	22700000	18900000	24100000	23600000
sTELLIR	Histone H3.1 OS=Homo sapiens GN=HIST1H3A PE=1 SV=2 - [H31_HUMAN]|Histone H3.2 OS=Homo sapiens GN=HIST2H3A PE=1 SV=3 - [H32_HUMAN]|Histone H3.3 OS=Homo sapiens GN=H3F3A PE=1 SV=2 - [H33_HUMAN]	P68431;Q71DI3;P84243	4670000	4500000	4450000	4570000	5680000	4200000	4880000	4470000
sTELLIR	Histone H3.1 OS=Homo sapiens GN=HIST1H3A PE=1 SV=2 - [H31_HUMAN]|Histone H3.2 OS=Homo sapiens GN=HIST2H3A PE=1 SV=3 - [H32_HUMAN]|Histone H3.3 OS=Homo sapiens GN=H3F3A PE=1 SV=2 - [H33_HUMAN]	P68431;Q71DI3;P84243	2970000	2530000	2850000	2930000	3200000	2540000	3090000	2910000
sTELLIR	Histone H3.1 OS=Homo sapiens GN=HIST1H3A PE=1 SV=2 - [H31_HUMAN]|Histone H3.2 OS=Homo sapiens GN=HIST2H3A PE=1 SV=3 - [H32_HUMAN]|Histone H3.3 OS=Homo sapiens GN=H3F3A PE=1 SV=2 - [H33_HUMAN]	P68431;Q71DI3;P84243
sTELLIR	Histone H3.1 OS=Homo sapiens GN=HIST1H3A PE=1 SV=2 - [H31_HUMAN]|Histone H3.2 OS=Homo sapiens GN=HIST2H3A PE=1 SV=3 - [H32_HUMAN]|Histone H3.3 OS=Homo sapiens GN=H3F3A PE=1 SV=2 - [H33_HUMAN]	P68431;Q71DI3;P84243	594000	588000	574000	626000	624000	554000	659000	649000
sTELLIR	Histone H3.1 OS=Homo sapiens GN=HIST1H3A PE=1 SV=2 - [H31_HUMAN]|Histone H3.2 OS=Homo sapiens GN=HIST2H3A PE=1 SV=3 - [H32_HUMAN]|Histone H3.3 OS=Homo sapiens GN=H3F3A PE=1 SV=2 - [H33_HUMAN]	P68431;Q71DI3;P84243	3820		3070	3270			3710
sTELLIR	Histone H3.1 OS=Homo sapiens GN=HIST1H3A PE=1 SV=2 - [H31_HUMAN]|Histone H3.2 OS=Homo sapiens GN=HIST2H3A PE=1 SV=3 - [H32_HUMAN]|Histone H3.3 OS=Homo sapiens GN=H3F3A PE=1 SV=2 - [H33_HUMAN]	P68431;Q71DI3;P84243	3980000	3560000	3740000	4050000	4550000	3320000	4480000	4450000
sTELLIR	Histone H3.1 OS=Homo sapiens GN=HIST1H3A PE=1 SV=2 - [H31_HUMAN]|Histone H3.2 OS=Homo sapiens GN=HIST2H3A PE=1 SV=3 - [H32_HUMAN]|Histone H3.3 OS=Homo sapiens GN=H3F3A PE=1 SV=2 - [H33_HUMAN]	P68431;Q71DI3;P84243	116000	115000	120000	117000	122000	116000	129000	124000
sTELLIR	Histone H3.1 OS=Homo sapiens GN=HIST1H3A PE=1 SV=2 - [H31_HUMAN]|Histone H3.2 OS=Homo sapiens GN=HIST2H3A PE=1 SV=3 - [H32_HUMAN]|Histone H3.3 OS=Homo sapiens GN=H3F3A PE=1 SV=2 - [H33_HUMAN]	P68431;Q71DI3;P84243		6690
sTELLIR	Histone H3.1 OS=Homo sapiens GN=HIST1H3A PE=1 SV=2 - [H31_HUMAN]|Histone H3.2 OS=Homo sapiens GN=HIST2H3A PE=1 SV=3 - [H32_HUMAN]|Histone H3.3 OS=Homo sapiens GN=H3F3A PE=1 SV=2 - [H33_HUMAN]	P68431;Q71DI3;P84243	324000	311000	325000	328000	385000	293000	376000	364000
sTELLIR	Histone H3.1 OS=Homo sapiens GN=HIST1H3A PE=1 SV=2 - [H31_HUMAN]|Histone H3.2 OS=Homo sapiens GN=HIST2H3A PE=1 SV=3 - [H32_HUMAN]|Histone H3.3 OS=Homo sapiens GN=H3F3A PE=1 SV=2 - [H33_HUMAN]	P68431;Q71DI3;P84243	63500	42500	51100	42500	64900	44400	57600	54300
sTELLIR	Histone H3.1 OS=Homo sapiens GN=HIST1H3A PE=1 SV=2 - [H31_HUMAN]|Histone H3.2 OS=Homo sapiens GN=HIST2H3A PE=1 SV=3 - [H32_HUMAN]|Histone H3.3 OS=Homo sapiens GN=H3F3A PE=1 SV=2 - [H33_HUMAN]	P68431;Q71DI3;P84243	6010			2090				1970
lHLPPVR	Alpha-2-macroglobulin receptor-associated protein OS=Homo sapiens GN=LRPAP1 PE=1 SV=1 - [AMRP_HUMAN]	P30533	10700	17600	18800		17200	18000	18200	20200
lFALVLR	Integrator complex subunit 6 OS=Homo sapiens GN=INTS6 PE=1 SV=1 - [INT6_HUMAN]	Q9UL03	13300	13300	13000	14400	15000	14300	14900	14700
eDELGDR	Interleukin-18 OS=Homo sapiens GN=IL18 PE=1 SV=1 - [IL18_HUMAN]	Q14116	88900	80700	90700	83000	89000	79900	90400	105000
vLDTnDR	C-1-tetrahydrofolate synthase
sVEETLR	Thioredoxin-dependent peroxide reductase
dIHVPPR	Stomatin-like protein 2 OS=Homo sapiens GN=STOML2 PE=1 SV=1 - [STML2_HUMAN]	Q9UJZ1	82000	72700	78500	82400	87200	76300	99900	90000
nLDDMAR	Protein KIAA1199 OS=Homo sapiens GN=KIAA1199 PE=1 SV=2 - [K1199_HUMAN]	Q8WUJ3	163000	173000	167000	172000	190000	143000	185000	194000
fNDILGR	Casein kinase II subunit alpha OS=Homo sapiens GN=CSNK2A1 PE=1 SV=1 - [CSK21_HUMAN]	P68400	324000	346000	334000	287000	320000	314000	323000	364000
lALHILR	Myoferlin OS=Homo sapiens GN=MYOF PE=1 SV=1 - [MYOF_HUMAN]	Q9NZM1	61000	55900	53700	62300	64000	58500	67500	59400
lALHILR	Myoferlin OS=Homo sapiens GN=MYOF PE=1 SV=1 - [MYOF_HUMAN]	Q9NZM1	254000	245000	212000	255000	261000	219000	314000	282000
iDEFEAL	Ezrin OS=Homo sapiens GN=EZR PE=1 SV=4 - [EZRI_HUMAN]	P15311	18300	29000	22100	23400	23600	62500	33100	32700
eQFAWR	40S ribosomal protein S10 OS=Homo sapiens GN=RPS10 PE=1 SV=1 - [RS10_HUMAN]	P46783	118000	123000	125000	115000	124000	119000	128000	147000
iDEFEAL	Ezrin OS=Homo sapiens GN=EZR PE=1 SV=4 - [EZRI_HUMAN]	P15311	31400	38400	48300	46100	43500	45800	52300	46900
lQGHLLR	Golgi integral membrane protein 4 OS=Homo sapiens GN=GOLIM4 PE=1 SV=1 - [GOLI4_HUMAN]	O00461	66900	62200	60900	57600	63000	56900	73600	63700
lGLQHLR	ADP-ribosylation factor 5 OS=Homo sapiens GN=ARF5 PE=1 SV=2 - [ARF5_HUMAN]	P84085	160000	201000	192000	161000	173000	163000	163000	194000
lQGHLLR	Golgi integral membrane protein 4 OS=Homo sapiens GN=GOLIM4 PE=1 SV=1 - [GOLI4_HUMAN]	O00461	194000	194000	193000	188000	204000	168000	230000	197000
lGLQHLR	ADP-ribosylation factor 5 OS=Homo sapiens GN=ARF5 PE=1 SV=2 - [ARF5_HUMAN]	P84085	251000	262000	294000	254000	281000	260000	249000	273000
hLQLAVR	Histone H2A type 2-B OS=Homo sapiens GN=HIST2H2AB PE=1 SV=3 - [H2A2B_HUMAN]	Q8IUE6	2220000	2360000	2040000	2530000	2880000	1900000	2650000	2450000
lASYLDR	Keratin
lASYLDR	Keratin
lASYLDR	Keratin
lASYLDR	Keratin
lASYLDR	Keratin
lASYLDR	Keratin
lASYLDR	Keratin
lASYLDR	Keratin
mHAIPLR	Guanine nucleotide-binding protein subunit beta-4 OS=Homo sapiens GN=GNB4 PE=1 SV=3 - [GBB4_HUMAN]	Q9HAV0	274000	295000	290000	256000	254000	225000	283000	283000
eLVAHLR	Gamma-tubulin complex component 2 OS=Homo sapiens GN=TUBGCP2 PE=1 SV=2 - [GCP2_HUMAN]	Q9BSJ2	130000	156000	143000	130000	130000	146000	132000	145000
lAVLLPGR	Activating signal cointegrator 1 OS=Homo sapiens GN=TRIP4 PE=1 SV=4 - [TRIP4_HUMAN]	Q15650	59000	58700	57700	52300	61200	58100	65100	66100
lLLVGAPR	Integrin alpha-6 OS=Homo sapiens GN=ITGA6 PE=1 SV=4 - [ITA6_HUMAN]	P23229	62500	58700	64200	63700	64500	61800	67500	72900
sAAEAGGVFHR	Calcineurin-like phosphoesterase domain-containing protein 1 OS=Homo sapiens GN=CPPED1 PE=1 SV=3 - [CPPED_HUMAN]	Q9BRF8	121000	154000	174000	120000	147000	108000	127000	143000
fDSSLDR	Peptidyl-prolyl cis-trans isomerase FKBP4 OS=Homo sapiens GN=FKBP4 PE=1 SV=3 - [FKBP4_HUMAN]	Q02790	443000	560000	575000	466000	574000	493000	452000	564000
iVDLHSR	DNA replication licensing factor MCM6 OS=Homo sapiens GN=MCM6 PE=1 SV=1 - [MCM6_HUMAN]	Q14566	231000	284000	280000	244000	298000	314000	328000	348000
iVDLHSR	DNA replication licensing factor MCM6 OS=Homo sapiens GN=MCM6 PE=1 SV=1 - [MCM6_HUMAN]	Q14566	198000	245000	262000	255000	258000	137000	138000	150000
iVDLHSR	DNA replication licensing factor MCM6 OS=Homo sapiens GN=MCM6 PE=1 SV=1 - [MCM6_HUMAN]	Q14566	14100	14200	12700	17600	15600	21900	19800	22200
yIEIFR	Heterogeneous nuclear ribonucleoprotein H3 OS=Homo sapiens GN=HNRNPH3 PE=1 SV=2 - [HNRH3_HUMAN]	P31942	10500	7900	7290	9390	11600	8720	11600	11400
yIELFR	Heterogeneous nuclear ribonucleoprotein H3 OS=Homo sapiens GN=HNRNPH3 PE=1 SV=2 - [HNRH3_HUMAN]	P31942	10500	7900	7290	9390	11600	8720	11600	11400
aPIIAVTR	Pyruvate kinase isozymes M1/M2 OS=Homo sapiens GN=PKM2 PE=1 SV=4 - [KPYM_HUMAN]	P14618			51700
aPIIAVTR	Pyruvate kinase isozymes M1/M2 OS=Homo sapiens GN=PKM2 PE=1 SV=4 - [KPYM_HUMAN]	P14618		19100	22200	18200	17700	18300	24600	32400
aPIIAVTR	Pyruvate kinase isozymes M1/M2 OS=Homo sapiens GN=PKM2 PE=1 SV=4 - [KPYM_HUMAN]	P14618	777	801	566	540	500	761	950	641
aPIIAVTR	Pyruvate kinase isozymes M1/M2 OS=Homo sapiens GN=PKM2 PE=1 SV=4 - [KPYM_HUMAN]	P14618	770000	840000	1020000	1010000	831000	875000	891000	1110000
aPIIAVTR	Pyruvate kinase isozymes M1/M2 OS=Homo sapiens GN=PKM2 PE=1 SV=4 - [KPYM_HUMAN]	P14618	417000	433000	554000	491000	462000	395000	434000	481000
aPIIAVTR	Pyruvate kinase isozymes M1/M2 OS=Homo sapiens GN=PKM2 PE=1 SV=4 - [KPYM_HUMAN]	P14618	19900	61900	74300	21600	16900	19800	22500	19200
aPIIAVTR	Pyruvate kinase isozymes M1/M2 OS=Homo sapiens GN=PKM2 PE=1 SV=4 - [KPYM_HUMAN]	P14618	24300	24700	28500	24100	25600	17200	19400	22400
tIAPIIGR	Cell division cycle 5-like protein OS=Homo sapiens GN=CDC5L PE=1 SV=2 - [CDC5L_HUMAN]	Q99459	86700	89000	90200	98400	108000	86300	113000	105000
iVVLLQR	Proteasome activator complex subunit 1 OS=Homo sapiens GN=PSME1 PE=1 SV=1 - [PSME1_HUMAN]	Q06323	43500	55000	53000	58800	58600	59100	55300	61400
lVQLLVR	Catenin beta-1 OS=Homo sapiens GN=CTNNB1 PE=1 SV=1 - [CTNB1_HUMAN]	P35222	221000	211000	192000	231000	223000	203000	224000	267000
lVQLLVR	Catenin beta-1 OS=Homo sapiens GN=CTNNB1 PE=1 SV=1 - [CTNB1_HUMAN]	P35222	120000	117000	133000	124000	114000	110000	128000	144000
iVVLLQR	Proteasome activator complex subunit 1 OS=Homo sapiens GN=PSME1 PE=1 SV=1 - [PSME1_HUMAN]	Q06323	513000	633000	694000	629000	583000	572000	601000	773000
iVVLLQR	Proteasome activator complex subunit 1 OS=Homo sapiens GN=PSME1 PE=1 SV=1 - [PSME1_HUMAN]	Q06323	268000	303000	335000	309000	318000	291000	366000	365000
lVQLLVR	Catenin beta-1 OS=Homo sapiens GN=CTNNB1 PE=1 SV=1 - [CTNB1_HUMAN]	P35222	212000	219000	223000	239000	258000	218000	264000	245000
iVVLLQR	Proteasome activator complex subunit 1 OS=Homo sapiens GN=PSME1 PE=1 SV=1 - [PSME1_HUMAN]	Q06323	754000	872000	1050000	912000	949000	796000	939000	1150000
iVVLLQR	Proteasome activator complex subunit 1 OS=Homo sapiens GN=PSME1 PE=1 SV=1 - [PSME1_HUMAN]	Q06323	26000	21800	26500	23700	22700	20100	20500	25000
aFSMDDR	Toll-interacting protein OS=Homo sapiens GN=TOLLIP PE=1 SV=1 - [TOLIP_HUMAN]	Q9H0E2	213000	231000	219000	225000	228000	209000	224000	283000
yIMIFR	Exportin-2 OS=Homo sapiens GN=CSE1L PE=1 SV=3 - [XPO2_HUMAN]	P55060	36800	40300	44900	37300	39400	45500	41800	45600
vLAVTAIR	Trifunctional purine biosynthetic protein adenosine-3 OS=Homo sapiens GN=GART PE=1 SV=1 - [PUR2_HUMAN]	P22102	388000	474000	533000	495000	452000	458000	481000	531000
vLAVTAIR	Trifunctional purine biosynthetic protein adenosine-3 OS=Homo sapiens GN=GART PE=1 SV=1 - [PUR2_HUMAN]	P22102	9390	9740	9730	8930	6940	11000	11400	9960
vLAVTAIR	Trifunctional purine biosynthetic protein adenosine-3 OS=Homo sapiens GN=GART PE=1 SV=1 - [PUR2_HUMAN]	P22102	294000	279000	344000	296000	321000	294000	304000	351000
dLPDEVR	Serine/threonine-protein phosphatase 6 regulatory subunit 3 OS=Homo sapiens GN=PPP6R3 PE=1 SV=2 - [PP6R3_HUMAN]	Q5H9R7	230000	254000	270000	236000	235000	217000	225000	271000
mIVMGHR	Lon protease homolog
dAIAQAVR	Transketolase OS=Homo sapiens GN=TKT PE=1 SV=3 - [TKT_HUMAN]	P29401	2200	2170	2440	1790	2510	2090	3000	2910
iAAAnGIGR	Phosphoglucomutase-1 OS=Homo sapiens GN=PGM1 PE=1 SV=3 - [PGM1_HUMAN]	P36871	72300	75400	80400	71300	78400	72200	78000	86700
iAAAnGIGR	Phosphoglucomutase-1 OS=Homo sapiens GN=PGM1 PE=1 SV=3 - [PGM1_HUMAN]	P36871	196000	221000	256000	212000	227000	170000	232000	259000
tFGHLLR	26S proteasome non-ATPase regulatory subunit 2 OS=Homo sapiens GN=PSMD2 PE=1 SV=3 - [PSMD2_HUMAN]	Q13200	47300	49000	50900	34900	44600	33900	48000	40700
tFGHLLR	26S proteasome non-ATPase regulatory subunit 2 OS=Homo sapiens GN=PSMD2 PE=1 SV=3 - [PSMD2_HUMAN]	Q13200	125000	146000	163000	141000	148000	150000	141000	147000
aVVDLnGR	Splicing factor 45 OS=Homo sapiens GN=RBM17 PE=1 SV=1 - [SPF45_HUMAN]	Q96I25	212000	198000	196000	209000	244000	175000	249000	228000
dLAAAIDR	Probable arginyl-tRNA synthetase
lLDVDNR	Cytochrome c oxidase subunit 2 OS=Homo sapiens GN=MT-CO2 PE=1 SV=1 - [COX2_HUMAN]	P00403	238000	204000	220000	214000	253000	198000	216000	240000
aIQDEIR	Mitotic spindle assembly checkpoint protein MAD2A OS=Homo sapiens GN=MAD2L1 PE=1 SV=1 - [MD2L1_HUMAN]	Q13257	88400	101000	119000	99600	104000	107000	115000	110000
lVGIISSR	Inosine-5'-monophosphate dehydrogenase 2 OS=Homo sapiens GN=IMPDH2 PE=1 SV=2 - [IMDH2_HUMAN]	P12268	242000	246000	272000	278000	267000	234000	225000	289000
sLVSGLIR	Translational activator GCN1 OS=Homo sapiens GN=GCN1L1 PE=1 SV=6 - [GCN1L_HUMAN]	Q92616	132000	140000	164000	147000	149000	129000	150000	146000
sSFFSDR	ATP-dependent RNA helicase DDX3X OS=Homo sapiens GN=DDX3X PE=1 SV=3 - [DDX3X_HUMAN]	O00571	359000	385000	369000	370000	375000	355000	356000	414000
sPEDLER	Glucose-6-phosphate isomerase OS=Homo sapiens GN=GPI PE=1 SV=4 - [G6PI_HUMAN]	P06744	1870000	2170000	2210000	2030000	2140000	1980000	1970000	2490000
sPEDLER	Glucose-6-phosphate isomerase OS=Homo sapiens GN=GPI PE=1 SV=4 - [G6PI_HUMAN]	P06744	12500	14300	14900	14600	12900	17100	12900	18400
aELDELR	Huntingtin-interacting protein 1 OS=Homo sapiens GN=HIP1 PE=1 SV=5 - [HIP1_HUMAN]	O00291	76700	81600	91700	75700	88400	75800	86400	81400
tAAEDAIR	RNA-binding protein 4B OS=Homo sapiens GN=RBM4B PE=1 SV=1 - [RBM4B_HUMAN]	Q9BQ04	854000	817000	832000	774000	909000	797000	887000	1040000
vcADLIR	40S ribosomal protein S20 OS=Homo sapiens GN=RPS20 PE=1 SV=1 - [RS20_HUMAN]	P60866	170000	218000	240000	226000	212000	196000	196000	185000
vcADLIR	40S ribosomal protein S20 OS=Homo sapiens GN=RPS20 PE=1 SV=1 - [RS20_HUMAN]	P60866			2340		2650			2680
aGLYGLPR	Fatty acid synthase OS=Homo sapiens GN=FASN PE=1 SV=3 - [FAS_HUMAN]	P49327	48400	47300	50300	48900	42400	44700	49900	55200
aGLYGLPR	Fatty acid synthase OS=Homo sapiens GN=FASN PE=1 SV=3 - [FAS_HUMAN]	P49327	29000	31200	29100	22600	26900	24800	25400	27100
acTILLR	T-complex protein 1 subunit gamma OS=Homo sapiens GN=CCT3 PE=1 SV=4 - [TCPG_HUMAN]	P49368	675000	790000	846000	868000	803000	714000	797000	916000
scVIVIR	Interleukin enhancer-binding factor 3 OS=Homo sapiens GN=ILF3 PE=1 SV=3 - [ILF3_HUMAN]	Q12906	1050000	1120000	1020000	1280000	1170000	969000	1240000	1250000
scVIVLR	Interleukin enhancer-binding factor 3 OS=Homo sapiens GN=ILF3 PE=1 SV=3 - [ILF3_HUMAN]	Q12906	1050000	1120000	1020000	1280000	1170000	969000	1240000	1250000
sLEDDIR	Annexin A4 OS=Homo sapiens GN=ANXA4 PE=1 SV=4 - [ANXA4_HUMAN]	P09525	504000	522000	552000	589000	573000	520000	558000	658000
lSELDDR	Vesicle-associated membrane protein 2 OS=Homo sapiens GN=VAMP2 PE=1 SV=3 - [VAMP2_HUMAN]|Vesicle-associated membrane protein 3 OS=Homo sapiens GN=VAMP3 PE=1 SV=3 - [VAMP3_HUMAN]	P63027;Q15836	97900	104000	98500	84800	91500	92500	107000	104000
dQWEDR	Ezrin OS=Homo sapiens GN=EZR PE=1 SV=4 - [EZRI_HUMAN]	P15311	254000	277000	330000	289000	282000	264000	291000	304000
dIMDAQR	Signal recognition particle receptor subunit alpha OS=Homo sapiens GN=SRPR PE=1 SV=2 - [SRPR_HUMAN]	P08240	77200	70600	73800	76900	86300	70600	72900	82200
gLQVYIR	Apoptosis inhibitor 5 OS=Homo sapiens GN=API5 PE=1 SV=3 - [API5_HUMAN]	Q9BZZ5	18700	15300	12400	9700	13900	11800	12400	13100
mELSAEYLR	BolA-like protein 2 OS=Homo sapiens GN=BOLA2 PE=1 SV=1 - [BOLA2_HUMAN]	Q9H3K6	8590	9740	6080	14600	10200	8540	10300	9550
eVIDFAR	39S ribosomal protein L43
lAVYIDR	Prelamin-A/C OS=Homo sapiens GN=LMNA PE=1 SV=1 - [LMNA_HUMAN]	P02545	13000	11800	11300	11000	12100	11200	13100	12800
lAVYIDR	Prelamin-A/C OS=Homo sapiens GN=LMNA PE=1 SV=1 - [LMNA_HUMAN]	P02545	546000	545000	585000	626000	684000	555000	708000	747000
lAVYIDR	Prelamin-A/C OS=Homo sapiens GN=LMNA PE=1 SV=1 - [LMNA_HUMAN]	P02545	109000	110000	109000	119000	126000	95800	125000	136000
lAVYIDR	Prelamin-A/C OS=Homo sapiens GN=LMNA PE=1 SV=1 - [LMNA_HUMAN]	P02545	3740	3670	2930	3470	4300	2460	3360	5410
lAVYIDR	Prelamin-A/C OS=Homo sapiens GN=LMNA PE=1 SV=1 - [LMNA_HUMAN]	P02545	281000	236000	281000	294000	325000	251000	291000	343000
lAVYIDR	Prelamin-A/C OS=Homo sapiens GN=LMNA PE=1 SV=1 - [LMNA_HUMAN]	P02545	74400	76200	73000	83200	85500	69100	88600	92300
dIPIVHR	Signal peptidase complex catalytic subunit SEC11C OS=Homo sapiens GN=SEC11C PE=1 SV=3 - [SC11C_HUMAN]	Q9BY50	7010	4790	8820	9050	6510	7020	12900	9340
fGPGVAFR	Keratin
fGPGVAFR	Keratin
fGPGVAFR	Keratin
fGPGVAFR	Keratin
hLQLAIR	Histone H2A type 1-B/E OS=Homo sapiens GN=HIST1H2AB PE=1 SV=2 - [H2A1B_HUMAN]|Histone H2A type 2-C OS=Homo sapiens GN=HIST2H2AC PE=1 SV=4 - [H2A2C_HUMAN]|Histone H2A.Z OS=Homo sapiens GN=H2AFZ PE=1 SV=2 - [H2AZ_HUMAN]|Histone H2A.x OS=Homo sapiens GN=H2AFX PE=1 SV=2 - [H2AX_HUMAN]	P04908;Q16777;P0C0S5;P16104	62100	49100	48900	47900	50600	45200	58700	50200
hLQLAIR	Histone H2A type 1-B/E OS=Homo sapiens GN=HIST1H2AB PE=1 SV=2 - [H2A1B_HUMAN]|Histone H2A type 2-C OS=Homo sapiens GN=HIST2H2AC PE=1 SV=4 - [H2A2C_HUMAN]|Histone H2A.Z OS=Homo sapiens GN=H2AFZ PE=1 SV=2 - [H2AZ_HUMAN]|Histone H2A.x OS=Homo sapiens GN=H2AFX PE=1 SV=2 - [H2AX_HUMAN]	P04908;Q16777;P0C0S5;P16104	142000	117000	95100	102000	127000	102000	147000	103000
hLQLAIR	Histone H2A type 1-B/E OS=Homo sapiens GN=HIST1H2AB PE=1 SV=2 - [H2A1B_HUMAN]|Histone H2A type 2-C OS=Homo sapiens GN=HIST2H2AC PE=1 SV=4 - [H2A2C_HUMAN]|Histone H2A.Z OS=Homo sapiens GN=H2AFZ PE=1 SV=2 - [H2AZ_HUMAN]|Histone H2A.x OS=Homo sapiens GN=H2AFX PE=1 SV=2 - [H2AX_HUMAN]	P04908;Q16777;P0C0S5;P16104	49800	47900	46600	45300	51900	44400	58800	52300
hLQLAIR	Histone H2A type 1-B/E OS=Homo sapiens GN=HIST1H2AB PE=1 SV=2 - [H2A1B_HUMAN]|Histone H2A type 2-C OS=Homo sapiens GN=HIST2H2AC PE=1 SV=4 - [H2A2C_HUMAN]|Histone H2A.Z OS=Homo sapiens GN=H2AFZ PE=1 SV=2 - [H2AZ_HUMAN]|Histone H2A.x OS=Homo sapiens GN=H2AFX PE=1 SV=2 - [H2AX_HUMAN]	P04908;Q16777;P0C0S5;P16104	513000	412000	405000	442000	515000	417000	449000	494000
hLQLAIR	Histone H2A type 1-B/E OS=Homo sapiens GN=HIST1H2AB PE=1 SV=2 - [H2A1B_HUMAN]|Histone H2A type 2-C OS=Homo sapiens GN=HIST2H2AC PE=1 SV=4 - [H2A2C_HUMAN]|Histone H2A.Z OS=Homo sapiens GN=H2AFZ PE=1 SV=2 - [H2AZ_HUMAN]|Histone H2A.x OS=Homo sapiens GN=H2AFX PE=1 SV=2 - [H2AX_HUMAN]	P04908;Q16777;P0C0S5;P16104	1990000	1590000	1690000	1970000	2130000	1550000	1940000	1920000
hLQLAIR	Histone H2A type 1-B/E OS=Homo sapiens GN=HIST1H2AB PE=1 SV=2 - [H2A1B_HUMAN]|Histone H2A type 2-C OS=Homo sapiens GN=HIST2H2AC PE=1 SV=4 - [H2A2C_HUMAN]|Histone H2A.Z OS=Homo sapiens GN=H2AFZ PE=1 SV=2 - [H2AZ_HUMAN]|Histone H2A.x OS=Homo sapiens GN=H2AFX PE=1 SV=2 - [H2AX_HUMAN]	P04908;Q16777;P0C0S5;P16104	640	558	457	521	601	402	608	457
hLQLAIR	Histone H2A type 1-B/E OS=Homo sapiens GN=HIST1H2AB PE=1 SV=2 - [H2A1B_HUMAN]|Histone H2A type 2-C OS=Homo sapiens GN=HIST2H2AC PE=1 SV=4 - [H2A2C_HUMAN]|Histone H2A.Z OS=Homo sapiens GN=H2AFZ PE=1 SV=2 - [H2AZ_HUMAN]|Histone H2A.x OS=Homo sapiens GN=H2AFX PE=1 SV=2 - [H2AX_HUMAN]	P04908;Q16777;P0C0S5;P16104	5680	3390	3630	3890	4330	3750	4830	3420
hLQLAIR	Histone H2A type 1-B/E OS=Homo sapiens GN=HIST1H2AB PE=1 SV=2 - [H2A1B_HUMAN]|Histone H2A type 2-C OS=Homo sapiens GN=HIST2H2AC PE=1 SV=4 - [H2A2C_HUMAN]|Histone H2A.Z OS=Homo sapiens GN=H2AFZ PE=1 SV=2 - [H2AZ_HUMAN]|Histone H2A.x OS=Homo sapiens GN=H2AFX PE=1 SV=2 - [H2AX_HUMAN]	P04908;Q16777;P0C0S5;P16104	9290	7890	7630	7830	9740	7940	10200	8380
hLQLAIR	Histone H2A type 1-B/E OS=Homo sapiens GN=HIST1H2AB PE=1 SV=2 - [H2A1B_HUMAN]|Histone H2A type 2-C OS=Homo sapiens GN=HIST2H2AC PE=1 SV=4 - [H2A2C_HUMAN]|Histone H2A.Z OS=Homo sapiens GN=H2AFZ PE=1 SV=2 - [H2AZ_HUMAN]|Histone H2A.x OS=Homo sapiens GN=H2AFX PE=1 SV=2 - [H2AX_HUMAN]	P04908;Q16777;P0C0S5;P16104	211000	188000	166000	173000	209000	167000	195000	180000
hLQLAIR	Histone H2A type 1-B/E OS=Homo sapiens GN=HIST1H2AB PE=1 SV=2 - [H2A1B_HUMAN]|Histone H2A type 2-C OS=Homo sapiens GN=HIST2H2AC PE=1 SV=4 - [H2A2C_HUMAN]|Histone H2A.Z OS=Homo sapiens GN=H2AFZ PE=1 SV=2 - [H2AZ_HUMAN]|Histone H2A.x OS=Homo sapiens GN=H2AFX PE=1 SV=2 - [H2AX_HUMAN]	P04908;Q16777;P0C0S5;P16104	1100	894	921	893	1000	730	1130	884
hLQLAIR	Histone H2A type 1-B/E OS=Homo sapiens GN=HIST1H2AB PE=1 SV=2 - [H2A1B_HUMAN]|Histone H2A type 2-C OS=Homo sapiens GN=HIST2H2AC PE=1 SV=4 - [H2A2C_HUMAN]|Histone H2A.Z OS=Homo sapiens GN=H2AFZ PE=1 SV=2 - [H2AZ_HUMAN]|Histone H2A.x OS=Homo sapiens GN=H2AFX PE=1 SV=2 - [H2AX_HUMAN]	P04908;Q16777;P0C0S5;P16104	19800	16900	15400	16400	19200	15800	21000	18100
hLQLAIR	Histone H2A type 1-B/E OS=Homo sapiens GN=HIST1H2AB PE=1 SV=2 - [H2A1B_HUMAN]|Histone H2A type 2-C OS=Homo sapiens GN=HIST2H2AC PE=1 SV=4 - [H2A2C_HUMAN]|Histone H2A.Z OS=Homo sapiens GN=H2AFZ PE=1 SV=2 - [H2AZ_HUMAN]|Histone H2A.x OS=Homo sapiens GN=H2AFX PE=1 SV=2 - [H2AX_HUMAN]	P04908;Q16777;P0C0S5;P16104	2020	2080	2170	1970	2240	1510	2220	1890
hLQLAIR	Histone H2A type 1-B/E OS=Homo sapiens GN=HIST1H2AB PE=1 SV=2 - [H2A1B_HUMAN]|Histone H2A type 2-C OS=Homo sapiens GN=HIST2H2AC PE=1 SV=4 - [H2A2C_HUMAN]|Histone H2A.Z OS=Homo sapiens GN=H2AFZ PE=1 SV=2 - [H2AZ_HUMAN]|Histone H2A.x OS=Homo sapiens GN=H2AFX PE=1 SV=2 - [H2AX_HUMAN]	P04908;Q16777;P0C0S5;P16104	17700	21400	21400	18400	14900	17400	17500	15900
hLQLAIR	Histone H2A type 1-B/E OS=Homo sapiens GN=HIST1H2AB PE=1 SV=2 - [H2A1B_HUMAN]|Histone H2A type 2-C OS=Homo sapiens GN=HIST2H2AC PE=1 SV=4 - [H2A2C_HUMAN]|Histone H2A.Z OS=Homo sapiens GN=H2AFZ PE=1 SV=2 - [H2AZ_HUMAN]|Histone H2A.x OS=Homo sapiens GN=H2AFX PE=1 SV=2 - [H2AX_HUMAN]	P04908;Q16777;P0C0S5;P16104	7190	6560	5540	6370	5840	6050	6720	6560
hLQLAIR	Histone H2A type 1-B/E OS=Homo sapiens GN=HIST1H2AB PE=1 SV=2 - [H2A1B_HUMAN]|Histone H2A type 2-C OS=Homo sapiens GN=HIST2H2AC PE=1 SV=4 - [H2A2C_HUMAN]|Histone H2A.Z OS=Homo sapiens GN=H2AFZ PE=1 SV=2 - [H2AZ_HUMAN]|Histone H2A.x OS=Homo sapiens GN=H2AFX PE=1 SV=2 - [H2AX_HUMAN]	P04908;Q16777;P0C0S5;P16104	153000	115000	106000	139000	144000	136000	154000	101000
hLQLAIR	Histone H2A type 1-B/E OS=Homo sapiens GN=HIST1H2AB PE=1 SV=2 - [H2A1B_HUMAN]|Histone H2A type 2-C OS=Homo sapiens GN=HIST2H2AC PE=1 SV=4 - [H2A2C_HUMAN]|Histone H2A.Z OS=Homo sapiens GN=H2AFZ PE=1 SV=2 - [H2AZ_HUMAN]|Histone H2A.x OS=Homo sapiens GN=H2AFX PE=1 SV=2 - [H2AX_HUMAN]	P04908;Q16777;P0C0S5;P16104	19700000	17300000	16400000	17400000	21700000	17100000	19200000	18100000
hLQLAIR	Histone H2A type 1-B/E OS=Homo sapiens GN=HIST1H2AB PE=1 SV=2 - [H2A1B_HUMAN]|Histone H2A type 2-C OS=Homo sapiens GN=HIST2H2AC PE=1 SV=4 - [H2A2C_HUMAN]|Histone H2A.Z OS=Homo sapiens GN=H2AFZ PE=1 SV=2 - [H2AZ_HUMAN]|Histone H2A.x OS=Homo sapiens GN=H2AFX PE=1 SV=2 - [H2AX_HUMAN]	P04908;Q16777;P0C0S5;P16104	129000	134000	141000	104000	151000	105000	128000	119000
hLQLAIR	Histone H2A type 1-B/E OS=Homo sapiens GN=HIST1H2AB PE=1 SV=2 - [H2A1B_HUMAN]|Histone H2A type 2-C OS=Homo sapiens GN=HIST2H2AC PE=1 SV=4 - [H2A2C_HUMAN]|Histone H2A.Z OS=Homo sapiens GN=H2AFZ PE=1 SV=2 - [H2AZ_HUMAN]|Histone H2A.x OS=Homo sapiens GN=H2AFX PE=1 SV=2 - [H2AX_HUMAN]	P04908;Q16777;P0C0S5;P16104
hLQLAIR	Histone H2A type 1-B/E OS=Homo sapiens GN=HIST1H2AB PE=1 SV=2 - [H2A1B_HUMAN]|Histone H2A type 2-C OS=Homo sapiens GN=HIST2H2AC PE=1 SV=4 - [H2A2C_HUMAN]|Histone H2A.Z OS=Homo sapiens GN=H2AFZ PE=1 SV=2 - [H2AZ_HUMAN]|Histone H2A.x OS=Homo sapiens GN=H2AFX PE=1 SV=2 - [H2AX_HUMAN]	P04908;Q16777;P0C0S5;P16104	38200	31200	31100	31300	37500	30900	35500	32600
mDWVMk	Heterogeneous nuclear ribonucleoprotein H3 OS=Homo sapiens GN=HNRNPH3 PE=1 SV=2 - [HNRH3_HUMAN]	P31942	75100	65200	54800	67000	71300	67500	68500	81000
nLLQNIH	ERO1-like protein alpha OS=Homo sapiens GN=ERO1L PE=1 SV=2 - [ERO1A_HUMAN]	Q96HE7	16100	15900	17500	13700	14800	16800	20400	16700
nLLQNIH	ERO1-like protein alpha OS=Homo sapiens GN=ERO1L PE=1 SV=2 - [ERO1A_HUMAN]	Q96HE7	73900	71500	73100	75200	81100	69200	82000	79700
nLLQNIH	ERO1-like protein alpha OS=Homo sapiens GN=ERO1L PE=1 SV=2 - [ERO1A_HUMAN]	Q96HE7	137000	116000	112000	123000	133000	109000	121000	143000
eHLLLAR	Elongation factor Tu
eHLLLAR	Elongation factor Tu
eHLLLAR	Elongation factor Tu
eIAILHR	Coiled-coil domain-containing protein 93 OS=Homo sapiens GN=CCDC93 PE=1 SV=2 - [CCD93_HUMAN]	Q567U6	43300	51800	58400	53700	58400	54800	62400	67600
qLAIHLR	Nucleolar complex protein 2 homolog OS=Homo sapiens GN=NOC2L PE=1 SV=4 - [NOC2L_HUMAN]	Q9Y3T9	43300	51800	58400	53700	58400	54800	62400	67600
eIAILHR	Coiled-coil domain-containing protein 93 OS=Homo sapiens GN=CCDC93 PE=1 SV=2 - [CCD93_HUMAN]	Q567U6	4940	6180	6650	4960	4030	6980	7280	6530
qLAIHLR	Nucleolar complex protein 2 homolog OS=Homo sapiens GN=NOC2L PE=1 SV=4 - [NOC2L_HUMAN]	Q9Y3T9	4940	6180	6650	4960	4030	6980	7280	6530
aGFGAMEk	Histone acetyltransferase type B catalytic subunit OS=Homo sapiens GN=HAT1 PE=1 SV=1 - [HAT1_HUMAN]	O14929	193000	212000	222000	217000	221000	200000	201000	232000
gDREQLLQR	14-3-3 protein eta OS=Homo sapiens GN=YWHAH PE=1 SV=4 - [1433F_HUMAN]	Q04917	50900	63900	59300	60700	77600	54400	57600	58600
gDREQLLQR	14-3-3 protein eta OS=Homo sapiens GN=YWHAH PE=1 SV=4 - [1433F_HUMAN]	Q04917	64200	86100	71900	65100	68900	74400	75900	91800
gDREQLLQR	14-3-3 protein eta OS=Homo sapiens GN=YWHAH PE=1 SV=4 - [1433F_HUMAN]	Q04917	21900	22700	20300	19300	14400	25600	25500	28200
gLVVPVIR	Dihydrolipoyllysine-residue succinyltransferase component of 2-oxoglutarate dehydrogenase complex
gLVVPVIR	Dihydrolipoyllysine-residue succinyltransferase component of 2-oxoglutarate dehydrogenase complex
gLVVPVIR	Dihydrolipoyllysine-residue succinyltransferase component of 2-oxoglutarate dehydrogenase complex
mFSWLk	EH domain-containing protein 2 OS=Homo sapiens GN=EHD2 PE=1 SV=2 - [EHD2_HUMAN]	Q9NZN4	5320	5940	6100	5820	6270	5910	7060	6220
mFSWLk	EH domain-containing protein 2 OS=Homo sapiens GN=EHD2 PE=1 SV=2 - [EHD2_HUMAN]	Q9NZN4	1810	1980	2390	2110	2200	2020	2370	2190
hADLEIR	Major vault protein OS=Homo sapiens GN=MVP PE=1 SV=4 - [MVP_HUMAN]	Q14764	146000	165000	138000	174000	148000	132000	161000	193000
sLQQLQH	Sjoegren syndrome/scleroderma autoantigen 1 OS=Homo sapiens GN=SSSCA1 PE=1 SV=1 - [SSA27_HUMAN]	O60232	142000	148000	145000	160000	181000	135000	144000	180000
vIDTLHR	UPF0364 protein C6orf211 OS=Homo sapiens GN=C6orf211 PE=1 SV=1 - [CF211_HUMAN]	Q9H993	91000	121000	143000	124000	129000	109000	201000	140000
lGPLQVAR	Electron transfer flavoprotein subunit beta OS=Homo sapiens GN=ETFB PE=1 SV=3 - [ETFB_HUMAN]	P38117	29700	21400	24200	24900	28500	20600	31200	25500
aFLPFLF	Probable polyprenol reductase OS=Homo sapiens GN=SRD5A3 PE=1 SV=1 - [PORED_HUMAN]	Q9H8P0	4180	3890	3840	3690	4180	4080	4410	4510
sILPTAPR	Eukaryotic translation initiation factor 4B OS=Homo sapiens GN=EIF4B PE=1 SV=2 - [IF4B_HUMAN]	P23588	503000	534000	642000	604000	613000	550000	591000	733000
dLDSLHR	Thioredoxin domain-containing protein 5 OS=Homo sapiens GN=TXNDC5 PE=1 SV=2 - [TXND5_HUMAN]	Q8NBS9	31700	45100	42000	47700	46500	37400	46300	45400
nLDSIHR	Coiled-coil domain-containing protein 102B OS=Homo sapiens GN=CCDC102B PE=2 SV=4 - [C102B_HUMAN]		31700	45100	42000	47700	46500	37400	46300	45400
dLDSLHR	Thioredoxin domain-containing protein 5 OS=Homo sapiens GN=TXNDC5 PE=1 SV=2 - [TXND5_HUMAN]	Q8NBS9	10000	15400	14400	11600	12800	11000	13500	14600
nLDSIHR	Coiled-coil domain-containing protein 102B OS=Homo sapiens GN=CCDC102B PE=2 SV=4 - [C102B_HUMAN]		10000	15400	14400	11600	12800	11000	13500	14600
dLDSLHR	Thioredoxin domain-containing protein 5 OS=Homo sapiens GN=TXNDC5 PE=1 SV=2 - [TXND5_HUMAN]	Q8NBS9	6770	9360	9680	8930	7570	7140	9910	7820
nLDSIHR	Coiled-coil domain-containing protein 102B OS=Homo sapiens GN=CCDC102B PE=2 SV=4 - [C102B_HUMAN]		6770	9360	9680	8930	7570	7140	9910	7820
gANPVEIR	60 kDa heat shock protein
gANPVEIR	60 kDa heat shock protein
gANPVEIR	60 kDa heat shock protein
tAVAPIER	ADP/ATP translocase 1 OS=Homo sapiens GN=SLC25A4 PE=1 SV=4 - [ADT1_HUMAN]|ADP/ATP translocase 2 OS=Homo sapiens GN=SLC25A5 PE=1 SV=7 - [ADT2_HUMAN]|ADP/ATP translocase 3 OS=Homo sapiens GN=SLC25A6 PE=1 SV=4 - [ADT3_HUMAN]	P12235;P05141;P12236	64200	85200	57800	60300	55100	68600	116000	69800
gNLANVIR	ADP/ATP translocase 1 OS=Homo sapiens GN=SLC25A4 PE=1 SV=4 - [ADT1_HUMAN]|ADP/ATP translocase 2 OS=Homo sapiens GN=SLC25A5 PE=1 SV=7 - [ADT2_HUMAN]|ADP/ATP translocase 3 OS=Homo sapiens GN=SLC25A6 PE=1 SV=4 - [ADT3_HUMAN]	P12235;P05141;P12236	1510000	1370000	1430000	1350000	1520000	1340000	1440000	1610000
gNLANVIR	ADP/ATP translocase 1 OS=Homo sapiens GN=SLC25A4 PE=1 SV=4 - [ADT1_HUMAN]|ADP/ATP translocase 2 OS=Homo sapiens GN=SLC25A5 PE=1 SV=7 - [ADT2_HUMAN]|ADP/ATP translocase 3 OS=Homo sapiens GN=SLC25A6 PE=1 SV=4 - [ADT3_HUMAN]	P12235;P05141;P12236	6770000	6180000	5590000	6290000	7010000	6170000	7260000	7960000
gNLANVIR	ADP/ATP translocase 1 OS=Homo sapiens GN=SLC25A4 PE=1 SV=4 - [ADT1_HUMAN]|ADP/ATP translocase 2 OS=Homo sapiens GN=SLC25A5 PE=1 SV=7 - [ADT2_HUMAN]|ADP/ATP translocase 3 OS=Homo sapiens GN=SLC25A6 PE=1 SV=4 - [ADT3_HUMAN]	P12235;P05141;P12236	64200	62200	57300	55400	62600	56400	59700	58400
vLDALVAR	Trafficking protein particle complex subunit 5 OS=Homo sapiens GN=TRAPPC5 PE=1 SV=1 - [TPPC5_HUMAN]	Q8IUR0	82100	81300	83400	70700	80900	69600	78700	75600
vVLLAEGR	Putative adenosylhomocysteinase 2 OS=Homo sapiens GN=AHCYL1 PE=1 SV=2 - [SAHH2_HUMAN]	O43865	65300	71100	72000	68600	68100	59400	66000	68600
vVLQELR	Ubiquitin-conjugating enzyme E2 variant 2 OS=Homo sapiens GN=UBE2V2 PE=1 SV=4 - [UB2V2_HUMAN]|Ubiquitin-conjugating enzyme E2 variant 1 OS=Homo sapiens GN=UBE2V1 PE=1 SV=2 - [UB2V1_HUMAN]	Q15819;Q13404	47300	46200	48800	47000	46100	41200	52300	54600
vVIQLER			47300	46200	48800	47000	46100	41200	52300	54600
vVLLAEGR	Putative adenosylhomocysteinase 2 OS=Homo sapiens GN=AHCYL1 PE=1 SV=2 - [SAHH2_HUMAN]	O43865	47300	46200	48800	47000	46100	41200	52300	54600
lTAALVLR	Ribosomal protein S6 kinase alpha-3 OS=Homo sapiens GN=RPS6KA3 PE=1 SV=1 - [KS6A3_HUMAN]	P51812	237000	222000	239000	236000	236000	249000	264000	250000
yAHVVLR	40S ribosomal protein S18 OS=Homo sapiens GN=RPS18 PE=1 SV=3 - [RS18_HUMAN]	P62269	2540000	2540000	2750000	2490000	2440000	2340000	2530000	2890000
yAHVVLR	40S ribosomal protein S18 OS=Homo sapiens GN=RPS18 PE=1 SV=3 - [RS18_HUMAN]	P62269	332000	364000	345000	318000	353000	349000	343000	374000
lNTLLQR	Heterogeneous nuclear ribonucleoprotein U OS=Homo sapiens GN=HNRNPU PE=1 SV=6 - [HNRPU_HUMAN]	Q00839	14000		12300			11800
aDSGLLLk	Polynucleotide 5'-hydroxyl-kinase NOL9 OS=Homo sapiens GN=NOL9 PE=1 SV=1 - [NOL9_HUMAN]	Q5SY16	21700	23900	27400	24500	25400	22800	31700	29800
aDDANVVR	Collagen alpha-1(I) chain OS=Homo sapiens GN=COL1A1 PE=1 SV=5 - [CO1A1_HUMAN]	P02452	6490	4240	6020	5590	5960	4890	6040	5960
dLTAHFR	Caspase-7 OS=Homo sapiens GN=CASP7 PE=1 SV=1 - [CASP7_HUMAN]	P55210	88400	131000	128000	83600	85100	76900	101000	106000
sSSPVNVk	Heterogeneous nuclear ribonucleoprotein U OS=Homo sapiens GN=HNRNPU PE=1 SV=6 - [HNRPU_HUMAN]	Q00839	52800	60100	56700	59500	67300	51300	128000	73600
sGASVVAIR	Heterochromatin protein 1-binding protein 3 OS=Homo sapiens GN=HP1BP3 PE=1 SV=1 - [HP1B3_HUMAN]	Q5SSJ5	586000	547000	557000	565000	573000	522000	649000	638000
iGDEDVGR	Peptidyl-prolyl cis-trans isomerase B OS=Homo sapiens GN=PPIB PE=1 SV=2 - [PPIB_HUMAN]	P23284	1470000	1270000	1330000	1490000	1590000	1340000	1430000	1400000
iGDEDVGR	Peptidyl-prolyl cis-trans isomerase B OS=Homo sapiens GN=PPIB PE=1 SV=2 - [PPIB_HUMAN]	P23284	68000	73100	70000	87600	74600	82400	88600	97800
aLGVTEDR	LETM1 and EF-hand domain-containing protein 1
qMSLLLR	ATP synthase subunit alpha
qMSLLLR	ATP synthase subunit alpha
qMSLLLR	ATP synthase subunit alpha
tSASIILR	T-complex protein 1 subunit alpha OS=Homo sapiens GN=TCP1 PE=1 SV=1 - [TCPA_HUMAN]	P17987	293000	300000	342000	321000	334000	299000	326000	378000
iQLFLAR	THO complex subunit 1 OS=Homo sapiens GN=THOC1 PE=1 SV=1 - [THOC1_HUMAN]	Q96FV9	60800	56500	53900	56600	63400	57500	61700	64300
iQLFLAR	THO complex subunit 1 OS=Homo sapiens GN=THOC1 PE=1 SV=1 - [THOC1_HUMAN]	Q96FV9	34500	26300	23100	26300	27000	24700	31100	28400
iQLFLAR	THO complex subunit 1 OS=Homo sapiens GN=THOC1 PE=1 SV=1 - [THOC1_HUMAN]	Q96FV9	25800	18700	18400	21700	19500	17500	25200	22800
vFDVIIR	Histidyl-tRNA synthetase
lIFSLLR	DnaJ homolog subfamily C member 13 OS=Homo sapiens GN=DNAJC13 PE=1 SV=5 - [DJC13_HUMAN]	O75165	8630	6880	6920	6690	6430	7090	8540	8120
aTAISLMR	Transcription elongation factor SPT5 OS=Homo sapiens GN=SUPT5H PE=1 SV=1 - [SPT5H_HUMAN]	O00267	278000	285000	279000	259000	273000	297000	299000	371000
mEGVEEk	60S ribosomal protein L7 OS=Homo sapiens GN=RPL7 PE=1 SV=1 - [RL7_HUMAN]	P18124	466000	581000	465000	438000	553000	482000	489000	666000
eVMVDDR	Ras-related protein Rab-7a OS=Homo sapiens GN=RAB7A PE=1 SV=1 - [RAB7A_HUMAN]	P51149	306000	284000	289000	316000	347000	258000	272000	322000
vMDDLDR	Alanyl-tRNA synthetase
eVMVDDR	Ras-related protein Rab-7a OS=Homo sapiens GN=RAB7A PE=1 SV=1 - [RAB7A_HUMAN]	P51149	16200	16800	14500	10500	13300	12700	16900	22600
aLGYFHR	Regulator of microtubule dynamics protein 1 OS=Homo sapiens GN=FAM82B PE=1 SV=1 - [RMD1_HUMAN]	Q96DB5	40400	40700	34900	41700	41000	49000	42900	29600
fTLNLQQ	Polypeptide N-acetylgalactosaminyltransferase 2 OS=Homo sapiens GN=GALNT2 PE=1 SV=1 - [GALT2_HUMAN]	Q10471	18200	20300	18300	17700	17800	18300	19500	17800
fTLNLQQ	Polypeptide N-acetylgalactosaminyltransferase 2 OS=Homo sapiens GN=GALNT2 PE=1 SV=1 - [GALT2_HUMAN]	Q10471	35600	33800	36600	36900	39800	33200	42800	46100
fTDILVR	Putative pre-mRNA-splicing factor ATP-dependent RNA helicase DHX15 OS=Homo sapiens GN=DHX15 PE=1 SV=2 - [DHX15_HUMAN]	O43143	309000	303000	289000	299000	294000	297000	322000	354000
fTDILVR	Putative pre-mRNA-splicing factor ATP-dependent RNA helicase DHX15 OS=Homo sapiens GN=DHX15 PE=1 SV=2 - [DHX15_HUMAN]	O43143	414000	384000	342000	359000	417000	385000	370000	424000
fLSVLER	Epoxide hydrolase 1 OS=Homo sapiens GN=EPHX1 PE=1 SV=1 - [HYEP_HUMAN]	P07099	90700	91400	93500	91000	107000	94300	113000	93800
fTDILVR	Putative pre-mRNA-splicing factor ATP-dependent RNA helicase DHX15 OS=Homo sapiens GN=DHX15 PE=1 SV=2 - [DHX15_HUMAN]	O43143	56100	65900	67100	56500	64600	62800	68400	72500
hLLVPER	Nuclear pore complex protein Nup214 OS=Homo sapiens GN=NUP214 PE=1 SV=2 - [NU214_HUMAN]	P35658	307000	319000	283000	295000	331000	311000	328000	373000
eIPIVHR	Signal peptidase complex catalytic subunit SEC11A OS=Homo sapiens GN=SEC11A PE=1 SV=1 - [SC11A_HUMAN]	P67812		47300	69300		77600	43000	104000	70500
eIPIVHR	Signal peptidase complex catalytic subunit SEC11A OS=Homo sapiens GN=SEC11A PE=1 SV=1 - [SC11A_HUMAN]	P67812	28000	37700	53500	54300	36900	27200	54900	57800
aAVLQQVLER	Nucleoprotein TPR OS=Homo sapiens GN=TPR PE=1 SV=3 - [TPR_HUMAN]	P12270	4880		5110	4380	4310		3730	5140
aAVLQQVLER	Nucleoprotein TPR OS=Homo sapiens GN=TPR PE=1 SV=3 - [TPR_HUMAN]	P12270	7650	5510	5610	7920	6420	5320	7950	6350
aAVLQQVLER	Nucleoprotein TPR OS=Homo sapiens GN=TPR PE=1 SV=3 - [TPR_HUMAN]	P12270
vDAFEER	Thiopurine S-methyltransferase OS=Homo sapiens GN=TPMT PE=1 SV=1 - [TPMT_HUMAN]	P51580	61100	71700	64500	62800	68500	64800	72200	80000
eFVISDR	Coactosin-like protein OS=Homo sapiens GN=COTL1 PE=1 SV=3 - [COTL1_HUMAN]	Q14019	1180000	1480000	1550000	1240000	1510000	1310000	1290000	1760000
aYAQGISR	Citrate synthase
vMLYPSR	60S ribosomal protein L35a OS=Homo sapiens GN=RPL35A PE=1 SV=2 - [RL35A_HUMAN]	P18077	50300	45300	36100	43100	50300	37300	41700	51600
vMLYPSR	60S ribosomal protein L35a OS=Homo sapiens GN=RPL35A PE=1 SV=2 - [RL35A_HUMAN]	P18077	50700	50500	53700	54700	50800	41800	57900	58300
fSEAEQR	DNA replication licensing factor MCM7 OS=Homo sapiens GN=MCM7 PE=1 SV=4 - [MCM7_HUMAN]	P33993	220000	266000	264000	218000	262000	226000	262000	284000
aLEAAALAH	MAP kinase-activated protein kinase 2 OS=Homo sapiens GN=MAPKAPK2 PE=1 SV=1 - [MAPK2_HUMAN]	P49137	62000	98200	91500	79000	81400	66700	94700	86100
iGVDHVAR	COP9 signalosome complex subunit 6 OS=Homo sapiens GN=COPS6 PE=1 SV=1 - [CSN6_HUMAN]	Q7L5N1	159000	152000	190000	184000	162000	171000	158000	192000
fVSEDDR	Heat shock 70 kDa protein 4 OS=Homo sapiens GN=HSPA4 PE=1 SV=4 - [HSP74_HUMAN]	P34932	104000	104000	104000	97200	92500	88300	95800	103000
hLAEELR	Cyclin-D1-binding protein 1 OS=Homo sapiens GN=CCNDBP1 PE=1 SV=2 - [CCDB1_HUMAN]	O95273	7870	9660	10300	9480	9430	8540	10400	8490
eLELAHR	RNA polymerase-associated protein CTR9 homolog OS=Homo sapiens GN=CTR9 PE=1 SV=1 - [CTR9_HUMAN]	Q6PD62	86600	98800	89200	94100	102000	90100	96500	100000
lESLLHR	Protein FAM73B OS=Homo sapiens GN=FAM73B PE=1 SV=1 - [FA73B_HUMAN]	Q7L4E1	1730	4380	3630	3060	3280	2550	3960	2790
mQHLIAR	Pyruvate kinase isozymes M1/M2 OS=Homo sapiens GN=PKM2 PE=1 SV=4 - [KPYM_HUMAN]	P14618	659000	638000	762000	686000	771000	663000	704000	779000
mQHLIAR	Pyruvate kinase isozymes M1/M2 OS=Homo sapiens GN=PKM2 PE=1 SV=4 - [KPYM_HUMAN]	P14618	4580000	4360000	5250000	4500000	4980000	4170000	4100000	5210000
mQHLIAR	Pyruvate kinase isozymes M1/M2 OS=Homo sapiens GN=PKM2 PE=1 SV=4 - [KPYM_HUMAN]	P14618	1460000	1600000	1500000	1540000	1830000	1420000	1580000	2040000
aIVPLEAR	Transcription elongation regulator 1 OS=Homo sapiens GN=TCERG1 PE=1 SV=2 - [TCRG1_HUMAN]	O14776	52800	56700	57700	50800	56100	48200	53500	54600
vLVLAPTR	ATP-dependent RNA helicase DDX50 OS=Homo sapiens GN=DDX50 PE=1 SV=1 - [DDX50_HUMAN]	Q9BQ39	90400	88600	89700	91300	99100	80500	104000	96400
lLPSLIGR	Ribosomal L1 domain-containing protein 1 OS=Homo sapiens GN=RSL1D1 PE=1 SV=3 - [RL1D1_HUMAN]	O76021	220000	223000	223000	229000	238000	191000	237000	273000
lLPSLIGR	Ribosomal L1 domain-containing protein 1 OS=Homo sapiens GN=RSL1D1 PE=1 SV=3 - [RL1D1_HUMAN]	O76021	288000	267000	256000	264000	307000	254000	316000	291000
lLPSLIGR	Ribosomal L1 domain-containing protein 1 OS=Homo sapiens GN=RSL1D1 PE=1 SV=3 - [RL1D1_HUMAN]	O76021	79600	71700	74200	71100	83700	64300	83500	80800
lLPSLIGR	Ribosomal L1 domain-containing protein 1 OS=Homo sapiens GN=RSL1D1 PE=1 SV=3 - [RL1D1_HUMAN]	O76021	142000	143000	124000	125000	147000	135000	168000	142000
vLIALLAR	Procollagen galactosyltransferase 1 OS=Homo sapiens GN=GLT25D1 PE=1 SV=1 - [GT251_HUMAN]	Q8NBJ5	132000	119000	137000	132000	135000	127000	141000	144000
vLIALLAR	Procollagen galactosyltransferase 1 OS=Homo sapiens GN=GLT25D1 PE=1 SV=1 - [GT251_HUMAN]	Q8NBJ5	40600	38300	40800	38400	40900	31900	39100	37900
vLIALLAR	Procollagen galactosyltransferase 1 OS=Homo sapiens GN=GLT25D1 PE=1 SV=1 - [GT251_HUMAN]	Q8NBJ5	245000	235000	232000	272000	259000	230000	291000	280000
vLIALLAR	Procollagen galactosyltransferase 1 OS=Homo sapiens GN=GLT25D1 PE=1 SV=1 - [GT251_HUMAN]	Q8NBJ5	5920	3880	4040	3730	4000	3950	5020	4340
vLIALLAR	Procollagen galactosyltransferase 1 OS=Homo sapiens GN=GLT25D1 PE=1 SV=1 - [GT251_HUMAN]	Q8NBJ5	8830	7740	8220	8930	9320	8730	8600	9300
vLIALLAR	Procollagen galactosyltransferase 1 OS=Homo sapiens GN=GLT25D1 PE=1 SV=1 - [GT251_HUMAN]	Q8NBJ5	45600	47500	45700	47700	50800	43900	51100	48300
vLIALLAR	Procollagen galactosyltransferase 1 OS=Homo sapiens GN=GLT25D1 PE=1 SV=1 - [GT251_HUMAN]	Q8NBJ5	3430	2830	3360	3180	3100	3170	3140	3500
mGYMDPR	Splicing factor
tPHVPYR	Kinesin-like protein KIF11 OS=Homo sapiens GN=KIF11 PE=1 SV=2 - [KIF11_HUMAN]	P52732	67600	84900	87400	74100	79900	77900	92700	83000
eLMLHAR	Apoptosis-related protein 3 OS=Homo sapiens GN=APR3 PE=1 SV=2 - [APR3_HUMAN]	Q6UW56	112000	128000	125000	134000	142000	114000	138000	145000
lLIELIR	Bromodomain-containing protein 1 OS=Homo sapiens GN=BRD1 PE=1 SV=1 - [BRD1_HUMAN]	O95696	16500	16500	15100	15500	18300	15600	18300	19000
lLIELLR	Bromodomain-containing protein 1 OS=Homo sapiens GN=BRD1 PE=1 SV=1 - [BRD1_HUMAN]	O95696	16500	16500	15100	15500	18300	15600	18300	19000
iSSSSFSR	Keratin
iSSSSFSR	Keratin
iSSSSFSR	Keratin
iSSSSFSR	Keratin
iSSSSFSR	Keratin
iSSSSFSR	Keratin
iSSSSFSR	Keratin
gAIEVLIR	RNA-binding protein 25 OS=Homo sapiens GN=RBM25 PE=1 SV=3 - [RBM25_HUMAN]	P49756	397000	343000	357000	379000	409000	314000	420000	448000
lAVEAVLR	T-complex protein 1 subunit beta OS=Homo sapiens GN=CCT2 PE=1 SV=4 - [TCPB_HUMAN]	P78371	4980	4620	3220	5680	5600	12600	7790	6390
lAVEALVR			4980	4620	3220	5680	5600	12600	7790	6390
iAHFLDR	Eukaryotic translation initiation factor 3 subunit E OS=Homo sapiens GN=EIF3E PE=1 SV=1 - [EIF3E_HUMAN]	P60228	231000	265000	281000	233000	293000	250000	261000	326000
iAHFLDR	Eukaryotic translation initiation factor 3 subunit E OS=Homo sapiens GN=EIF3E PE=1 SV=1 - [EIF3E_HUMAN]	P60228	324000	353000	359000	342000	378000	348000	330000	396000
lTNVAVVR	Ribosome maturation protein SBDS OS=Homo sapiens GN=SBDS PE=1 SV=4 - [SBDS_HUMAN]	Q9Y3A5	219000	224000	253000	249000	232000	234000	234000	279000
iVVNLTGR	40S ribosomal protein S15a OS=Homo sapiens GN=RPS15A PE=1 SV=2 - [RS15A_HUMAN]	P62244	21100	20500	24800	21100	23400	25100	24100	26600
iVVNLTGR	40S ribosomal protein S15a OS=Homo sapiens GN=RPS15A PE=1 SV=2 - [RS15A_HUMAN]	P62244	616000	672000	685000	645000	724000	632000	701000	788000
iVVNLTGR	40S ribosomal protein S15a OS=Homo sapiens GN=RPS15A PE=1 SV=2 - [RS15A_HUMAN]	P62244	4060	3630	4450	3550		3010	4490	4330
iVVNLTGR	40S ribosomal protein S15a OS=Homo sapiens GN=RPS15A PE=1 SV=2 - [RS15A_HUMAN]	P62244	1240000	1270000	1380000	1310000	1300000	1310000	1320000	1510000
iVVNLTGR	40S ribosomal protein S15a OS=Homo sapiens GN=RPS15A PE=1 SV=2 - [RS15A_HUMAN]	P62244	975000	1280000	1060000	1120000	1100000	1020000	1120000	1200000
iVVNLTGR	40S ribosomal protein S15a OS=Homo sapiens GN=RPS15A PE=1 SV=2 - [RS15A_HUMAN]	P62244	6460	3510	5080		5350	5140	7770	3660
lLLPLFR	Alpha N-terminal protein methyltransferase 1A OS=Homo sapiens GN=METTL11A PE=1 SV=3 - [NTM1A_HUMAN]	Q9BV86	127000	143000	145000	140000	145000	131000	140000	166000
lLLPLFR	Alpha N-terminal protein methyltransferase 1A OS=Homo sapiens GN=METTL11A PE=1 SV=3 - [NTM1A_HUMAN]	Q9BV86	58700	68200	66500	62000	66100	63000	64800	73400
iADDADPR	Zinc finger CCCH-type antiviral protein 1 OS=Homo sapiens GN=ZC3HAV1 PE=1 SV=3 - [ZCCHV_HUMAN]	Q7Z2W4	287000	307000	326000	277000	305000	244000	288000	317000
vFAVSHGR	Fibronectin OS=Homo sapiens GN=FN1 PE=1 SV=4 - [FINC_HUMAN]	P02751	284000	299000	262000	277000	287000	216000	293000	315000
vFAVSHGR	Fibronectin OS=Homo sapiens GN=FN1 PE=1 SV=4 - [FINC_HUMAN]	P02751	636000	653000	615000	731000	676000	513000	749000	697000
aVVVVDDR	Paraspeckle component 1 OS=Homo sapiens GN=PSPC1 PE=1 SV=1 - [PSPC1_HUMAN]	Q8WXF1	1070000	1010000	920000	1270000	1150000	1000000	1150000	1340000
aVVVVDDR	Paraspeckle component 1 OS=Homo sapiens GN=PSPC1 PE=1 SV=1 - [PSPC1_HUMAN]	Q8WXF1	124000	136000	137000	134000	141000	131000	147000	169000
tAQAAAALR	Galactokinase OS=Homo sapiens GN=GALK1 PE=1 SV=1 - [GALK1_HUMAN]	P51570	110000	146000	147000	145000	135000	117000	148000	138000
sSIPITVR	DNA replication licensing factor MCM5 OS=Homo sapiens GN=MCM5 PE=1 SV=5 - [MCM5_HUMAN]	P33992	651000	884000	838000	769000	807000	763000	767000	921000
aLDPADQHLR	COX assembly mitochondrial protein homolog OS=Homo sapiens GN=CMC1 PE=1 SV=1 - [COXAM_HUMAN]	Q7Z7K0	52000	38100	29400	43800	33100	30500	28700	48000
iQnDAGVR	Far upstream element-binding protein 3 OS=Homo sapiens GN=FUBP3 PE=1 SV=2 - [FUBP3_HUMAN]|Far upstream element-binding protein 1 OS=Homo sapiens GN=FUBP1 PE=1 SV=3 - [FUBP1_HUMAN]|Far upstream element-binding protein 2 OS=Homo sapiens GN=KHSRP PE=1 SV=4 - [FUBP2_HUMAN]	Q96I24;Q96AE4;Q92945	239000	243000	259000	256000	260000	209000	250000	314000
ynGLIHR	60S ribosomal protein L28 OS=Homo sapiens GN=RPL28 PE=1 SV=3 - [RL28_HUMAN]	P46779	20700	20600	21700	21500	22500	16200	20000	19100
ynGLIHR	60S ribosomal protein L28 OS=Homo sapiens GN=RPL28 PE=1 SV=3 - [RL28_HUMAN]	P46779	450000	402000	503000	368000	375000	352000	451000	444000
ynGLIHR	60S ribosomal protein L28 OS=Homo sapiens GN=RPL28 PE=1 SV=3 - [RL28_HUMAN]	P46779	29100	30000	38800	32000	39900	24900	33600	36400
ynGLIHR	60S ribosomal protein L28 OS=Homo sapiens GN=RPL28 PE=1 SV=3 - [RL28_HUMAN]	P46779	157000	251000	264000	208000	249000	142000	202000	228000
ynGLIHR	60S ribosomal protein L28 OS=Homo sapiens GN=RPL28 PE=1 SV=3 - [RL28_HUMAN]	P46779	53200	55300	58100	51400	56200	50100	50000	59500
ynGLIHR	60S ribosomal protein L28 OS=Homo sapiens GN=RPL28 PE=1 SV=3 - [RL28_HUMAN]	P46779	34200	37800	38300	32300	34900	27400	33500	36600
ynGLIHR	60S ribosomal protein L28 OS=Homo sapiens GN=RPL28 PE=1 SV=3 - [RL28_HUMAN]	P46779	21800	31000	28200	28300	28800	23300	40000	27400
lDLLEDR	Neutral alpha-glucosidase AB OS=Homo sapiens GN=GANAB PE=1 SV=3 - [GANAB_HUMAN]	Q14697	2120000	1730000	1840000	1930000	2280000	1750000	2160000	2240000
lDLLEDR	Neutral alpha-glucosidase AB OS=Homo sapiens GN=GANAB PE=1 SV=3 - [GANAB_HUMAN]	Q14697	221000	172000	158000	181000	192000	176000	200000	193000
dVQDELR	Structural maintenance of chromosomes protein 2 OS=Homo sapiens GN=SMC2 PE=1 SV=2 - [SMC2_HUMAN]	O95347	486000	514000	489000	484000	516000	499000	476000	549000
gEEVDVAR	N(G)
dLEASIAR	Cytoplasmic dynein 1 heavy chain 1 OS=Homo sapiens GN=DYNC1H1 PE=1 SV=5 - [DYHC1_HUMAN]	Q14204	224000	214000	218000	180000	204000	202000	223000	246000
lVEVDSGR	Lamin-B1 OS=Homo sapiens GN=LMNB1 PE=1 SV=2 - [LMNB1_HUMAN]	P20700	16200	11600	13500	14900	17600	14900	16900	13600
eAGVFVPR	ATP-citrate synthase OS=Homo sapiens GN=ACLY PE=1 SV=3 - [ACLY_HUMAN]	P53396	293000	307000	360000	291000	305000	299000	315000	346000
dGLILTSR	Protein DJ-1 OS=Homo sapiens GN=PARK7 PE=1 SV=2 - [PARK7_HUMAN]	Q99497	138000	121000	178000	126000	158000	116000	143000	152000
gSFGTFLF	SHC SH2 domain-binding protein 1 OS=Homo sapiens GN=SHCBP1 PE=1 SV=3 - [SHCBP_HUMAN]	Q8NEM2	1400	820	979	827	793	739	1040	923
gSFGTFLF	SHC SH2 domain-binding protein 1 OS=Homo sapiens GN=SHCBP1 PE=1 SV=3 - [SHCBP_HUMAN]	Q8NEM2	3560	2310	2300	2310	2570	2590	3020	2870
eDLTEIR	60S acidic ribosomal protein P0 OS=Homo sapiens GN=RPLP0 PE=1 SV=1 - [RLA0_HUMAN]	P05388	271000	283000	309000	243000	269000	254000	266000	278000
eDLTEIR	60S acidic ribosomal protein P0 OS=Homo sapiens GN=RPLP0 PE=1 SV=1 - [RLA0_HUMAN]	P05388	2480000	2340000	2360000	2230000	2340000	2040000	2180000	2740000
vNMEDLR	Septin-11 OS=Homo sapiens GN=SEPT11 PE=1 SV=3 - [SEP11_HUMAN]|Septin-6 OS=Homo sapiens GN=SEPT6 PE=1 SV=4 - [SEPT6_HUMAN]	Q9NVA2;Q14141	501000	525000	540000	464000	496000	478000	522000	581000
vSTEVDAR	Transaldolase OS=Homo sapiens GN=TALDO1 PE=1 SV=2 - [TALDO_HUMAN]	P37837	313000	306000	358000	339000	338000	303000	334000	387000
vSTEVDAR	Transaldolase OS=Homo sapiens GN=TALDO1 PE=1 SV=2 - [TALDO_HUMAN]	P37837	1070000	1040000	1220000	1220000	1160000	1070000	1090000	1330000
dLLSSVSR	Annexin A7 OS=Homo sapiens GN=ANXA7 PE=1 SV=3 - [ANXA7_HUMAN]	P20073	140000	138000	150000	155000	144000	133000	150000	163000
dLLSSVSR	Annexin A7 OS=Homo sapiens GN=ANXA7 PE=1 SV=3 - [ANXA7_HUMAN]	P20073	101000	97400	107000	109000	111000	91900	97800	117000
dLLSSVSR	Annexin A7 OS=Homo sapiens GN=ANXA7 PE=1 SV=3 - [ANXA7_HUMAN]	P20073	68200	69400	76500	65100	67200	65900	73400	79600
fSSLPLGR	Nicotinamide N-methyltransferase OS=Homo sapiens GN=NNMT PE=1 SV=1 - [NNMT_HUMAN]	P40261	9760	12400		11300	11400		17800	18500
fSSLPLGR	Nicotinamide N-methyltransferase OS=Homo sapiens GN=NNMT PE=1 SV=1 - [NNMT_HUMAN]	P40261	29600	31400	34500	27600	29000	27000	37100	32900
vTVMASLR	DNA-dependent protein kinase catalytic subunit OS=Homo sapiens GN=PRKDC PE=1 SV=3 - [PRKDC_HUMAN]	P78527	101000	108000	97500	104000	103000	94300	117000	109000
vTVMASLR	DNA-dependent protein kinase catalytic subunit OS=Homo sapiens GN=PRKDC PE=1 SV=3 - [PRKDC_HUMAN]	P78527	58700	62400	64700	61800	66500	64900	62200	63000
vAAHPILR	Sorting nexin-6 OS=Homo sapiens GN=SNX6 PE=1 SV=1 - [SNX6_HUMAN]	Q9UNH7	269000	456000	339000	284000	308000	306000	293000	332000
aLWFQGR	Matrin-3 OS=Homo sapiens GN=MATR3 PE=1 SV=2 - [MATR3_HUMAN]	P43243	3250	4740	3000		3020		4110	2880
aLWFQGR	Matrin-3 OS=Homo sapiens GN=MATR3 PE=1 SV=2 - [MATR3_HUMAN]	P43243	12500	12300	9680	11700	12900	9770	13600	12000
aLWFQGR	Matrin-3 OS=Homo sapiens GN=MATR3 PE=1 SV=2 - [MATR3_HUMAN]	P43243	4330	4170	5640	4430	3270	5500	6500	3850
lNFAVASR	Protein disulfide-isomerase A3 OS=Homo sapiens GN=PDIA3 PE=1 SV=4 - [PDIA3_HUMAN]	P30101	42800	41900	50700	37100	47500	42200	43200	58000
lNFAVASR	Protein disulfide-isomerase A3 OS=Homo sapiens GN=PDIA3 PE=1 SV=4 - [PDIA3_HUMAN]	P30101	17500	15300	19500	11800	12900	12600	17000	11900
lNFAVASR	Protein disulfide-isomerase A3 OS=Homo sapiens GN=PDIA3 PE=1 SV=4 - [PDIA3_HUMAN]	P30101	34600	67000	72700	37100	43600	27700	48600	45000
tFLLMPR	Solute carrier family 43 member 3 OS=Homo sapiens GN=SLC43A3 PE=1 SV=2 - [S43A3_HUMAN]	Q8NBI5	98100	99200	109000	107000	106000	107000	111000	111000
lIILHLR			37400	32100	52700	51900	43400	48100	49700	58900
aVTEMnGR	Polyadenylate-binding protein 1 OS=Homo sapiens GN=PABPC1 PE=1 SV=2 - [PABP1_HUMAN]|Polyadenylate-binding protein 4 OS=Homo sapiens GN=PABPC4 PE=1 SV=1 - [PABP4_HUMAN]	P11940;Q13310	252000	276000	289000	275000	273000	252000	247000	310000
aVTEMnGR	Polyadenylate-binding protein 1 OS=Homo sapiens GN=PABPC1 PE=1 SV=2 - [PABP1_HUMAN]|Polyadenylate-binding protein 4 OS=Homo sapiens GN=PABPC4 PE=1 SV=1 - [PABP4_HUMAN]	P11940;Q13310	6460	6310	6560	4590	5280	4610	7130	4450
gDTALDMR	DNA repair protein RAD50 OS=Homo sapiens GN=RAD50 PE=1 SV=1 - [RAD50_HUMAN]	Q92878	288000	315000	286000	270000	299000	261000	324000	341000
iFVNDDR	Interleukin enhancer-binding factor 3 OS=Homo sapiens GN=ILF3 PE=1 SV=3 - [ILF3_HUMAN]	Q12906	6240	6240	7850	4820	5840	3270	8650	8370
iFVNDDR	Interleukin enhancer-binding factor 3 OS=Homo sapiens GN=ILF3 PE=1 SV=3 - [ILF3_HUMAN]	Q12906	1010000	844000	925000	865000	1010000	779000	956000	952000
iFVNDDR	Interleukin enhancer-binding factor 3 OS=Homo sapiens GN=ILF3 PE=1 SV=3 - [ILF3_HUMAN]	Q12906	224000	219000	223000	217000	248000	208000	267000	225000
dLLQPHR	KDEL motif-containing protein 2 OS=Homo sapiens GN=KDELC2 PE=1 SV=2 - [KDEL2_HUMAN]	Q7Z4H8			8210	6300	9170	6250	10300	12300
aGAVEk	Alpha-enolase OS=Homo sapiens GN=ENO1 PE=1 SV=2 - [ENOA_HUMAN]	P06733	39800	38600	45300	43600	43000	42100	41100	45500
lVQILHR	Rap1 GTPase-GDP dissociation stimulator 1 OS=Homo sapiens GN=RAP1GDS1 PE=1 SV=3 - [GDS1_HUMAN]	P52306	106000	103000	93800	75900	88500	96300	101000	100000
dMEESIR	Glucosidase 2 subunit beta OS=Homo sapiens GN=PRKCSH PE=1 SV=2 - [GLU2B_HUMAN]	P14314	344000	263000	305000	261000	314000	228000	252000	306000
dLVDDFR	RAD50-interacting protein 1 OS=Homo sapiens GN=RINT1 PE=1 SV=1 - [RINT1_HUMAN]	Q6NUQ1	40700	37300	40300	31000	37200	37600	44500	39200
iFVnDDR	Interleukin enhancer-binding factor 3 OS=Homo sapiens GN=ILF3 PE=1 SV=3 - [ILF3_HUMAN]	Q12906	201000	153000	163000	128000	179000	162000	182000	198000
fMTDPIR	Eukaryotic initiation factor 4A-III OS=Homo sapiens GN=EIF4A3 PE=1 SV=4 - [IF4A3_HUMAN]	P38919	203000	212000	215000	197000	215000	199000	227000	236000
eVLHLLR	Tetratricopeptide repeat protein 26 OS=Homo sapiens GN=TTC26 PE=2 SV=1 - [TTC26_HUMAN]	A0AVF1	24000	24100	30500	25400	28300	26900	23500	31500
lVEIHLR	Zinc finger protein 318 OS=Homo sapiens GN=ZNF318 PE=1 SV=2 - [ZN318_HUMAN]	Q5VUA4	40900	37600	38200	49300	42000	32700	42200	39700
vLEILHR	Probable E3 ubiquitin-protein ligase HERC4 OS=Homo sapiens GN=HERC4 PE=1 SV=1 - [HERC4_HUMAN]	Q5GLZ8	2710	3310	4040	3020	2820	4260	3000	4590
vLEILHR	Probable E3 ubiquitin-protein ligase HERC4 OS=Homo sapiens GN=HERC4 PE=1 SV=1 - [HERC4_HUMAN]	Q5GLZ8	993	702	1040	704	878	1160	931	1090
sQAEFEk	Acyl-CoA-binding protein OS=Homo sapiens GN=DBI PE=1 SV=2 - [ACBP_HUMAN]	P07108	211000	232000	295000	249000	243000	246000	290000	308000
lAHVGEVR	Serpin B9 OS=Homo sapiens GN=SERPINB9 PE=1 SV=1 - [SPB9_HUMAN]	P50453	153000	155000	165000	163000	185000	155000	163000	212000
iGGLHEVR	Peroxisome biogenesis factor 1 OS=Homo sapiens GN=PEX1 PE=1 SV=1 - [PEX1_HUMAN]	O43933	69500	83300	86500	74400	80500	68600	77200	81500
vNLLHER	Protein Niban OS=Homo sapiens GN=FAM129A PE=1 SV=1 - [NIBAN_HUMAN]	Q9BZQ8	277000	300000	335000	350000	311000	297000	335000	361000
vNLLHER	Protein Niban OS=Homo sapiens GN=FAM129A PE=1 SV=1 - [NIBAN_HUMAN]	Q9BZQ8	99500	101000	115000	110000	113000	101000	111000	124000
yTGAGLSGR	Cleavage stimulation factor subunit 1 OS=Homo sapiens GN=CSTF1 PE=1 SV=1 - [CSTF1_HUMAN]	Q05048	282000	258000	274000	272000	320000	243000	302000	339000
tVSYLGLE	Copper transport protein ATOX1 OS=Homo sapiens GN=ATOX1 PE=1 SV=1 - [ATOX1_HUMAN]	O00244	70500	89200	105000	75600	91900	91600	107000	113000
iGTVMTFL	D-dopachrome decarboxylase OS=Homo sapiens GN=DDT PE=1 SV=3 - [DOPD_HUMAN]	P30046	2410	1780	2890	2970	2230	3030	3740	3420
iGTVMTFL	D-dopachrome decarboxylase OS=Homo sapiens GN=DDT PE=1 SV=3 - [DOPD_HUMAN]	P30046	3630	3360	3840	3840	3750	3040	4190	3870
iGTVMTFL	D-dopachrome decarboxylase OS=Homo sapiens GN=DDT PE=1 SV=3 - [DOPD_HUMAN]	P30046	10400	14800	15400	13200	12700	14900	12900	13200
iGTVMTFL	D-dopachrome decarboxylase OS=Homo sapiens GN=DDT PE=1 SV=3 - [DOPD_HUMAN]	P30046	5490	6260	4550	6150	6190	5780	6170	8660
eLITLHR	Kinetochore-associated protein 1 OS=Homo sapiens GN=KNTC1 PE=1 SV=1 - [KNTC1_HUMAN]	P50748	29600	45500	42300	41000	36600	38400	45600	40300
nFPDPHR	Tudor domain-containing protein 7 OS=Homo sapiens GN=TDRD7 PE=1 SV=2 - [TDRD7_HUMAN]	Q8NHU6	7290	17600	19800	9890	11600	13400	14500	12300
qIITDHR	Translation initiation factor eIF-2B subunit beta OS=Homo sapiens GN=EIF2B2 PE=1 SV=3 - [EI2BB_HUMAN]	P49770	6560	8530	6510	8780	7900	11200	11300	11900
eAVTHIGR	Eukaryotic translation initiation factor 4E OS=Homo sapiens GN=EIF4E PE=1 SV=2 - [IF4E_HUMAN]	P06730	225000	255000	228000	221000	240000	220000	247000	292000
nTLQLHR	60S ribosomal protein L15 OS=Homo sapiens GN=RPL15 PE=1 SV=2 - [RL15_HUMAN]	P61313	33800	35700	40000	64100	45800	57400	48000	63400
vMNILHR	NADH-ubiquinone oxidoreductase 75 kDa subunit
vMNILHR	NADH-ubiquinone oxidoreductase 75 kDa subunit
vMNILHR	NADH-ubiquinone oxidoreductase 75 kDa subunit
gVVGLPGQR	Collagen alpha-1(I) chain OS=Homo sapiens GN=COL1A1 PE=1 SV=5 - [CO1A1_HUMAN]	P02452	13000	26000	30000			11100	14200	11200
iIAPLVTR	Procollagen-lysine
iIAPLVTR	Procollagen-lysine
iIAPLVTR	Procollagen-lysine
iIAPLVTR	Procollagen-lysine
iIAPLVTR	Procollagen-lysine
vLGLVLLR	Small nuclear ribonucleoprotein-associated proteins B and B' OS=Homo sapiens GN=SNRPB PE=1 SV=2 - [RSMB_HUMAN]	P14678	84100	94900	93300	86800	96900	87800	87400	94100
vLGLVLLR	Small nuclear ribonucleoprotein-associated proteins B and B' OS=Homo sapiens GN=SNRPB PE=1 SV=2 - [RSMB_HUMAN]	P14678	48300	55500	55000	57300	64700	51500	56900	56500
vLGLVLLR	Small nuclear ribonucleoprotein-associated proteins B and B' OS=Homo sapiens GN=SNRPB PE=1 SV=2 - [RSMB_HUMAN]	P14678	862000	748000	825000	905000	980000	699000	905000	1000000
vLGLVLLR	Small nuclear ribonucleoprotein-associated proteins B and B' OS=Homo sapiens GN=SNRPB PE=1 SV=2 - [RSMB_HUMAN]	P14678	125000	115000	118000	117000	144000	108000	134000	133000
vLGLVLLR	Small nuclear ribonucleoprotein-associated proteins B and B' OS=Homo sapiens GN=SNRPB PE=1 SV=2 - [RSMB_HUMAN]	P14678	38400	31900	32500	33400	37300	31200	37900	31500
vLGLVLLR	Small nuclear ribonucleoprotein-associated proteins B and B' OS=Homo sapiens GN=SNRPB PE=1 SV=2 - [RSMB_HUMAN]	P14678	84400	94800	96800	97800	115000	89600	96700	99600
vLGLVLLR	Small nuclear ribonucleoprotein-associated proteins B and B' OS=Homo sapiens GN=SNRPB PE=1 SV=2 - [RSMB_HUMAN]	P14678	26700	24500	24400	25500	25500	20000	26300	26100
vLGLVLLR	Small nuclear ribonucleoprotein-associated proteins B and B' OS=Homo sapiens GN=SNRPB PE=1 SV=2 - [RSMB_HUMAN]	P14678	6660	5650	5720	6490	6610	5360	7050	6310
vLGLVLLR	Small nuclear ribonucleoprotein-associated proteins B and B' OS=Homo sapiens GN=SNRPB PE=1 SV=2 - [RSMB_HUMAN]	P14678	25000	21700	17900	22500	24200	19200	25200	21700
fTDEESR	Bcl-2-associated transcription factor 1 OS=Homo sapiens GN=BCLAF1 PE=1 SV=2 - [BCLF1_HUMAN]	Q9NYF8	287000	275000	249000	276000	318000	266000	286000	364000
eYSLDTR	WD repeat-containing protein 61 OS=Homo sapiens GN=WDR61 PE=1 SV=1 - [WDR61_HUMAN]	Q9GZS3	182000	161000	187000	174000	185000	144000	171000	215000
yTSLMLR	WD repeat-containing protein 1 OS=Homo sapiens GN=WDR1 PE=1 SV=4 - [WDR1_HUMAN]	O75083	26100	24600	27700	27600	27500	27300	27500	29500
vPFLDHR	Asparagine synthetase [glutamine-hydrolyzing] OS=Homo sapiens GN=ASNS PE=1 SV=4 - [ASNS_HUMAN]	P08243	292000	357000	352000	354000	369000	299000	373000	355000
vPFLDHR	Asparagine synthetase [glutamine-hydrolyzing] OS=Homo sapiens GN=ASNS PE=1 SV=4 - [ASNS_HUMAN]	P08243	34900	49500	50400	51000	42600	40600	45900	50500
vPFLDHR	Asparagine synthetase [glutamine-hydrolyzing] OS=Homo sapiens GN=ASNS PE=1 SV=4 - [ASNS_HUMAN]	P08243	3860	4440	5110	4160	4050	3970	5280	5220
vGQDPVLR	Single-stranded DNA-binding protein
lNVTPLAR	Acetyl-CoA acetyltransferase
mQHLIAR	Pyruvate kinase isozymes M1/M2 OS=Homo sapiens GN=PKM2 PE=1 SV=4 - [KPYM_HUMAN]	P14618	90600	90700	106000	80200	82500	83700	99500	94600
mQHLIAR	Pyruvate kinase isozymes M1/M2 OS=Homo sapiens GN=PKM2 PE=1 SV=4 - [KPYM_HUMAN]	P14618	101000	113000	107000	100000	103000	98500	110000	101000
iMQIHSR	26S protease regulatory subunit 6A OS=Homo sapiens GN=PSMC3 PE=1 SV=3 - [PRS6A_HUMAN]	P17980	225000	258000	278000	227000	256000	215000	265000	294000
mQHLIAR	Pyruvate kinase isozymes M1/M2 OS=Homo sapiens GN=PKM2 PE=1 SV=4 - [KPYM_HUMAN]	P14618	60800	63900	68100	62000	63600	61900	75900	66900
aGMTHIVR	60S ribosomal protein L3 OS=Homo sapiens GN=RPL3 PE=1 SV=2 - [RL3_HUMAN]	P39023	324000	295000	328000	317000	335000	309000	339000	320000
aGMTHIVR	60S ribosomal protein L3 OS=Homo sapiens GN=RPL3 PE=1 SV=2 - [RL3_HUMAN]	P39023	282000	285000	262000	263000	285000	262000	311000	299000
mQHLIAR	Pyruvate kinase isozymes M1/M2 OS=Homo sapiens GN=PKM2 PE=1 SV=4 - [KPYM_HUMAN]	P14618	274000	297000	341000	251000	257000	268000	308000	296000
mQHLIAR	Pyruvate kinase isozymes M1/M2 OS=Homo sapiens GN=PKM2 PE=1 SV=4 - [KPYM_HUMAN]	P14618	127000	156000	182000	147000	145000	168000	194000	154000
iMQIHSR	26S protease regulatory subunit 6A OS=Homo sapiens GN=PSMC3 PE=1 SV=3 - [PRS6A_HUMAN]	P17980	411000	458000	610000	425000	467000	412000	459000	554000
mQHLIAR	Pyruvate kinase isozymes M1/M2 OS=Homo sapiens GN=PKM2 PE=1 SV=4 - [KPYM_HUMAN]	P14618	123000	117000	133000	114000	117000	125000	128000	134000
aGMTHIVR	60S ribosomal protein L3 OS=Homo sapiens GN=RPL3 PE=1 SV=2 - [RL3_HUMAN]	P39023	2580000	2440000	2600000	2550000	2580000	1960000	2330000	2740000
mQHLIAR	Pyruvate kinase isozymes M1/M2 OS=Homo sapiens GN=PKM2 PE=1 SV=4 - [KPYM_HUMAN]	P14618	64500	61900	65500	59800	57800	56200	62800	62700
mQHLIAR	Pyruvate kinase isozymes M1/M2 OS=Homo sapiens GN=PKM2 PE=1 SV=4 - [KPYM_HUMAN]	P14618	99100	88600	96100	88400	97200	89400	109000	113000
aHFLQLR	MYC-induced nuclear antigen OS=Homo sapiens GN=MINA PE=1 SV=1 - [MINA_HUMAN]	Q8IUF8	7220	7710	9240	7320	5060		8120
tLLVADPR	40S ribosomal protein S16 OS=Homo sapiens GN=RPS16 PE=1 SV=2 - [RS16_HUMAN]	P62249	55000	63200	54100	53900	58000	69800	102000	64200
tLLVADPR	40S ribosomal protein S16 OS=Homo sapiens GN=RPS16 PE=1 SV=2 - [RS16_HUMAN]	P62249	116000	128000	122000	117000	121000	114000	129000	139000
tLLVADPR	40S ribosomal protein S16 OS=Homo sapiens GN=RPS16 PE=1 SV=2 - [RS16_HUMAN]	P62249	200000	197000	215000	188000	204000	195000	224000	211000
tLLVADPR	40S ribosomal protein S16 OS=Homo sapiens GN=RPS16 PE=1 SV=2 - [RS16_HUMAN]	P62249	197000	225000	230000	209000	235000	179000	213000	260000
tLLVADPR	40S ribosomal protein S16 OS=Homo sapiens GN=RPS16 PE=1 SV=2 - [RS16_HUMAN]	P62249	393000	356000	383000	419000	398000	356000	366000	428000
tLLVADPR	40S ribosomal protein S16 OS=Homo sapiens GN=RPS16 PE=1 SV=2 - [RS16_HUMAN]	P62249	92900	109000	120000	113000	104000	110000	116000	132000
tLLVADPR	40S ribosomal protein S16 OS=Homo sapiens GN=RPS16 PE=1 SV=2 - [RS16_HUMAN]	P62249	583000	587000	573000	527000	581000	503000	538000	722000
tLLVADPR	40S ribosomal protein S16 OS=Homo sapiens GN=RPS16 PE=1 SV=2 - [RS16_HUMAN]	P62249	300000	305000	323000	288000	305000	310000	302000	322000
tLLVADPR	40S ribosomal protein S16 OS=Homo sapiens GN=RPS16 PE=1 SV=2 - [RS16_HUMAN]	P62249	52700	73900	74000	58900	61500	60200	74000	66900
tLLVADPR	40S ribosomal protein S16 OS=Homo sapiens GN=RPS16 PE=1 SV=2 - [RS16_HUMAN]	P62249	108000	131000	125000	121000	121000	113000	141000	137000
tLLVADPR	40S ribosomal protein S16 OS=Homo sapiens GN=RPS16 PE=1 SV=2 - [RS16_HUMAN]	P62249	553000	597000	543000	521000	578000	557000	558000	660000
tLLVADPR	40S ribosomal protein S16 OS=Homo sapiens GN=RPS16 PE=1 SV=2 - [RS16_HUMAN]	P62249	35700	39700	39200	36700	40200	37800	41900	41500
iILLAEGR	Adenosylhomocysteinase OS=Homo sapiens GN=AHCY PE=1 SV=4 - [SAHH_HUMAN]	P23526	140000	146000	198000	162000	170000	142000	167000	190000
iILLAEGR	Adenosylhomocysteinase OS=Homo sapiens GN=AHCY PE=1 SV=4 - [SAHH_HUMAN]	P23526	802000	901000	892000	1070000	957000	890000	941000	1160000
iILLAEGR	Adenosylhomocysteinase OS=Homo sapiens GN=AHCY PE=1 SV=4 - [SAHH_HUMAN]	P23526	65100	72800	80400	77000	79400	73600	73400	89500
lLQIIER	DNA-dependent protein kinase catalytic subunit OS=Homo sapiens GN=PRKDC PE=1 SV=3 - [PRKDC_HUMAN]	P78527	80800	78200	76000	66900	81300	76900	87700	88700
iILLAEGR	Adenosylhomocysteinase OS=Homo sapiens GN=AHCY PE=1 SV=4 - [SAHH_HUMAN]	P23526	24300	27600	31700	26700	28800	26400	31600	33900
iILLAEGR	Adenosylhomocysteinase OS=Homo sapiens GN=AHCY PE=1 SV=4 - [SAHH_HUMAN]	P23526	34000	35500	36400	37700	37200	39500	49300	48300
iILLAEGR	Adenosylhomocysteinase OS=Homo sapiens GN=AHCY PE=1 SV=4 - [SAHH_HUMAN]	P23526	167000	184000	205000	173000	217000	178000	194000	242000
lLQIIER	DNA-dependent protein kinase catalytic subunit OS=Homo sapiens GN=PRKDC PE=1 SV=3 - [PRKDC_HUMAN]	P78527	169000	160000	158000	151000	170000	161000	173000	185000
iILLAEGR	Adenosylhomocysteinase OS=Homo sapiens GN=AHCY PE=1 SV=4 - [SAHH_HUMAN]	P23526	4800	4900	5020	5160	5190	5730	6440	6450
iILLAEGR	Adenosylhomocysteinase OS=Homo sapiens GN=AHCY PE=1 SV=4 - [SAHH_HUMAN]	P23526	49400	44100	55100	50100	51000	49900	63500	63000
vLASLIIR	DNA repair protein RAD50 OS=Homo sapiens GN=RAD50 PE=1 SV=1 - [RAD50_HUMAN]	Q92878	28100	23200	28600	25700	28200	27300	30300	27800
vLASLIIR	DNA repair protein RAD50 OS=Homo sapiens GN=RAD50 PE=1 SV=1 - [RAD50_HUMAN]	Q92878	69400	52000	57700	58000	64000	69500	62500	61800
mETILEQQR	Splicing factor 3A subunit 3 OS=Homo sapiens GN=SF3A3 PE=1 SV=1 - [SF3A3_HUMAN]	Q12874	15300	23000	26900	27400	20600	21500	19700	22500
tIMEHVR	Carboxypeptidase A4 OS=Homo sapiens GN=CPA4 PE=1 SV=2 - [CBPA4_HUMAN]	Q9UI42	203000	235000	225000	204000	230000	190000	206000	239000
aPEYLHR	Ras GTPase-activating protein-binding protein 2 OS=Homo sapiens GN=G3BP2 PE=1 SV=2 - [G3BP2_HUMAN]	Q9UN86	63300	75600	62100	76600	88600	82700	84600	98100
fVVIHDR	DNA methyltransferase 1-associated protein 1 OS=Homo sapiens GN=DMAP1 PE=1 SV=1 - [DMAP1_HUMAN]	Q9NPF5	130000	123000	123000	137000	134000	118000	138000	133000
tVGATALPR	T-complex protein 1 subunit theta OS=Homo sapiens GN=CCT8 PE=1 SV=4 - [TCPQ_HUMAN]	P50990	402000	458000	465000	441000	432000	437000	456000	505000
tVGATALPR	T-complex protein 1 subunit theta OS=Homo sapiens GN=CCT8 PE=1 SV=4 - [TCPQ_HUMAN]	P50990	235000	292000	297000	292000	265000	274000	335000	325000
lITGLGVGR	Myb-binding protein 1A OS=Homo sapiens GN=MYBBP1A PE=1 SV=2 - [MBB1A_HUMAN]	Q9BQG0	101000	88100	96000	99200	110000	88700	121000	102000
nLLTGLVR	39S ribosomal protein L17
lITGLGVGR	Myb-binding protein 1A OS=Homo sapiens GN=MYBBP1A PE=1 SV=2 - [MBB1A_HUMAN]	Q9BQG0	198000	158000	183000	175000	183000	177000	201000	185000
lGVAGQWR	Ubiquitin carboxyl-terminal hydrolase isozyme L1 OS=Homo sapiens GN=UCHL1 PE=1 SV=2 - [UCHL1_HUMAN]	P09936	77000	53700	46900	47100	52700	42300	50800	48400
vLDLAEQV	Splicing factor 45 OS=Homo sapiens GN=RBM17 PE=1 SV=1 - [SPF45_HUMAN]	Q96I25	4000	4360		6260	6770	7380	10900	9780
aVVIVDDR	Non-POU domain-containing octamer-binding protein OS=Homo sapiens GN=NONO PE=1 SV=4 - [NONO_HUMAN]|Splicing factor
aVVIVDDR	Non-POU domain-containing octamer-binding protein OS=Homo sapiens GN=NONO PE=1 SV=4 - [NONO_HUMAN]|Splicing factor
aVVIVDDR	Non-POU domain-containing octamer-binding protein OS=Homo sapiens GN=NONO PE=1 SV=4 - [NONO_HUMAN]|Splicing factor
aVVIVDDR	Non-POU domain-containing octamer-binding protein OS=Homo sapiens GN=NONO PE=1 SV=4 - [NONO_HUMAN]|Splicing factor
fAVATLPPA	Proteasome subunit beta type-6 OS=Homo sapiens GN=PSMB6 PE=1 SV=4 - [PSB6_HUMAN]	P28072	24800	32300	29400	30900	25200	25500	31700	27500
fAVATLPPA	Proteasome subunit beta type-6 OS=Homo sapiens GN=PSMB6 PE=1 SV=4 - [PSB6_HUMAN]	P28072	22500	27900	20100	21900	22600	21800	23600	28100
rAEEILR	Sorting nexin-15 OS=Homo sapiens GN=SNX15 PE=1 SV=1 - [SNX15_HUMAN]	Q9NRS6	24900	37600	25500	23600	25900	34000	74300	31100
sIPTLISR	Regulator of chromosome condensation OS=Homo sapiens GN=RCC1 PE=1 SV=1 - [RCC1_HUMAN]	P18754	50200	47000	52200	50600	54700	43900	54400	54100
qILLPFR	2-oxoglutarate dehydrogenase
rLSELLR	Heat shock protein HSP 90-beta OS=Homo sapiens GN=HSP90AB1 PE=1 SV=4 - [HS90B_HUMAN]	P08238	101000	95600	99700	86300	101000	100000	86000	107000
tAVLTLIR	Transforming acidic coiled-coil-containing protein 1 OS=Homo sapiens GN=TACC1 PE=1 SV=2 - [TACC1_HUMAN]	O75410	23200	19800	22100	17400	20100	19000	22800	22000
mYSYPAR	Heterogeneous nuclear ribonucleoproteins C1/C2 OS=Homo sapiens GN=HNRNPC PE=1 SV=4 - [HNRPC_HUMAN]	P07910	392000	390000	364000	426000	419000	381000	571000	481000
vEAFEHR	Superkiller viralicidic activity 2-like 2 OS=Homo sapiens GN=SKIV2L2 PE=1 SV=3 - [SK2L2_HUMAN]	P42285	98200	107000	105000	103000	105000	102000	111000	111000
vEAFEHR	Superkiller viralicidic activity 2-like 2 OS=Homo sapiens GN=SKIV2L2 PE=1 SV=3 - [SK2L2_HUMAN]	P42285	390000	331000	338000	362000	378000	328000	390000	397000
aAVLGEnGR	RNA-binding protein Raly OS=Homo sapiens GN=RALY PE=1 SV=1 - [RALY_HUMAN]	Q9UKM9	189000	172000	169000	210000	214000	159000	211000	225000
aAVLGEnGR	RNA-binding protein Raly OS=Homo sapiens GN=RALY PE=1 SV=1 - [RALY_HUMAN]	Q9UKM9	770000	577000	758000	777000	871000	564000	724000	842000
aAVLGEnGR	RNA-binding protein Raly OS=Homo sapiens GN=RALY PE=1 SV=1 - [RALY_HUMAN]	Q9UKM9	67300	64900	58700	61400	70200	52500	68700	74200
iIPYLLR	Calcium-independent phospholipase A2-gamma OS=Homo sapiens GN=PNPLA8 PE=1 SV=1 - [PLPL8_HUMAN]	Q9NP80	41000	36800	39500	40600	43100	35000	44700	44400
iNDEIER	Guanine nucleotide-binding protein G(q) subunit alpha OS=Homo sapiens GN=GNAQ PE=1 SV=4 - [GNAQ_HUMAN]	P50148	87600	90100	105000	88800	98500	89400	113000	107000
iLAAETDR	DNA-directed RNA polymerase I subunit RPA49 OS=Homo sapiens GN=POLR1E PE=1 SV=2 - [RPA49_HUMAN]	Q9GZS1	236000	259000	242000	256000	259000	214000	297000	276000
iGVMSLIR	Chromodomain-helicase-DNA-binding protein 4 OS=Homo sapiens GN=CHD4 PE=1 SV=2 - [CHD4_HUMAN]	Q14839	16100	13900	11800	12700	14300	12700	14400	14000
lVEDEER	Cytoplasmic dynein 1 heavy chain 1 OS=Homo sapiens GN=DYNC1H1 PE=1 SV=5 - [DYHC1_HUMAN]	Q14204	353000	411000	474000	372000	403000	388000	363000	436000
dAEALSQR	Myosin-10 OS=Homo sapiens GN=MYH10 PE=1 SV=3 - [MYH10_HUMAN]	P35580	6610	10400	9620	10400	7170	9650	12800	9050
aSLENSLR	Keratin
aSLENSLR	Keratin
aSLENSLR	Keratin
aSLENSLR	Keratin
aSLENSLR	Keratin
sSVINTLR	Nucleolar GTP-binding protein 2 OS=Homo sapiens GN=GNL2 PE=1 SV=1 - [NOG2_HUMAN]	Q13823	152000	208000	196000	146000	138000	133000	170000	151000
sTVALTAAR	N-acetyltransferase 10 OS=Homo sapiens GN=NAT10 PE=1 SV=2 - [NAT10_HUMAN]	Q9H0A0	198000	192000	166000	195000	216000	199000	231000	221000
aSLEnSLR	Keratin
aSLEnSLR	Keratin
aSLEnSLR	Keratin
aSLEnSLR	Keratin
aSLEnSLR	Keratin
aSLEnSLR	Keratin
aSLEnSLR	Keratin
aSLEnSLR	Keratin
aSLEnSLR	Keratin
mDLGAITk	Phosphoacetylglucosamine mutase OS=Homo sapiens GN=PGM3 PE=1 SV=1 - [AGM1_HUMAN]	O95394	42400	55400	59300	48900	53400	53200	45500	54100
fSVSPVVR	Elongation factor 2 OS=Homo sapiens GN=EEF2 PE=1 SV=4 - [EF2_HUMAN]	P13639	26300	24200	22200	20900	22500	22000	21600	21200
fSVSPVVR	Elongation factor 2 OS=Homo sapiens GN=EEF2 PE=1 SV=4 - [EF2_HUMAN]	P13639	61700	45000	62300	57900	53600	51600	58000	68200
fSVSPVVR	Elongation factor 2 OS=Homo sapiens GN=EEF2 PE=1 SV=4 - [EF2_HUMAN]	P13639	1560000	1630000	1910000	1700000	1850000	1680000	1740000	2040000
fSVSPVVR	Elongation factor 2 OS=Homo sapiens GN=EEF2 PE=1 SV=4 - [EF2_HUMAN]	P13639	1830000	2010000	2020000	2010000	2160000	1990000	2110000	2600000
fSVSPVVR	Elongation factor 2 OS=Homo sapiens GN=EEF2 PE=1 SV=4 - [EF2_HUMAN]	P13639	222000	203000	240000	218000	216000	228000	210000	251000
fSVSPVVR	Elongation factor 2 OS=Homo sapiens GN=EEF2 PE=1 SV=4 - [EF2_HUMAN]	P13639	94900	74500	86400	89400	79700	98900	86400	104000
lVYILNR	Splicing factor 3B subunit 3 OS=Homo sapiens GN=SF3B3 PE=1 SV=4 - [SF3B3_HUMAN]	Q15393	23900	18700	20300	20600	21800	21200	22900	23200
vHPAVVIR	60S ribosomal protein L23 OS=Homo sapiens GN=RPL23 PE=1 SV=1 - [RL23_HUMAN]	P62829	625000	710000	682000	778000	775000	616000	682000	733000
vHPAVVIR	60S ribosomal protein L23 OS=Homo sapiens GN=RPL23 PE=1 SV=1 - [RL23_HUMAN]	P62829	831000	819000	876000	809000	956000	799000	947000	988000
vHPAVVIR	60S ribosomal protein L23 OS=Homo sapiens GN=RPL23 PE=1 SV=1 - [RL23_HUMAN]	P62829	960000	1210000	1140000	1170000	1140000	931000	1110000	1280000
lVVGAk	Cation-dependent mannose-6-phosphate receptor OS=Homo sapiens GN=M6PR PE=1 SV=1 - [MPRD_HUMAN]	P20645	272000	223000	199000	179000	205000	193000	238000	307000
dWSNDVR	DNA-dependent protein kinase catalytic subunit OS=Homo sapiens GN=PRKDC PE=1 SV=3 - [PRKDC_HUMAN]	P78527	405000	403000	389000	380000	482000	378000	397000	450000
lMEDLDR	Protein S100-A6 OS=Homo sapiens GN=S100A6 PE=1 SV=1 - [S10A6_HUMAN]	P06703	1380000	1080000	1780000	1320000	1310000	1200000	1300000	1510000
dFFHGLR	RNA-binding protein 12 OS=Homo sapiens GN=RBM12 PE=1 SV=1 - [RBM12_HUMAN]	Q9NTZ6	61600	68600	73900	65500	71500	56100	68400	81500
cSLSLVGR	Four and a half LIM domains protein 2 OS=Homo sapiens GN=FHL2 PE=1 SV=3 - [FHL2_HUMAN]	Q14192	214000	240000	233000	237000	248000	229000	211000	258000
lMVMEIR	Proteasome activator complex subunit 1 OS=Homo sapiens GN=PSME1 PE=1 SV=1 - [PSME1_HUMAN]	Q06323	6880	8420	9110	6590	7020	7130	7850	8920
fDEVLIR	Myosin-Ic OS=Homo sapiens GN=MYO1C PE=1 SV=4 - [MYO1C_HUMAN]	O00159	109000	116000	112000	98600	107000	107000	103000	112000
iGASFLQR	Aspartate aminotransferase
iGASFLQR	Aspartate aminotransferase
iGASFLQR	Aspartate aminotransferase
iGASFLQR	Aspartate aminotransferase
aYLQQLR	Actin-related protein 2/3 complex subunit 3 OS=Homo sapiens GN=ARPC3 PE=1 SV=3 - [ARPC3_HUMAN]	O15145	83700	101000	121000	88000	114000	83800	121000	110000
rDEFLGR	Caseinolytic peptidase B protein homolog OS=Homo sapiens GN=CLPB PE=1 SV=1 - [CLPB_HUMAN]	Q9H078	96300	98800	91100	86400	95700	92500	136000	110000
mVGFIIGR	Far upstream element-binding protein 3 OS=Homo sapiens GN=FUBP3 PE=1 SV=2 - [FUBP3_HUMAN]	Q96I24	137000	132000	131000	147000	142000	128000	155000	157000
sSLLLGFR	Leucine-rich PPR motif-containing protein
lLSYIQR	SAM domain and HD domain-containing protein 1 OS=Homo sapiens GN=SAMHD1 PE=1 SV=2 - [SAMH1_HUMAN]	Q9Y3Z3	11900	14000	13400	13800	14200	11400	15700	15900
acQIFVR	Heterogeneous nuclear ribonucleoprotein M OS=Homo sapiens GN=HNRNPM PE=1 SV=3 - [HNRPM_HUMAN]	P52272	7760	10400	4380	5210	5140	3580	7240	7700
dLIDYVR	Nucleolar protein 16 OS=Homo sapiens GN=NOP16 PE=1 SV=2 - [NOP16_HUMAN]	Q9Y3C1	362000	318000	359000	357000	367000	288000	366000	421000
iNLIAPPR	Eukaryotic translation initiation factor 2 subunit 1 OS=Homo sapiens GN=EIF2S1 PE=1 SV=3 - [IF2A_HUMAN]	P05198						6270
iNLIAPPR	Eukaryotic translation initiation factor 2 subunit 1 OS=Homo sapiens GN=EIF2S1 PE=1 SV=3 - [IF2A_HUMAN]	P05198	15700	20000	19800	21600	16200	16100	18500	20400
ecTIEATA	Cellular nucleic acid-binding protein OS=Homo sapiens GN=CNBP PE=1 SV=1 - [CNBP_HUMAN]	P62633	121000	96900	94700	127000	116000	124000	110000	144000
ecTIEATA	Cellular nucleic acid-binding protein OS=Homo sapiens GN=CNBP PE=1 SV=1 - [CNBP_HUMAN]	P62633	98200	99000	85300	88200	74600	75700	103000	95600
lTNEDFR	Protein Red OS=Homo sapiens GN=IK PE=1 SV=3 - [RED_HUMAN]	Q13123	241000	245000	247000	224000	260000	198000	233000	265000
aDEGISFR	Peroxiredoxin-1 OS=Homo sapiens GN=PRDX1 PE=1 SV=1 - [PRDX1_HUMAN]	Q06830				16700		14900		18200
vFDMLNR	Eukaryotic initiation factor 4A-II OS=Homo sapiens GN=EIF4A2 PE=1 SV=2 - [IF4A2_HUMAN]|Eukaryotic initiation factor 4A-I OS=Homo sapiens GN=EIF4A1 PE=1 SV=1 - [IF4A1_HUMAN]	Q14240;P60842	6140	5040	6700	6490	5240	6290	5900	6290
vFDMLNR	Eukaryotic initiation factor 4A-II OS=Homo sapiens GN=EIF4A2 PE=1 SV=2 - [IF4A2_HUMAN]|Eukaryotic initiation factor 4A-I OS=Homo sapiens GN=EIF4A1 PE=1 SV=1 - [IF4A1_HUMAN]	Q14240;P60842	2010	2470	1450		1980	1290	1880	1380
sQDIYLR	60S ribosomal protein L18 OS=Homo sapiens GN=RPL18 PE=1 SV=2 - [RL18_HUMAN]	Q07020	280000	280000	281000	266000	278000	247000	279000	259000
sNqLYLR	CUB and sushi domain-containing protein 1 OS=Homo sapiens GN=CSMD1 PE=1 SV=2 - [CSMD1_HUMAN]		192000	200000	206000	198000	202000	156000	203000	200000
snQLYLR	CUB and sushi domain-containing protein 1 OS=Homo sapiens GN=CSMD1 PE=1 SV=2 - [CSMD1_HUMAN]		192000	200000	206000	198000	202000	156000	203000	200000
sQDIYLR	60S ribosomal protein L18 OS=Homo sapiens GN=RPL18 PE=1 SV=2 - [RL18_HUMAN]	Q07020	192000	200000	206000	198000	202000	156000	203000	200000
aAVLDHLR	Integrator complex subunit 5 OS=Homo sapiens GN=INTS5 PE=1 SV=1 - [INT5_HUMAN]	Q6P9B9	33600	31100	33400	29200	33400	27700	33200	28000
lQDLIHR	Myotubularin-related protein 14 OS=Homo sapiens GN=MTMR14 PE=1 SV=2 - [MTMRE_HUMAN]	Q8NCE2	7910	9340	8470	8080	7660	7250	7440	7700
lQDLLHR	Myotubularin-related protein 14 OS=Homo sapiens GN=MTMR14 PE=1 SV=2 - [MTMRE_HUMAN]	Q8NCE2	7910	9340	8470	8080	7660	7250	7440	7700
lQDLIHR	Myotubularin-related protein 14 OS=Homo sapiens GN=MTMR14 PE=1 SV=2 - [MTMRE_HUMAN]	Q8NCE2	2550	2280	2400	2300	2300	2280	2860	1930
lQDLLHR	Myotubularin-related protein 14 OS=Homo sapiens GN=MTMR14 PE=1 SV=2 - [MTMRE_HUMAN]	Q8NCE2	2550	2280	2400	2300	2300	2280	2860	1930
eLFEMAR	26S protease regulatory subunit 7 OS=Homo sapiens GN=PSMC2 PE=1 SV=3 - [PRS7_HUMAN]	P35998	160000	197000	246000	173000	180000	161000	155000	194000
eLFEMAR	26S protease regulatory subunit 7 OS=Homo sapiens GN=PSMC2 PE=1 SV=3 - [PRS7_HUMAN]	P35998	220000	248000	252000	219000	236000	226000	211000	267000
eLSEYVR	Basic leucine zipper and W2 domain-containing protein 1 OS=Homo sapiens GN=BZW1 PE=1 SV=1 - [BZW1_HUMAN]	Q7L1Q6	485000	542000	551000	559000	575000	548000	513000	578000
hVALSVGGR	NudC domain-containing protein 2 OS=Homo sapiens GN=NUDCD2 PE=1 SV=1 - [NUDC2_HUMAN]	Q8WVJ2	90600	114000	113000	107000	122000	100000	120000	109000
yIPPHLR	ATP-dependent RNA helicase DDX3X OS=Homo sapiens GN=DDX3X PE=1 SV=3 - [DDX3X_HUMAN]	O00571	174000	169000	186000	150000	184000	137000	165000	185000
eSFDGSVR	Nucleolin OS=Homo sapiens GN=NCL PE=1 SV=3 - [NUCL_HUMAN]	P19338	1200000	1220000	1160000	1070000	1310000	1070000	1120000	1290000
sGMFWLR	Cytochrome b-c1 complex subunit 1
lIMGIGHR	ATP-citrate synthase OS=Homo sapiens GN=ACLY PE=1 SV=3 - [ACLY_HUMAN]	P53396	39600	74600	44400	64400	47900	69900	52300	46800
lIMGIGHR	ATP-citrate synthase OS=Homo sapiens GN=ACLY PE=1 SV=3 - [ACLY_HUMAN]	P53396	24100	36400	36500	37100	32900	29000	32600	33600
vLVLVPTR	Probable ATP-dependent RNA helicase DDX27 OS=Homo sapiens GN=DDX27 PE=1 SV=2 - [DDX27_HUMAN]	Q96GQ7				1010	812	1140	1210
vLVLVPTR	Probable ATP-dependent RNA helicase DDX27 OS=Homo sapiens GN=DDX27 PE=1 SV=2 - [DDX27_HUMAN]	Q96GQ7	115000	100000	99700	103000	104000	96500	123000	121000
vLVLVPTR	Probable ATP-dependent RNA helicase DDX27 OS=Homo sapiens GN=DDX27 PE=1 SV=2 - [DDX27_HUMAN]	Q96GQ7	65800	62300	57600	64000	63900	57500	66800	68800
vLVLVPTR	Probable ATP-dependent RNA helicase DDX27 OS=Homo sapiens GN=DDX27 PE=1 SV=2 - [DDX27_HUMAN]	Q96GQ7	53000	44100	45700	49700	54800	50500	54700	57600
aTQASQEY	Histone H2A.x OS=Homo sapiens GN=H2AFX PE=1 SV=2 - [H2AX_HUMAN]	P16104	111000	113000	118000	99100	121000	95900	117000	114000
eIELTHR	U4/U6 small nuclear ribonucleoprotein Prp3 OS=Homo sapiens GN=PRPF3 PE=1 SV=2 - [PRPF3_HUMAN]	O43395	12400	12600	12100	12800	12400	10500	10700	14000
hFPLDLR	AMP deaminase 2 OS=Homo sapiens GN=AMPD2 PE=1 SV=2 - [AMPD2_HUMAN]	Q01433	107000	118000	120000	129000	120000	110000	124000	122000
rNLELPR	LIM domain and actin-binding protein 1 OS=Homo sapiens GN=LIMA1 PE=1 SV=1 - [LIMA1_HUMAN]	Q9UHB6	14400	15400	15300	15800	13800	12500	17400	16700
hALESWR	Nuclear pore complex protein Nup205 OS=Homo sapiens GN=NUP205 PE=1 SV=3 - [NU205_HUMAN]	Q92621	58600	69900	61600	64900	69900	61600	76200	64800
qGYVIYR	60S ribosomal protein L15 OS=Homo sapiens GN=RPL15 PE=1 SV=2 - [RL15_HUMAN]	P61313	9150	13400	11700	11200	11200	10600	12200	13900
qGYVIYR	60S ribosomal protein L15 OS=Homo sapiens GN=RPL15 PE=1 SV=2 - [RL15_HUMAN]	P61313	15500	16600	13200	15600	15100	12000	17500	14000
vILLDVAR	Rab3 GTPase-activating protein non-catalytic subunit OS=Homo sapiens GN=RAB3GAP2 PE=1 SV=1 - [RBGPR_HUMAN]	Q9H2M9	27200	26400	28700	29000	26800	25600	27600	31900
lTPLLSVR	Serrate RNA effector molecule homolog OS=Homo sapiens GN=SRRT PE=1 SV=1 - [SRRT_HUMAN]	Q9BXP5	3520	2090	2290		3410	2560	3330	2800
lTPLLSVR	Serrate RNA effector molecule homolog OS=Homo sapiens GN=SRRT PE=1 SV=1 - [SRRT_HUMAN]	Q9BXP5	151000	152000	154000	161000	180000	144000	173000	179000
lTPLLSVR	Serrate RNA effector molecule homolog OS=Homo sapiens GN=SRRT PE=1 SV=1 - [SRRT_HUMAN]	Q9BXP5	6270	5310	6360	6320	6170	5370	6410	6500
iLLTLGIR	Protein KIAA1967 OS=Homo sapiens GN=KIAA1967 PE=1 SV=2 - [K1967_HUMAN]	Q8N163	181000	165000	178000	193000	193000	182000	221000	219000
iLLTLGIR	Protein KIAA1967 OS=Homo sapiens GN=KIAA1967 PE=1 SV=2 - [K1967_HUMAN]	Q8N163	9100	9260	7980	8160	8500	7170	9480	9200
iLLTLGIR	Protein KIAA1967 OS=Homo sapiens GN=KIAA1967 PE=1 SV=2 - [K1967_HUMAN]	Q8N163	77000	76700	64000	82400	96600	67800	93700	87300
rNELVIR	Glucose-6-phosphate 1-dehydrogenase OS=Homo sapiens GN=G6PD PE=1 SV=4 - [G6PD_HUMAN]	P11413	212000	250000	275000	254000	249000	199000	271000	287000
tLIHLFR	Protein SDA1 homolog OS=Homo sapiens GN=SDAD1 PE=1 SV=3 - [SDA1_HUMAN]	Q9NVU7	18500	17100	17700	17100	20100	17900	19300	20800
tIFLLHR	Translin-associated protein X OS=Homo sapiens GN=TSNAX PE=1 SV=1 - [TSNAX_HUMAN]	Q99598	157000	170000	158000	147000	169000	158000	183000	191000
vVIYHLR	Nuclear receptor 2C2-associated protein OS=Homo sapiens GN=NR2C2AP PE=1 SV=1 - [NR2CA_HUMAN]	Q86WQ0	88500	85600	84600	101000	79900	131000	95800	101000
tLGILGLGR	D-3-phosphoglycerate dehydrogenase OS=Homo sapiens GN=PHGDH PE=1 SV=4 - [SERA_HUMAN]	O43175	127000	130000	127000	138000	142000	121000	141000	161000
tLGILGLGR	D-3-phosphoglycerate dehydrogenase OS=Homo sapiens GN=PHGDH PE=1 SV=4 - [SERA_HUMAN]	O43175	668000	743000	861000	899000	878000	730000	849000	879000
tLGILGLGR	D-3-phosphoglycerate dehydrogenase OS=Homo sapiens GN=PHGDH PE=1 SV=4 - [SERA_HUMAN]	O43175	20000	17300	21100	23100	20500	17900	20000	25700
tLGILGLGR	D-3-phosphoglycerate dehydrogenase OS=Homo sapiens GN=PHGDH PE=1 SV=4 - [SERA_HUMAN]	O43175	471000	546000	593000	564000	592000	529000	613000	615000
tLGILGLGR	D-3-phosphoglycerate dehydrogenase OS=Homo sapiens GN=PHGDH PE=1 SV=4 - [SERA_HUMAN]	O43175	27200	30000	32300	30300	29000	30800	33000	39200
aQVSLLIR	Prohibitin-2 OS=Homo sapiens GN=PHB2 PE=1 SV=2 - [PHB2_HUMAN]	Q99623	471000	397000	415000	406000	516000	462000	465000	502000
tLGILGLGR	D-3-phosphoglycerate dehydrogenase OS=Homo sapiens GN=PHGDH PE=1 SV=4 - [SERA_HUMAN]	O43175	61000	65500	68700	71900	75800	52000	73200	68900
aQVSLLIR	Prohibitin-2 OS=Homo sapiens GN=PHB2 PE=1 SV=2 - [PHB2_HUMAN]	Q99623	339000	255000	260000	270000	303000	279000	325000	303000
aGmTHIVR	60S ribosomal protein L3 OS=Homo sapiens GN=RPL3 PE=1 SV=2 - [RL3_HUMAN]	P39023	30200	33100	32600	30400	33200	27600	32800	34300
vFGWVHR	Asparaginyl-tRNA synthetase
aGmTHIVR	60S ribosomal protein L3 OS=Homo sapiens GN=RPL3 PE=1 SV=2 - [RL3_HUMAN]	P39023	88200	85400	90400	84200	88300	79900	82300	93300
vFGWVHR	Asparaginyl-tRNA synthetase
fVVGSHVR	DNA replication licensing factor MCM2 OS=Homo sapiens GN=MCM2 PE=1 SV=4 - [MCM2_HUMAN]	P49736	234000	273000	261000	267000	299000	239000	291000	300000
fVVGSHVR	DNA replication licensing factor MCM2 OS=Homo sapiens GN=MCM2 PE=1 SV=4 - [MCM2_HUMAN]	P49736	795000	763000	794000	856000	886000	791000	835000	956000
eLIEQLR	Stress-induced-phosphoprotein 1 OS=Homo sapiens GN=STIP1 PE=1 SV=1 - [STIP1_HUMAN]	P31948	3600	2420	4070	3390	2760	3000	3450	3730
eLLqQLR	JmjC domain-containing protein 4 OS=Homo sapiens GN=JMJD4 PE=2 SV=2 - [JMJD4_HUMAN]		3600	2420	4070	3390	2760	3000	3450	3730
eLLGAELR			3600	2420	4070	3390	2760	3000	3450	3730
eLLQqLR	JmjC domain-containing protein 4 OS=Homo sapiens GN=JMJD4 PE=2 SV=2 - [JMJD4_HUMAN]		3600	2420	4070	3390	2760	3000	3450	3730
qLIQELR			3600	2420	4070	3390	2760	3000	3450	3730
qLLQELR			3600	2420	4070	3390	2760	3000	3450	3730
lqLEQLR			3600	2420	4070	3390	2760	3000	3450	3730
iqIqQLR			3600	2420	4070	3390	2760	3000	3450	3730
eRDVILR	Cytochrome b-c1 complex subunit 1
vLVWDLR	Mitotic checkpoint protein BUB3 OS=Homo sapiens GN=BUB3 PE=1 SV=1 - [BUB3_HUMAN]	O43684	1630	1550		1790	1900	1410	1200	1190
vLVWDLR	Mitotic checkpoint protein BUB3 OS=Homo sapiens GN=BUB3 PE=1 SV=1 - [BUB3_HUMAN]	O43684	53000	54100	52900	54500	60000	53100	54200	63800
vLVWDLR	Mitotic checkpoint protein BUB3 OS=Homo sapiens GN=BUB3 PE=1 SV=1 - [BUB3_HUMAN]	O43684	2990	3260	3190	3550	3620	2540	3500	3310
vLLSALER	C-1-tetrahydrofolate synthase
rLETLLR	BAG family molecular chaperone regulator 2 OS=Homo sapiens GN=BAG2 PE=1 SV=1 - [BAG2_HUMAN]	O95816	63900	65800	62100	74200	72200	67300	72300	73400
rLqTILR	WD repeat-containing protein 26 OS=Homo sapiens GN=WDR26 PE=1 SV=3 - [WDR26_HUMAN]	Q9H7D7	63900	65800	62100	74200	72200	67300	72300	73400
rLqTLLR	WD repeat-containing protein 26 OS=Homo sapiens GN=WDR26 PE=1 SV=3 - [WDR26_HUMAN]	Q9H7D7	63900	65800	62100	74200	72200	67300	72300	73400
vLSILISR	Serine/threonine-protein phosphatase 6 regulatory subunit 3 OS=Homo sapiens GN=PPP6R3 PE=1 SV=2 - [PP6R3_HUMAN]	Q5H9R7	41800	41700	39300	35800	39400	44000	44200	43600
aYSSFGGGR	Eukaryotic translation initiation factor 4H OS=Homo sapiens GN=EIF4H PE=1 SV=5 - [IF4H_HUMAN]	Q15056	1020000	1280000	1170000	1250000	1210000	968000	1170000	1580000
lEAFHER	Scaffold attachment factor B2 OS=Homo sapiens GN=SAFB2 PE=1 SV=1 - [SAFB2_HUMAN]	Q14151	193000	195000	183000	194000	230000	165000	221000	214000
lEAFHER	Scaffold attachment factor B2 OS=Homo sapiens GN=SAFB2 PE=1 SV=1 - [SAFB2_HUMAN]	Q14151	14900	11700	14400	9620	12800	10000	12600	12500
aQLGEDIR	Protein TFG OS=Homo sapiens GN=TFG PE=1 SV=2 - [TFG_HUMAN]	Q92734	1170000	1280000	1330000	1350000	1360000	1390000	1380000	1680000
vISPSEDR	Protein kinase C alpha type OS=Homo sapiens GN=PRKCA PE=1 SV=4 - [KPCA_HUMAN]	P17252	623000	662000	661000	736000	742000	673000	783000	789000
aIAYATHR	Proteasome subunit beta type-8 OS=Homo sapiens GN=PSMB8 PE=1 SV=3 - [PSB8_HUMAN]	P28062	162000	188000	180000	200000	192000	158000	200000	199000
gAWSNVLR	ADP/ATP translocase 1 OS=Homo sapiens GN=SLC25A4 PE=1 SV=4 - [ADT1_HUMAN]|ADP/ATP translocase 2 OS=Homo sapiens GN=SLC25A5 PE=1 SV=7 - [ADT2_HUMAN]|ADP/ATP translocase 3 OS=Homo sapiens GN=SLC25A6 PE=1 SV=4 - [ADT3_HUMAN]	P12235;P05141;P12236	1480000	1500000	1280000	1280000	1510000	1310000	1450000	1520000
lTVDEAVR	Plectin OS=Homo sapiens GN=PLEC PE=1 SV=3 - [PLEC_HUMAN]	Q15149	450000	415000	439000	400000	433000	351000	441000	428000
vLSEDAIR	Thymidylate kinase OS=Homo sapiens GN=DTYMK PE=1 SV=4 - [KTHY_HUMAN]	P23919	302000	306000	350000	311000	335000	294000	313000	367000
gLVEDTLR	Plectin OS=Homo sapiens GN=PLEC PE=1 SV=3 - [PLEC_HUMAN]	Q15149	628000	649000	679000	593000	750000	627000	639000	718000
lTVDEAVR	Plectin OS=Homo sapiens GN=PLEC PE=1 SV=3 - [PLEC_HUMAN]	Q15149	30800	39600	31800	32800	47400	51400	67400	42700
lTVDEAVR	Plectin OS=Homo sapiens GN=PLEC PE=1 SV=3 - [PLEC_HUMAN]	Q15149	853000	719000	836000	866000	1010000	783000	906000	1030000
gVNVSALSR	V-type proton ATPase catalytic subunit A OS=Homo sapiens GN=ATP6V1A PE=1 SV=2 - [VATA_HUMAN]	P38606	489000	439000	467000	475000	514000	435000	513000	536000
gVNVSALSR	V-type proton ATPase catalytic subunit A OS=Homo sapiens GN=ATP6V1A PE=1 SV=2 - [VATA_HUMAN]	P38606	171000	172000	167000	159000	174000	147000	164000	187000
lLTLVSTR	Bromodomain adjacent to zinc finger domain protein 1A OS=Homo sapiens GN=BAZ1A PE=1 SV=2 - [BAZ1A_HUMAN]	Q9NRL2	19000	19200	19100	19700	22600	19000	28100	20600
lPGIAk	Lysosomal protective protein OS=Homo sapiens GN=CTSA PE=1 SV=2 - [PPGB_HUMAN]|Reticulon-3 OS=Homo sapiens GN=RTN3 PE=1 SV=2 - [RTN3_HUMAN]	P10619;O95197			9860
lPGLAk	Lysosomal protective protein OS=Homo sapiens GN=CTSA PE=1 SV=2 - [PPGB_HUMAN]|Reticulon-3 OS=Homo sapiens GN=RTN3 PE=1 SV=2 - [RTN3_HUMAN]	P10619;O95197			9860
mYSYPAR	Heterogeneous nuclear ribonucleoproteins C1/C2 OS=Homo sapiens GN=HNRNPC PE=1 SV=4 - [HNRPC_HUMAN]	P07910	55200	58100	51500	53700	45000	59500	91100	60000
iLFHFAR	ADP-ribosylation factor-binding protein GGA1 OS=Homo sapiens GN=GGA1 PE=1 SV=1 - [GGA1_HUMAN]	Q9UJY5	8960	9070	8310	6120	10900	9270	8970	10200
tSTILAAAR	Replication factor C subunit 4 OS=Homo sapiens GN=RFC4 PE=1 SV=2 - [RFC4_HUMAN]	P35249	325000	507000	382000	404000	399000	379000	480000	424000
fILIQNR	AP-2 complex subunit sigma OS=Homo sapiens GN=AP2S1 PE=1 SV=2 - [AP2S1_HUMAN]	P53680	18400	16700	16700	15800	16300	16000	18500	17200
fILIQNR	AP-2 complex subunit sigma OS=Homo sapiens GN=AP2S1 PE=1 SV=2 - [AP2S1_HUMAN]	P53680	5360	5430	5510	4360	4850	3310	5160	5160
eMGTPDVR	60S ribosomal protein L31 OS=Homo sapiens GN=RPL31 PE=1 SV=1 - [RL31_HUMAN]	P62899	784000	888000	805000	863000	1020000	751000	956000	1090000
eMGTPDVR	60S ribosomal protein L31 OS=Homo sapiens GN=RPL31 PE=1 SV=1 - [RL31_HUMAN]	P62899	312000	332000	368000	323000	381000	327000	372000	410000
sLTAEIDR	Arginyl-tRNA synthetase
pGVTVk	40S ribosomal protein S19 OS=Homo sapiens GN=RPS19 PE=1 SV=2 - [RS19_HUMAN]	P39019	41700	40400	56900	55600	43200	52200	44200	54600
gLVIAk	Protein disulfide-isomerase A4 OS=Homo sapiens GN=PDIA4 PE=1 SV=2 - [PDIA4_HUMAN]	P13667	846000	723000	763000	866000	948000	958000	1160000	1280000
qcVIDDR	Ras-related protein R-Ras2 OS=Homo sapiens GN=RRAS2 PE=1 SV=1 - [RRAS2_HUMAN]	P62070	259000	313000	276000	268000	269000	269000	294000	298000
aLcAEADR	Spectrin alpha chain
sVSDNDIR	Transitional endoplasmic reticulum ATPase OS=Homo sapiens GN=VCP PE=1 SV=4 - [TERA_HUMAN]	P55072	177000	207000	224000	212000	216000	178000	212000	234000
fAEHVFR	Hippocalcin-like protein 1 OS=Homo sapiens GN=HPCAL1 PE=1 SV=3 - [HPCL1_HUMAN]	P37235	363000	383000	412000	434000	415000	341000	372000	469000
nFGIWLR	60S ribosomal protein L18a OS=Homo sapiens GN=RPL18A PE=1 SV=2 - [RL18A_HUMAN]	Q02543	20000	19100	19700	16300	19600	18300	24000	21100
nFGIWLR	60S ribosomal protein L18a OS=Homo sapiens GN=RPL18A PE=1 SV=2 - [RL18A_HUMAN]	Q02543	27500	22200	23600	22200	24800	24600	32900	24600
nFGIWLR	60S ribosomal protein L18a OS=Homo sapiens GN=RPL18A PE=1 SV=2 - [RL18A_HUMAN]	Q02543	20700	15200	21100	20500	19700	20600	25200	19000
eIFDLIR	Mitotic spindle-associated MMXD complex subunit MIP18 OS=Homo sapiens GN=FAM96B PE=1 SV=1 - [MIP18_HUMAN]	Q9Y3D0	132000	145000	169000	120000	150000	136000	141000	200000
qIFnLIR	Zinc finger protein 551 OS=Homo sapiens GN=ZNF551 PE=1 SV=3 - [ZN551_HUMAN]		132000	145000	169000	120000	150000	136000	141000	200000
lAAAFAVSR	Trifunctional enzyme subunit beta
lVPQQLAH	Cytochrome c oxidase subunit 5B
lAAAFAVSR	Trifunctional enzyme subunit beta
lVPQQLAH	Cytochrome c oxidase subunit 5B
lVPQQLAH	Cytochrome c oxidase subunit 5B
nLGIGk	Malate dehydrogenase
nLGLGk	Malate dehydrogenase
vMVTDADR	General transcription factor II-I OS=Homo sapiens GN=GTF2I PE=1 SV=2 - [GTF2I_HUMAN]	P78347	827000	778000	809000	756000	859000	646000	757000	814000
dVQEIFR	ATP-dependent RNA helicase DDX39 OS=Homo sapiens GN=DDX39 PE=1 SV=2 - [DDX39_HUMAN]|Spliceosome RNA helicase BAT1 OS=Homo sapiens GN=BAT1 PE=1 SV=1 - [UAP56_HUMAN]	O00148;Q13838	4870	4360	4870	5560	4240	5120	4610	5450
dVQEIFR	ATP-dependent RNA helicase DDX39 OS=Homo sapiens GN=DDX39 PE=1 SV=2 - [DDX39_HUMAN]|Spliceosome RNA helicase BAT1 OS=Homo sapiens GN=BAT1 PE=1 SV=1 - [UAP56_HUMAN]	O00148;Q13838	862000	865000	928000	885000	931000	823000	914000	1030000
dVQEIFR	ATP-dependent RNA helicase DDX39 OS=Homo sapiens GN=DDX39 PE=1 SV=2 - [DDX39_HUMAN]|Spliceosome RNA helicase BAT1 OS=Homo sapiens GN=BAT1 PE=1 SV=1 - [UAP56_HUMAN]	O00148;Q13838	169000	170000	138000	162000	171000	144000	169000	173000
nFDEILR	Peroxiredoxin-6 OS=Homo sapiens GN=PRDX6 PE=1 SV=3 - [PRDX6_HUMAN]	P30041	664000	698000	845000	728000	709000	733000	763000	907000
nFDEILR	Peroxiredoxin-6 OS=Homo sapiens GN=PRDX6 PE=1 SV=3 - [PRDX6_HUMAN]	P30041	246000	256000	343000	285000	271000	238000	235000	325000
aALTTLFk	Cytosolic non-specific dipeptidase OS=Homo sapiens GN=CNDP2 PE=1 SV=2 - [CNDP2_HUMAN]	Q96KP4	18800	19700	21000	20300	21000	19000	18100	23400
aALTTLFk	Cytosolic non-specific dipeptidase OS=Homo sapiens GN=CNDP2 PE=1 SV=2 - [CNDP2_HUMAN]	Q96KP4	1890	2740	2520	2240	2290	2030	2920	2980
aALTTLFk	Cytosolic non-specific dipeptidase OS=Homo sapiens GN=CNDP2 PE=1 SV=2 - [CNDP2_HUMAN]	Q96KP4	17100	18500	19300	16000	18700	16200	18100	21400
aALTTLFk	Cytosolic non-specific dipeptidase OS=Homo sapiens GN=CNDP2 PE=1 SV=2 - [CNDP2_HUMAN]	Q96KP4	22400	22000	25700	24600	26200	22200	25100	28800
aALTTLFk	Cytosolic non-specific dipeptidase OS=Homo sapiens GN=CNDP2 PE=1 SV=2 - [CNDP2_HUMAN]	Q96KP4	65900	65500	76300	64200	66400	63100	73300	74800
aALTTLFk	Cytosolic non-specific dipeptidase OS=Homo sapiens GN=CNDP2 PE=1 SV=2 - [CNDP2_HUMAN]	Q96KP4	9890	9130	9860	9770	10800	9730	11100	11500
vGVEAk	40S ribosomal protein S23 OS=Homo sapiens GN=RPS23 PE=1 SV=3 - [RS23_HUMAN]	P62266	142000	139000	121000	136000	119000	143000	150000	123000
iIFEDDR	Histidine triad nucleotide-binding protein 1 OS=Homo sapiens GN=HINT1 PE=1 SV=2 - [HINT1_HUMAN]	P49773	23900	28300	33100	15800	21500	17100	28000	28700
iIFEDDR	Histidine triad nucleotide-binding protein 1 OS=Homo sapiens GN=HINT1 PE=1 SV=2 - [HINT1_HUMAN]	P49773	370000	403000	489000	385000	475000	383000	423000	511000
iIFEDDR	Histidine triad nucleotide-binding protein 1 OS=Homo sapiens GN=HINT1 PE=1 SV=2 - [HINT1_HUMAN]	P49773	1760000	1840000	1710000	1730000	1920000	1840000	1850000	2430000
lLDFqnR			1760000	1840000	1710000	1730000	1920000	1840000	1850000	2430000
lLqDFnR	DNA-dependent protein kinase catalytic subunit OS=Homo sapiens GN=PRKDC PE=1 SV=3 - [PRKDC_HUMAN]	P78527	1760000	1840000	1710000	1730000	1920000	1840000	1850000	2430000
fLPLFDR	10 kDa heat shock protein
fLPLFDR	10 kDa heat shock protein
fLPLFDR	10 kDa heat shock protein
qAGLSYIR	ATP synthase subunit epsilon
fLPLFDR	10 kDa heat shock protein
qAGLSYIR	ATP synthase subunit epsilon
aWPPTTVH	Probable ATP-dependent RNA helicase DHX37 OS=Homo sapiens GN=DHX37 PE=1 SV=1 - [DHX37_HUMAN]	Q8IY37	14000	16100	15700	12800	13800	14000	17200	15600
vFNLYPR	Dihydropyrimidinase-related protein 2 OS=Homo sapiens GN=DPYSL2 PE=1 SV=1 - [DPYL2_HUMAN]	Q16555	54700	71000	87700	74100	77300	71000	79600	92500
lSSPVLHR	Drebrin OS=Homo sapiens GN=DBN1 PE=1 SV=4 - [DREB_HUMAN]	Q16643	97900	173000	153000	175000	160000	121000	161000	155000
vEYLDDR	Cellular tumor antigen p53 OS=Homo sapiens GN=TP53 PE=1 SV=4 - [P53_HUMAN]	P04637	582000	502000	521000	486000	586000	448000	541000	609000
vEYLDDR	Cellular tumor antigen p53 OS=Homo sapiens GN=TP53 PE=1 SV=4 - [P53_HUMAN]	P04637	592000	511000	458000	417000	535000	394000	532000	554000
vFTTNnGR	Histone deacetylase complex subunit SAP18 OS=Homo sapiens GN=SAP18 PE=1 SV=1 - [SAP18_HUMAN]	O00422	57200	70200	71200	64900	74900	61600	86300	75900
vFTTNnGR	Histone deacetylase complex subunit SAP18 OS=Homo sapiens GN=SAP18 PE=1 SV=1 - [SAP18_HUMAN]	O00422	48900	51700	53000	54200	59000	45200	58300	59500
vFTTNnGR	Histone deacetylase complex subunit SAP18 OS=Homo sapiens GN=SAP18 PE=1 SV=1 - [SAP18_HUMAN]	O00422	50800	53900	55800	49900	66300	49200	66500	57000
vFTTNnGR	Histone deacetylase complex subunit SAP18 OS=Homo sapiens GN=SAP18 PE=1 SV=1 - [SAP18_HUMAN]	O00422	84000	97700	83500	89100	91200	78400	122000	101000
vFTTNnGR	Histone deacetylase complex subunit SAP18 OS=Homo sapiens GN=SAP18 PE=1 SV=1 - [SAP18_HUMAN]	O00422	176000	201000	207000	168000	191000	160000	182000	181000
iDHILDAL	Dolichyl-diphosphooligosaccharide--protein glycosyltransferase subunit 1 OS=Homo sapiens GN=RPN1 PE=1 SV=1 - [RPN1_HUMAN]	P04843	27000	21800	28800	25200	30700	35900	32600	28700
iDHILDAL	Dolichyl-diphosphooligosaccharide--protein glycosyltransferase subunit 1 OS=Homo sapiens GN=RPN1 PE=1 SV=1 - [RPN1_HUMAN]	P04843	50800	51300	45100	42500	41200	32700	54200	48600
iDHILDAL	Dolichyl-diphosphooligosaccharide--protein glycosyltransferase subunit 1 OS=Homo sapiens GN=RPN1 PE=1 SV=1 - [RPN1_HUMAN]	P04843	44200	49700	52700	52500	45700	43000	47700	53300
iDHILDAL	Dolichyl-diphosphooligosaccharide--protein glycosyltransferase subunit 1 OS=Homo sapiens GN=RPN1 PE=1 SV=1 - [RPN1_HUMAN]	P04843	190000	176000	170000	190000	181000	115000	169000	223000
eLLIHER	Protein FAM105B OS=Homo sapiens GN=FAM105B PE=1 SV=3 - [F105B_HUMAN]	Q96BN8	20800	18800	23700	25200	29900	21000	18800	25800
lELLHER	Girdin OS=Homo sapiens GN=CCDC88A PE=1 SV=2 - [GRDN_HUMAN]	Q3V6T2	20800	18800	23700	25200	29900	21000	18800	25800
eILHLER			20800	18800	23700	25200	29900	21000	18800	25800
fFPASADR	Protein disulfide-isomerase OS=Homo sapiens GN=P4HB PE=1 SV=3 - [PDIA1_HUMAN]	P07237	3890	4070	3510	2740	4020	3680	3530	3000
fFPASADR	Protein disulfide-isomerase OS=Homo sapiens GN=P4HB PE=1 SV=3 - [PDIA1_HUMAN]	P07237	17300	17300	20200	17200	21100	16400	14600	17100
hQLEDLR	RNA-binding protein 12B OS=Homo sapiens GN=RBM12B PE=1 SV=2 - [RB12B_HUMAN]	Q8IXT5	28300	21700	29800	29500	32300	19100	33000	30100
lEQLDHR	Negative elongation factor B OS=Homo sapiens GN=COBRA1 PE=1 SV=1 - [NELFB_HUMAN]	Q8WX92	67600	85500	71800	67700	74600	68700	74800	81600
tLGHVMPR	5'-3' exoribonuclease 2 OS=Homo sapiens GN=XRN2 PE=1 SV=1 - [XRN2_HUMAN]	Q9H0D6	115000	115000	108000	108000	123000	113000	129000	120000
aDAMAk	Moesin OS=Homo sapiens GN=MSN PE=1 SV=3 - [MOES_HUMAN]	P26038	47100	48300	49600	47200	49400	45600	56100	56400
aDAMAk	Moesin OS=Homo sapiens GN=MSN PE=1 SV=3 - [MOES_HUMAN]	P26038	86600	99200	97800	101000	111000	91600	96300	138000
aDAMAk	Moesin OS=Homo sapiens GN=MSN PE=1 SV=3 - [MOES_HUMAN]	P26038	39600	26400	30700	27000	33800	28100	20800	28300
dVALTVHR	Amyotrophic lateral sclerosis 2 chromosomal region candidate gene 4 protein OS=Homo sapiens GN=ALS2CR4 PE=1 SV=1 - [AL2S4_HUMAN]	Q96Q45	33600	44600	40400	46300	43800	44000	61700	53000
fGIAAk	Voltage-dependent anion-selective channel protein 1 OS=Homo sapiens GN=VDAC1 PE=1 SV=2 - [VDAC1_HUMAN]|Voltage-dependent anion-selective channel protein 2 OS=Homo sapiens GN=VDAC2 PE=1 SV=2 - [VDAC2_HUMAN]|Voltage-dependent anion-selective channel protein 3 OS=Homo sapiens GN=VDAC3 PE=1 SV=1 - [VDAC3_HUMAN]	P21796;P45880;Q9Y277	219000	171000	145000	222000	273000	175000	236000	302000
iPISLVLR	Serine/threonine-protein kinase OSR1 OS=Homo sapiens GN=OXSR1 PE=1 SV=1 - [OXSR1_HUMAN]	O95747	116000	114000	123000	107000	113000	108000	112000	130000
iPISLVLR	Serine/threonine-protein kinase OSR1 OS=Homo sapiens GN=OXSR1 PE=1 SV=1 - [OXSR1_HUMAN]	O95747	115000	126000	146000	132000	135000	115000	129000	157000
iPISLVLR	Serine/threonine-protein kinase OSR1 OS=Homo sapiens GN=OXSR1 PE=1 SV=1 - [OXSR1_HUMAN]	O95747	3300	3780	5510	4450	4440	4420	4600	4300
iPISLVLR	Serine/threonine-protein kinase OSR1 OS=Homo sapiens GN=OXSR1 PE=1 SV=1 - [OXSR1_HUMAN]	O95747	77200	90200	95800	85300	82700	78000	78400	92100
dDFTEER	Succinate dehydrogenase [ubiquinone] iron-sulfur subunit
eLEDHIR	Apolipoprotein L2 OS=Homo sapiens GN=APOL2 PE=1 SV=1 - [APOL2_HUMAN]	Q9BQE5	89800	101000	82900	121000	111000	93200	107000	118000
nLGDSLHR	Tuftelin OS=Homo sapiens GN=TUFT1 PE=2 SV=1 - [TUFT1_HUMAN]	Q9NNX1	7490	7490	7240	6610	6990	6260	8670	7600
hLMQDLR	Ribosome biogenesis protein BRX1 homolog OS=Homo sapiens GN=BRIX1 PE=1 SV=2 - [BRX1_HUMAN]	Q8TDN6	863000	914000	699000	863000	814000	729000	890000	919000
eVQLMHR	Lethal(2) giant larvae protein homolog 1 OS=Homo sapiens GN=LLGL1 PE=1 SV=3 - [L2GL1_HUMAN]	Q15334	64500	80600	86000	73000	78200	70700	94200	84700
gGPLQALTR	Lamina-associated polypeptide 2
lLVVTDPR	40S ribosomal protein SA OS=Homo sapiens GN=RPSA PE=1 SV=4 - [RSSA_HUMAN]	P08865	2080	1660	2160	1430	1540		1750	1700
lLVVTDPR	40S ribosomal protein SA OS=Homo sapiens GN=RPSA PE=1 SV=4 - [RSSA_HUMAN]	P08865	61200	66500	65400	57400	58600	62400	67100	68600
lLVVTDPR	40S ribosomal protein SA OS=Homo sapiens GN=RPSA PE=1 SV=4 - [RSSA_HUMAN]	P08865	291000	364000	344000	365000	375000	307000	359000	385000
lLVVTDPR	40S ribosomal protein SA OS=Homo sapiens GN=RPSA PE=1 SV=4 - [RSSA_HUMAN]	P08865	1260000	1300000	1510000	1350000	1520000	1320000	1480000	1490000
lLVVTDPR	40S ribosomal protein SA OS=Homo sapiens GN=RPSA PE=1 SV=4 - [RSSA_HUMAN]	P08865	125000	135000	140000	135000	126000	118000	136000	157000
lLVVTDPR	40S ribosomal protein SA OS=Homo sapiens GN=RPSA PE=1 SV=4 - [RSSA_HUMAN]	P08865	32100	37500	37000	37100	37400	38500	46800	38800
lLVVTDPR	40S ribosomal protein SA OS=Homo sapiens GN=RPSA PE=1 SV=4 - [RSSA_HUMAN]	P08865		1870	1760		1470	1320	2880	1330
lLVVTDPR	40S ribosomal protein SA OS=Homo sapiens GN=RPSA PE=1 SV=4 - [RSSA_HUMAN]	P08865	2370	2480	3320	1620	1410	2210	2470	3080
vQAVVAVAR	Spectrin beta chain
eLVALLVR	Cytochrome P450 1B1 OS=Homo sapiens GN=CYP1B1 PE=1 SV=2 - [CP1B1_HUMAN]	Q16678	45600	41200	40400	43500	45400	48000	53900	46400
eLVALLVR	Cytochrome P450 1B1 OS=Homo sapiens GN=CYP1B1 PE=1 SV=2 - [CP1B1_HUMAN]	Q16678	27500	26300	27600	28400	30000	27600	31400	31800
eFSDFIR	Structural maintenance of chromosomes flexible hinge domain-containing protein 1 OS=Homo sapiens GN=SMCHD1 PE=1 SV=2 - [SMHD1_HUMAN]	A6NHR9	128000	138000	144000	148000	164000	133000	149000	167000
eLEHMVR	D-tyrosyl-tRNA(Tyr) deacylase 1 OS=Homo sapiens GN=DTD1 PE=1 SV=2 - [DTD1_HUMAN]	Q8TEA8	20900	21300	18100	18600	17900	19800	17900	20100
eLEHMVR	D-tyrosyl-tRNA(Tyr) deacylase 1 OS=Homo sapiens GN=DTD1 PE=1 SV=2 - [DTD1_HUMAN]	Q8TEA8	14400	18600	16200	13300	16800	15700	15500	21200
eVDPQGLR	Dynamin-2 OS=Homo sapiens GN=DNM2 PE=1 SV=2 - [DYN2_HUMAN]	P50570	9680	12600	11300	7170	10500	8200	10100	14000
gAPEGVIDR	Sarcoplasmic/endoplasmic reticulum calcium ATPase 2 OS=Homo sapiens GN=ATP2A2 PE=1 SV=1 - [AT2A2_HUMAN]	P16615	798000	883000	825000	1100000	1110000	792000	870000	962000
aAVIGDVIR	Nucleolar RNA helicase 2 OS=Homo sapiens GN=DDX21 PE=1 SV=5 - [DDX21_HUMAN]	Q9NR30	428000	347000	393000	354000	409000	396000	405000	435000
lVIITAGAR	L-lactate dehydrogenase A chain OS=Homo sapiens GN=LDHA PE=1 SV=2 - [LDHA_HUMAN]	P00338
iVVVTAGVR	L-lactate dehydrogenase B chain OS=Homo sapiens GN=LDHB PE=1 SV=2 - [LDHB_HUMAN]	P07195	273000	254000	303000	294000	307000	261000	281000	337000
lVIITAGAR	L-lactate dehydrogenase A chain OS=Homo sapiens GN=LDHA PE=1 SV=2 - [LDHA_HUMAN]	P00338	1200000	1200000	1380000	1400000	1380000	1290000	1420000	1640000
lVIITAGAR	L-lactate dehydrogenase A chain OS=Homo sapiens GN=LDHA PE=1 SV=2 - [LDHA_HUMAN]	P00338	20200	25100	24500	24700	25700	23600	22500	35900
iVVVTAGVR	L-lactate dehydrogenase B chain OS=Homo sapiens GN=LDHB PE=1 SV=2 - [LDHB_HUMAN]	P07195	31500	29300	37300	29900	31200	31800	34200	35500
lVIITAGAR	L-lactate dehydrogenase A chain OS=Homo sapiens GN=LDHA PE=1 SV=2 - [LDHA_HUMAN]	P00338	6570		6880	6260		6330	6710	6040
lVIITAGAR	L-lactate dehydrogenase A chain OS=Homo sapiens GN=LDHA PE=1 SV=2 - [LDHA_HUMAN]	P00338	275000	315000	329000	318000	332000	304000	322000	377000
lVIITAGAR	L-lactate dehydrogenase A chain OS=Homo sapiens GN=LDHA PE=1 SV=2 - [LDHA_HUMAN]	P00338	13200	12900	14400	12700	14500	13400	14400	13600
iVVVTAGVR	L-lactate dehydrogenase B chain OS=Homo sapiens GN=LDHB PE=1 SV=2 - [LDHB_HUMAN]	P07195	1710000	1730000	1900000	1600000	1880000	1710000	1770000	2140000
lVIITAGAR	L-lactate dehydrogenase A chain OS=Homo sapiens GN=LDHA PE=1 SV=2 - [LDHA_HUMAN]	P00338	67800	69900	84400	71200	77500	77000	76900	82700
iVVVTAGVR	L-lactate dehydrogenase B chain OS=Homo sapiens GN=LDHB PE=1 SV=2 - [LDHB_HUMAN]	P07195
iVVVTAGVR	L-lactate dehydrogenase B chain OS=Homo sapiens GN=LDHB PE=1 SV=2 - [LDHB_HUMAN]	P07195	1480000	1700000	1750000	1590000	1530000	1510000	1680000	1790000
iVVVTAGVR	L-lactate dehydrogenase B chain OS=Homo sapiens GN=LDHB PE=1 SV=2 - [LDHB_HUMAN]	P07195
iVVVTAGVR	L-lactate dehydrogenase B chain OS=Homo sapiens GN=LDHB PE=1 SV=2 - [LDHB_HUMAN]	P07195								19200
lVIITAGAR	L-lactate dehydrogenase A chain OS=Homo sapiens GN=LDHA PE=1 SV=2 - [LDHA_HUMAN]	P00338	30900	30300	30100	29900	30300	26200	30300	30600
fVHGEGLR	Translocator protein OS=Homo sapiens GN=TSPO PE=1 SV=3 - [TSPOA_HUMAN]	P30536	783000	853000	885000	837000	976000	843000	985000	1040000
lFLHnNR	Peroxidasin homolog OS=Homo sapiens GN=PXDN PE=1 SV=2 - [PXDN_HUMAN]	Q92626	6360	8310	6550	6710	8480	5480	9880	7990
aSINPVTGR	Synembryn-A OS=Homo sapiens GN=RIC8A PE=1 SV=3 - [RIC8A_HUMAN]	Q9NPQ8	105000	126000	150000	128000	135000	120000	129000	150000
vGLALELEA	Voltage-dependent anion-selective channel protein 2 OS=Homo sapiens GN=VDAC2 PE=1 SV=2 - [VDAC2_HUMAN]	P45880	68600	54300		44400	57800	59600		47200
vHQVLYR	Thiosulfate sulfurtransferase OS=Homo sapiens GN=TST PE=1 SV=4 - [THTR_HUMAN]	Q16762	142000	137000	133000	113000	154000	134000	156000	150000
vGLALELEA	Voltage-dependent anion-selective channel protein 2 OS=Homo sapiens GN=VDAC2 PE=1 SV=2 - [VDAC2_HUMAN]	P45880	16300	23500	22200	14600	15600	43600	20700	19200
iALLEEAR	Ezrin OS=Homo sapiens GN=EZR PE=1 SV=4 - [EZRI_HUMAN]	P15311	78200	90700	104000	94200	86700	84600	91300	105000
lALLEEAR	Ezrin OS=Homo sapiens GN=EZR PE=1 SV=4 - [EZRI_HUMAN]	P15311	78200	90700	104000	94200	86700	84600	91300	105000
iALLEEAR	Ezrin OS=Homo sapiens GN=EZR PE=1 SV=4 - [EZRI_HUMAN]	P15311							11300
lALLEEAR	Ezrin OS=Homo sapiens GN=EZR PE=1 SV=4 - [EZRI_HUMAN]	P15311							11300
iALLEEAR	Ezrin OS=Homo sapiens GN=EZR PE=1 SV=4 - [EZRI_HUMAN]	P15311	3410000	4260000	4500000	4090000	4190000	3900000	3880000	4820000
lALLEEAR	Ezrin OS=Homo sapiens GN=EZR PE=1 SV=4 - [EZRI_HUMAN]	P15311	3410000	4260000	4500000	4090000	4190000	3900000	3880000	4820000
iALLEEAR	Ezrin OS=Homo sapiens GN=EZR PE=1 SV=4 - [EZRI_HUMAN]	P15311	531000	615000	573000	534000	587000	484000	528000	597000
lALLEEAR	Ezrin OS=Homo sapiens GN=EZR PE=1 SV=4 - [EZRI_HUMAN]	P15311	531000	615000	573000	534000	587000	484000	528000	597000
iALLEEAR	Ezrin OS=Homo sapiens GN=EZR PE=1 SV=4 - [EZRI_HUMAN]	P15311	295000	325000	335000	368000	351000	302000	306000	375000
lALLEEAR	Ezrin OS=Homo sapiens GN=EZR PE=1 SV=4 - [EZRI_HUMAN]	P15311	295000	325000	335000	368000	351000	302000	306000	375000
iALLEEAR	Ezrin OS=Homo sapiens GN=EZR PE=1 SV=4 - [EZRI_HUMAN]	P15311	13200						14400	18000
lALLEEAR	Ezrin OS=Homo sapiens GN=EZR PE=1 SV=4 - [EZRI_HUMAN]	P15311	13200						14400	18000
iALLEEAR	Ezrin OS=Homo sapiens GN=EZR PE=1 SV=4 - [EZRI_HUMAN]	P15311	51900	57000	62500	59000	52200	57300	48600	72600
lALLEEAR	Ezrin OS=Homo sapiens GN=EZR PE=1 SV=4 - [EZRI_HUMAN]	P15311	51900	57000	62500	59000	52200	57300	48600	72600
rEELVLR	Integrator complex subunit 1 OS=Homo sapiens GN=INTS1 PE=1 SV=2 - [INT1_HUMAN]	Q8N201	40600	50700	40400	29600	31600	40900	96700	39600
mVVLSLPR	Cytoplasmic dynein 1 heavy chain 1 OS=Homo sapiens GN=DYNC1H1 PE=1 SV=5 - [DYHC1_HUMAN]	Q14204	147000	134000	142000	125000	138000	161000	147000	128000
iTVLEALR	ATPase family AAA domain-containing protein 3A OS=Homo sapiens GN=ATAD3A PE=1 SV=2 - [ATD3A_HUMAN]|ATPase family AAA domain-containing protein 3B OS=Homo sapiens GN=ATAD3B PE=1 SV=1 - [ATD3B_HUMAN]	Q9NVI7;Q5T9A4	600000	552000	570000	565000	681000	587000	647000	633000
iTVLEALR	ATPase family AAA domain-containing protein 3A OS=Homo sapiens GN=ATAD3A PE=1 SV=2 - [ATD3A_HUMAN]|ATPase family AAA domain-containing protein 3B OS=Homo sapiens GN=ATAD3B PE=1 SV=1 - [ATD3B_HUMAN]	Q9NVI7;Q5T9A4	3730			2410	2010	2230	3480	2010
tYMDVMR	Splicing factor 3B subunit 1 OS=Homo sapiens GN=SF3B1 PE=1 SV=3 - [SF3B1_HUMAN]	O75533	330000	317000	342000	345000	378000	269000	362000	385000
tEADVNPk	NHP2-like protein 1 OS=Homo sapiens GN=NHP2L1 PE=1 SV=3 - [NH2L1_HUMAN]	P55769	223000	204000	235000	193000	260000	203000	251000	293000
lQDAEIAR	Protein S100-A6 OS=Homo sapiens GN=S100A6 PE=1 SV=1 - [S10A6_HUMAN]	P06703	3470000	3520000	4870000	3970000	4050000	3330000	4270000	4600000
lQDAEIAR	Protein S100-A6 OS=Homo sapiens GN=S100A6 PE=1 SV=1 - [S10A6_HUMAN]	P06703	214000	227000	334000	233000	230000	208000	272000	244000
lQDAEIAR	Protein S100-A6 OS=Homo sapiens GN=S100A6 PE=1 SV=1 - [S10A6_HUMAN]	P06703	161000	127000	189000	170000	141000	124000	169000	163000
lQDqLAAR			161000	127000	189000	170000	141000	124000	169000	163000
lQDAEIAR	Protein S100-A6 OS=Homo sapiens GN=S100A6 PE=1 SV=1 - [S10A6_HUMAN]	P06703	43300	34400	52200	36100	47800	41900	35800	52100
lQDAEIAR	Protein S100-A6 OS=Homo sapiens GN=S100A6 PE=1 SV=1 - [S10A6_HUMAN]	P06703	6640000	5580000	8810000	8420000	6620000	6110000	8100000	7640000
aVIDLnNR	Splicing factor U2AF 35 kDa subunit OS=Homo sapiens GN=U2AF1 PE=1 SV=3 - [U2AF1_HUMAN]	Q01081	210000	239000	241000	244000	252000	217000	256000	246000
lQDAEIAR	Protein S100-A6 OS=Homo sapiens GN=S100A6 PE=1 SV=1 - [S10A6_HUMAN]	P06703	613000	613000	792000	745000	692000	586000	766000	783000
lQDAEIAR	Protein S100-A6 OS=Homo sapiens GN=S100A6 PE=1 SV=1 - [S10A6_HUMAN]	P06703	520000	477000	697000	570000	520000	478000	636000	580000
fLHTEIR	Presequence protease
vGAAEIISR	Splicing factor 3B subunit 1 OS=Homo sapiens GN=SF3B1 PE=1 SV=3 - [SF3B1_HUMAN]	O75533	135000	124000	118000	130000	136000	124000	150000	150000
gLLSAEVAR	Plectin OS=Homo sapiens GN=PLEC PE=1 SV=3 - [PLEC_HUMAN]	Q15149	320000	301000	297000	316000	354000	303000	341000	368000
aGVIFPVGR	Core histone macro-H2A.1 OS=Homo sapiens GN=H2AFY PE=1 SV=4 - [H2AY_HUMAN]	O75367	1970000	1700000	1530000	1770000	2200000	1480000	1920000	1760000
aGVIFPVGR	Core histone macro-H2A.1 OS=Homo sapiens GN=H2AFY PE=1 SV=4 - [H2AY_HUMAN]	O75367	16100				16000
aGVIFPVGR	Core histone macro-H2A.1 OS=Homo sapiens GN=H2AFY PE=1 SV=4 - [H2AY_HUMAN]	O75367	38800	32700	31200	38500	38500	35200	38400	38100
lGSWLAIR	Tight junction protein ZO-1 OS=Homo sapiens GN=TJP1 PE=1 SV=3 - [ZO1_HUMAN]	Q07157	2470	2380	2650	2200	2170	2440	2770	1990
lGSWLAIR	Tight junction protein ZO-1 OS=Homo sapiens GN=TJP1 PE=1 SV=3 - [ZO1_HUMAN]	Q07157	3890	3740	3910	3020	3480	3750	4860	4240
lLAQTTLR	Erythrocyte band 7 integral membrane protein OS=Homo sapiens GN=STOM PE=1 SV=3 - [STOM_HUMAN]	P27105	133000	152000	164000	158000	167000	149000	141000	149000
mESAIAEGGASR	Eukaryotic translation initiation factor 4 gamma 2 OS=Homo sapiens GN=EIF4G2 PE=1 SV=1 - [IF4G2_HUMAN]	P78344	20800	30200	33300	18000	25900	34400	41600	25300
tGLEDPER	Myosin-10 OS=Homo sapiens GN=MYH10 PE=1 SV=3 - [MYH10_HUMAN]	P35580	315000	337000	351000	358000	341000	309000	360000	350000
qLqEqIR	Seryl-tRNA synthetase
qLqEqIR	Seryl-tRNA synthetase
iLVALcGGN	Annexin A1 OS=Homo sapiens GN=ANXA1 PE=1 SV=2 - [ANXA1_HUMAN]	P04083	13400	15600	14200	11500	12700	10000	14200	14100
iLVALcGGN	Annexin A1 OS=Homo sapiens GN=ANXA1 PE=1 SV=2 - [ANXA1_HUMAN]	P04083	30300	36600	30600	23600	33100	24300	29700	28300
iLVALcGGN	Annexin A1 OS=Homo sapiens GN=ANXA1 PE=1 SV=2 - [ANXA1_HUMAN]	P04083	21400	24800	30900	22100	27000	22300	29800	28900
iLVALcGGN	Annexin A1 OS=Homo sapiens GN=ANXA1 PE=1 SV=2 - [ANXA1_HUMAN]	P04083	51500	66000	67200	75200	77500	42900	78600	84100
iLVALcGGN	Annexin A1 OS=Homo sapiens GN=ANXA1 PE=1 SV=2 - [ANXA1_HUMAN]	P04083	82500	67700	90500	104000	92900	94200	89100	118000
iLVALcGGN	Annexin A1 OS=Homo sapiens GN=ANXA1 PE=1 SV=2 - [ANXA1_HUMAN]	P04083	12700	18000	13900	10700	14400	12300	11300	16200
iLVALcGGN	Annexin A1 OS=Homo sapiens GN=ANXA1 PE=1 SV=2 - [ANXA1_HUMAN]	P04083	35700	37100	35100	28800	38800	30500	30900	43400
iLVALcGGN	Annexin A1 OS=Homo sapiens GN=ANXA1 PE=1 SV=2 - [ANXA1_HUMAN]	P04083	17500	15400	18200	14600	18100	13200	20200	19400
iLVALcGGN	Annexin A1 OS=Homo sapiens GN=ANXA1 PE=1 SV=2 - [ANXA1_HUMAN]	P04083	14400	25300	19900	18100	18800	9630	19100	14800
iLVALcGGN	Annexin A1 OS=Homo sapiens GN=ANXA1 PE=1 SV=2 - [ANXA1_HUMAN]	P04083	6910	14800	9730	8060	9720	7100	8920	8790
eLDLASLR	Retinol dehydrogenase 14 OS=Homo sapiens GN=RDH14 PE=1 SV=1 - [RDH14_HUMAN]		134000	149000	137000	135000	155000	144000	156000	157000
eLnLAISR	DNA polymerase delta catalytic subunit OS=Homo sapiens GN=POLD1 PE=1 SV=2 - [DPOD1_HUMAN]	P28340	134000	149000	137000	135000	155000	144000	156000	157000
eTLIDVAR	T-complex protein 1 subunit zeta OS=Homo sapiens GN=CCT6A PE=1 SV=3 - [TCPZ_HUMAN]	P40227	234000	240000	241000	208000	256000	223000	242000	291000
lTVEEAVR	Microtubule-actin cross-linking factor 1
lTVEEAVR	Microtubule-actin cross-linking factor 1
lGYPVLVR	CAD protein OS=Homo sapiens GN=CAD PE=1 SV=3 - [PYR1_HUMAN]	P27708	83500	107000	97600	87000	100000	93900	106000	108000
lGYPVLVR	CAD protein OS=Homo sapiens GN=CAD PE=1 SV=3 - [PYR1_HUMAN]	P27708	15800	14900	16700	15800	17300	20900	18100	20100
vLLTMIAR	Vesicle-trafficking protein SEC22b OS=Homo sapiens GN=SEC22B PE=1 SV=4 - [SC22B_HUMAN]	O75396	445000	449000	493000	492000	568000	438000	534000	539000
vLLTMIAR	Vesicle-trafficking protein SEC22b OS=Homo sapiens GN=SEC22B PE=1 SV=4 - [SC22B_HUMAN]	O75396	2930			3070
vLLTMIAR	Vesicle-trafficking protein SEC22b OS=Homo sapiens GN=SEC22B PE=1 SV=4 - [SC22B_HUMAN]	O75396	2270	1850	1530	1860	2270	1250	2600	2360
vLLTMIAR	Vesicle-trafficking protein SEC22b OS=Homo sapiens GN=SEC22B PE=1 SV=4 - [SC22B_HUMAN]	O75396	9010	7230	9560	9240	11300	9560	12300	10500
eIqLqER	Serine/threonine-protein kinase Nek2 OS=Homo sapiens GN=NEK2 PE=1 SV=1 - [NEK2_HUMAN]		5850	7650	6920	7290	5500	6710	6830	7790
eLEIEER	Eukaryotic translation initiation factor 3 subunit A OS=Homo sapiens GN=EIF3A PE=1 SV=1 - [EIF3A_HUMAN]	Q14152	5850	7650	6920	7290	5500	6710	6830	7790
qLIqqqR			5850	7650	6920	7290	5500	6710	6830	7790
eIqEIqR			5850	7650	6920	7290	5500	6710	6830	7790
eLEELER	A-kinase anchor protein 17A OS=Homo sapiens GN=AKAP17A PE=1 SV=2 - [AK17A_HUMAN]	Q02040	5850	7650	6920	7290	5500	6710	6830	7790
eLqELER			5850	7650	6920	7290	5500	6710	6830	7790
qLEELER	Periplakin OS=Homo sapiens GN=PPL PE=1 SV=4 - [PEPL_HUMAN]	O60437	5850	7650	6920	7290	5500	6710	6830	7790
dLEGLSQR	Myosin-9 OS=Homo sapiens GN=MYH9 PE=1 SV=4 - [MYH9_HUMAN]	P35579		29900	20400	26000	31700	30500		31200
nLGESEIR	26S proteasome non-ATPase regulatory subunit 6 OS=Homo sapiens GN=PSMD6 PE=1 SV=1 - [PSMD6_HUMAN]	Q15008	976000	1050000	1050000	906000	1090000	971000	1060000	1200000
dLEGLSQR	Myosin-9 OS=Homo sapiens GN=MYH9 PE=1 SV=4 - [MYH9_HUMAN]	P35579	748000	770000	866000	782000	766000	725000	704000	918000
dLEGLSQR	Myosin-9 OS=Homo sapiens GN=MYH9 PE=1 SV=4 - [MYH9_HUMAN]	P35579	101000	103000	128000	97200	91700	84700	92400	105000
gPIAFWAR	Melanoma-associated antigen D2 OS=Homo sapiens GN=MAGED2 PE=1 SV=2 - [MAGD2_HUMAN]	Q9UNF1		4920		3300	4560	14700	5280
gPIAFWAR	Melanoma-associated antigen D2 OS=Homo sapiens GN=MAGED2 PE=1 SV=2 - [MAGD2_HUMAN]	Q9UNF1	8080	7350	7420	6960	8000	9660	8580	7820
gTVGSILDR	ATP-binding cassette sub-family E member 1 OS=Homo sapiens GN=ABCE1 PE=1 SV=1 - [ABCE1_HUMAN]	P61221	192000	221000	236000	212000	196000	186000	206000	242000
lISGWVSR	Exportin-1 OS=Homo sapiens GN=XPO1 PE=1 SV=1 - [XPO1_HUMAN]	O14980	5050	4430	4030	2960	2750	3130	4560	4250
gAFIQLLR	Nucleolar GTP-binding protein 2 OS=Homo sapiens GN=GNL2 PE=1 SV=1 - [NOG2_HUMAN]	Q13823	14600	10200	11200	9770	12300	12400	17500	11400
dLEEAEGR	Delta-1-pyrroline-5-carboxylate synthase OS=Homo sapiens GN=ALDH18A1 PE=1 SV=2 - [P5CS_HUMAN]	P54886	727000	608000	555000	582000	688000	515000	646000	665000
dLEDSLAR	Prelamin-A/C OS=Homo sapiens GN=LMNA PE=1 SV=1 - [LMNA_HUMAN]	P02545	444000	426000	397000	347000	497000	366000	460000	478000
dLEDSLAR	Prelamin-A/C OS=Homo sapiens GN=LMNA PE=1 SV=1 - [LMNA_HUMAN]	P02545	648000	631000	652000	660000	677000	570000	679000	773000
eRDVIMR	Eukaryotic initiation factor 4A-II OS=Homo sapiens GN=EIF4A2 PE=1 SV=2 - [IF4A2_HUMAN]|Eukaryotic initiation factor 4A-I OS=Homo sapiens GN=EIF4A1 PE=1 SV=1 - [IF4A1_HUMAN]	Q14240;P60842	58700	108000	100000	59000	70600	83500	123000	84800
vGDVYIPR	Serine/arginine-rich splicing factor 2 OS=Homo sapiens GN=SRSF2 PE=1 SV=4 - [SRSF2_HUMAN]	Q01130	1630	3570	1750	1780	2210	2110	5210	1590
vGDVYIPR	Serine/arginine-rich splicing factor 2 OS=Homo sapiens GN=SRSF2 PE=1 SV=4 - [SRSF2_HUMAN]	Q01130	33500	36300	28100	28200	32300	26500	33900	39200
vGDVYIPR	Serine/arginine-rich splicing factor 2 OS=Homo sapiens GN=SRSF2 PE=1 SV=4 - [SRSF2_HUMAN]	Q01130	14300	15100	17400	15100	17900	11600	17400	29700
vGDVYIPR	Serine/arginine-rich splicing factor 2 OS=Homo sapiens GN=SRSF2 PE=1 SV=4 - [SRSF2_HUMAN]	Q01130	462000	513000	527000	527000	476000	399000	479000	558000
vGDVYIPR	Serine/arginine-rich splicing factor 2 OS=Homo sapiens GN=SRSF2 PE=1 SV=4 - [SRSF2_HUMAN]	Q01130	181000	210000	232000	213000	206000	173000	202000	240000
vGDVYIPR	Serine/arginine-rich splicing factor 2 OS=Homo sapiens GN=SRSF2 PE=1 SV=4 - [SRSF2_HUMAN]	Q01130	7800	9740	7850	5440	7090	5930	10300	11800
vGDVYIPR	Serine/arginine-rich splicing factor 2 OS=Homo sapiens GN=SRSF2 PE=1 SV=4 - [SRSF2_HUMAN]	Q01130	29200	28600	32800	27800	32900	21700	27000	44700
vGDVYIPR	Serine/arginine-rich splicing factor 2 OS=Homo sapiens GN=SRSF2 PE=1 SV=4 - [SRSF2_HUMAN]	Q01130	15600	15900	15900	11500	16000	13200	17300	20600
iLGLLENF	Beta-catenin-like protein 1 OS=Homo sapiens GN=CTNNBL1 PE=1 SV=1 - [CTBL1_HUMAN]	Q8WYA6	4560	3920	4120	4720	5410	4450	5370	4950
iLGLLENF	Beta-catenin-like protein 1 OS=Homo sapiens GN=CTNNBL1 PE=1 SV=1 - [CTBL1_HUMAN]	Q8WYA6	13200	11300	14500	15100	15300	12200	15200	13400
vGEIVVFR	Signal peptidase complex catalytic subunit SEC11A OS=Homo sapiens GN=SEC11A PE=1 SV=1 - [SC11A_HUMAN]	P67812	146000	133000	121000	117000	147000	125000	136000	148000
vAPSLk	Protein ERGIC-53 OS=Homo sapiens GN=LMAN1 PE=1 SV=2 - [LMAN1_HUMAN]	P49257	673000	731000	726000	733000	741000	676000	725000	848000
iTDHFMR	Poly(ADP-ribose) glycohydrolase OS=Homo sapiens GN=PARG PE=1 SV=1 - [PARG_HUMAN]	Q86W56	56300	72800	75100	78800	78000	68800	79300	78000
gGVPSWFGL	39S ribosomal protein L23
aPAMFNIR	40S ribosomal protein S3a OS=Homo sapiens GN=RPS3A PE=1 SV=2 - [RS3A_HUMAN]	P61247	17100	17800	16300	15900	16200	14700	17200	16300
aPAMFNIR	40S ribosomal protein S3a OS=Homo sapiens GN=RPS3A PE=1 SV=2 - [RS3A_HUMAN]	P61247	117000	118000	119000	127000	118000	119000	143000	155000
aPAMFNIR	40S ribosomal protein S3a OS=Homo sapiens GN=RPS3A PE=1 SV=2 - [RS3A_HUMAN]	P61247	45200	46000	51500	41600	42800	30400	45200	39500
aPAMFNIR	40S ribosomal protein S3a OS=Homo sapiens GN=RPS3A PE=1 SV=2 - [RS3A_HUMAN]	P61247	13200	20700	25800	24900	14900		34200	21400
sLNAVYPR	2'-5'-oligoadenylate synthase 3 OS=Homo sapiens GN=OAS3 PE=1 SV=3 - [OAS3_HUMAN]	Q9Y6K5	10800	11800	13000	11300	11300	9410	11200	10800
tSVSLAVSR	AP-2 complex subunit alpha-2 OS=Homo sapiens GN=AP2A2 PE=1 SV=2 - [AP2A2_HUMAN]	O94973	214000	231000	219000	211000	246000	217000	221000	235000
vIAGLYQR	DNA-dependent protein kinase catalytic subunit OS=Homo sapiens GN=PRKDC PE=1 SV=3 - [PRKDC_HUMAN]	P78527	24400	23600	21600	22000	25600	21500	24200	22700
vIAGLYQR	DNA-dependent protein kinase catalytic subunit OS=Homo sapiens GN=PRKDC PE=1 SV=3 - [PRKDC_HUMAN]	P78527	89400	79700	88900	92700	97600	87700	86800	105000
dcEVIER	Dynamin-1-like protein OS=Homo sapiens GN=DNM1L PE=1 SV=2 - [DNM1L_HUMAN]	O00429	137000	142000	158000	139000	134000	135000	126000	157000
eVFAEAVR	Rho-related GTP-binding protein RhoG OS=Homo sapiens GN=RHOG PE=1 SV=1 - [RHOG_HUMAN]	P84095	463000	437000	401000	380000	487000	398000	415000	469000
eGLLFEGR	Hexokinase-1 OS=Homo sapiens GN=HK1 PE=1 SV=3 - [HXK1_HUMAN]	P19367	469000	481000	464000	444000	517000	444000	464000	488000
eVFAEAVR	Rho-related GTP-binding protein RhoG OS=Homo sapiens GN=RHOG PE=1 SV=1 - [RHOG_HUMAN]	P84095	245000	273000	256000	247000	295000	226000	267000	285000
lHLAIPTR	Nucleolar GTP-binding protein 1 OS=Homo sapiens GN=GTPBP4 PE=1 SV=3 - [NOG1_HUMAN]	Q9BZE4	160000	171000	155000	163000	175000	151000	165000	182000
lHLAIPTR	Nucleolar GTP-binding protein 1 OS=Homo sapiens GN=GTPBP4 PE=1 SV=3 - [NOG1_HUMAN]	Q9BZE4	126000	106000	99500	89000	102000	98900	122000	121000
iSVLGk	KH domain-containing
lSVLGk	KH domain-containing
gVITVk	60 kDa heat shock protein
sILccLR	Prostaglandin E synthase 3 OS=Homo sapiens GN=PTGES3 PE=1 SV=1 - [TEBP_HUMAN]	Q15185	31600	37600	34800	29900	30200	33500	32600	39900
sILccLR	Prostaglandin E synthase 3 OS=Homo sapiens GN=PTGES3 PE=1 SV=1 - [TEBP_HUMAN]	Q15185				8330			14000
iEDFLER	40S ribosomal protein S9 OS=Homo sapiens GN=RPS9 PE=1 SV=3 - [RS9_HUMAN]	P46781	700000	703000	758000	661000	754000	630000	621000	665000
iEDFLER	40S ribosomal protein S9 OS=Homo sapiens GN=RPS9 PE=1 SV=3 - [RS9_HUMAN]	P46781	364000	381000	383000	362000	413000	382000	380000	359000
eLIDYLR	Serine palmitoyltransferase 2 OS=Homo sapiens GN=SPTLC2 PE=1 SV=1 - [SPTC2_HUMAN]	O15270	135000	132000	129000	140000	144000	138000	135000	154000
tVLFTNAR	Superkiller viralicidic activity 2-like 2 OS=Homo sapiens GN=SKIV2L2 PE=1 SV=3 - [SK2L2_HUMAN]	P42285	272000	278000	271000	285000	299000	292000	317000	318000
yDNFAHR	Protein NipSnap homolog 3A OS=Homo sapiens GN=NIPSNAP3A PE=1 SV=2 - [NPS3A_HUMAN]	Q9UFN0	30500	28900	22400	30000	32700	19700	31900	25600
sDPVVSYR	Elongation factor 2 OS=Homo sapiens GN=EEF2 PE=1 SV=4 - [EF2_HUMAN]	P13639	121000	162000	166000	152000	155000	137000	165000	193000
aALEEFSR	SWI/SNF complex subunit SMARCC1 OS=Homo sapiens GN=SMARCC1 PE=1 SV=3 - [SMRC1_HUMAN]	Q92922	223000	231000	227000	208000	228000	205000	249000	249000
dIIHDPGR	60S ribosomal protein L8 OS=Homo sapiens GN=RPL8 PE=1 SV=2 - [RL8_HUMAN]	P62917	66600	77200	73300	59500	68100	65300	98300	82500
dIIHDPGR	60S ribosomal protein L8 OS=Homo sapiens GN=RPL8 PE=1 SV=2 - [RL8_HUMAN]	P62917	37500	26800	26600	19400	32500	31500	38000	35900
dIIHDPGR	60S ribosomal protein L8 OS=Homo sapiens GN=RPL8 PE=1 SV=2 - [RL8_HUMAN]	P62917	17800	19500	15900	10600	17100	14000	14600	15700
dIIHDPGR	60S ribosomal protein L8 OS=Homo sapiens GN=RPL8 PE=1 SV=2 - [RL8_HUMAN]	P62917	219000	256000	213000	220000	249000	199000	217000	260000
dIIHDPGR	60S ribosomal protein L8 OS=Homo sapiens GN=RPL8 PE=1 SV=2 - [RL8_HUMAN]	P62917	149000	163000	158000	146000	163000	133000	156000	175000
dIIHDPGR	60S ribosomal protein L8 OS=Homo sapiens GN=RPL8 PE=1 SV=2 - [RL8_HUMAN]	P62917		26000	28600	32800	25200	32400	33100	26400
dIIHDPGR	60S ribosomal protein L8 OS=Homo sapiens GN=RPL8 PE=1 SV=2 - [RL8_HUMAN]	P62917	16000	17100	21700	12400	24100	17200	20500	17300
dIIHDPGR	60S ribosomal protein L8 OS=Homo sapiens GN=RPL8 PE=1 SV=2 - [RL8_HUMAN]	P62917	15900	22300	18000	13100	18200	14800		16700
dIIHDPGR	60S ribosomal protein L8 OS=Homo sapiens GN=RPL8 PE=1 SV=2 - [RL8_HUMAN]	P62917	121000	106000	112000	125000	128000	110000	114000	147000
dIIHDPGR	60S ribosomal protein L8 OS=Homo sapiens GN=RPL8 PE=1 SV=2 - [RL8_HUMAN]	P62917	29000	28600	30500	23700	28000	26300	28800	32700
iWDPVHR	Tripeptidyl-peptidase 2 OS=Homo sapiens GN=TPP2 PE=1 SV=4 - [TPP2_HUMAN]	P29144	6330	7590	6850	9230	8530	6750	7400	6230
iFNLYPR	Dihydropyrimidinase-related protein 3 OS=Homo sapiens GN=DPYSL3 PE=1 SV=1 - [DPYL3_HUMAN]|Dihydropyrimidinase-related protein 1 OS=Homo sapiens GN=CRMP1 PE=1 SV=1 - [DPYL1_HUMAN]	Q14195	15900	18600	23000	20600	20200	17700	23000	22200
iFNLYPR	Dihydropyrimidinase-related protein 3 OS=Homo sapiens GN=DPYSL3 PE=1 SV=1 - [DPYL3_HUMAN]|Dihydropyrimidinase-related protein 1 OS=Homo sapiens GN=CRMP1 PE=1 SV=1 - [DPYL1_HUMAN]	Q14195	40000	44700	53500	48200	43900	40700	48400	49000
iFNLYPR	Dihydropyrimidinase-related protein 3 OS=Homo sapiens GN=DPYSL3 PE=1 SV=1 - [DPYL3_HUMAN]|Dihydropyrimidinase-related protein 1 OS=Homo sapiens GN=CRMP1 PE=1 SV=1 - [DPYL1_HUMAN]	Q14195	3680	2910	2840	3020	3340	2480	3550	2950
hVLGILDR	A-kinase anchor protein 9 OS=Homo sapiens GN=AKAP9 PE=1 SV=3 - [AKAP9_HUMAN]	Q99996	16800	21700	20800	16100	17000	18200	19500	21200
gLHVVEIR	28S ribosomal protein S5
lLVVADHR	Disintegrin and metalloproteinase domain-containing protein 17 OS=Homo sapiens GN=ADAM17 PE=1 SV=1 - [ADA17_HUMAN]	P78536	8580	5930	6810	6510	8230	3800	9750	5300
aSEALk	Kinesin-like protein KIF3C OS=Homo sapiens GN=KIF3C PE=1 SV=3 - [KIF3C_HUMAN]	O14782	114000	111000	92400	109000	105000	88200	126000	113000
aLLEALHR	Pseudouridylate synthase 7 homolog-like protein OS=Homo sapiens GN=PUS7L PE=1 SV=1 - [PUS7L_HUMAN]	Q9H0K6	1890	1350	1390	1360	1890	1980	1640	2120
aLHSLLLR	Platelet-activating factor acetylhydrolase IB subunit gamma OS=Homo sapiens GN=PAFAH1B3 PE=1 SV=1 - [PA1B3_HUMAN]	Q15102	163000	200000	207000	226000	197000	183000	204000	256000
hDFSFDR	Kinesin-like protein KIFC1 OS=Homo sapiens GN=KIFC1 PE=1 SV=2 - [KIFC1_HUMAN]	Q9BW19	48300	62800	56500	63800	73500	42800	64600	59700
eYVDLER	Core-binding factor subunit beta OS=Homo sapiens GN=CBFB PE=1 SV=2 - [PEBB_HUMAN]	Q13951	205000	201000	235000	206000	245000	175000	225000	250000
nVPnWHR	GTP-binding nuclear protein Ran OS=Homo sapiens GN=RAN PE=1 SV=3 - [RAN_HUMAN]	P62826	9990	12100	13800	10800	11800	12900	16500	14000
nVPnWHR	GTP-binding nuclear protein Ran OS=Homo sapiens GN=RAN PE=1 SV=3 - [RAN_HUMAN]	P62826	197000	203000	250000	248000	230000	244000	215000	267000
hSVGVVIGR	Far upstream element-binding protein 2 OS=Homo sapiens GN=KHSRP PE=1 SV=4 - [FUBP2_HUMAN]	Q92945	1620000	1500000	1570000	1820000	1680000	1490000	1570000	1810000
hDELTYF	Cystatin-B OS=Homo sapiens GN=CSTB PE=1 SV=2 - [CYTB_HUMAN]	P04080	140000	151000	168000	168000	178000	143000	145000	186000
tDEGIAYR	Peroxiredoxin-2 OS=Homo sapiens GN=PRDX2 PE=1 SV=5 - [PRDX2_HUMAN]	P32119	588000	606000	679000	562000	614000	542000	576000	788000
dVLDGHLR	Desmoplakin OS=Homo sapiens GN=DSP PE=1 SV=3 - [DESP_HUMAN]	P15924	11500	10400	11500	12700	11900	10800	12400	11400
dVLDGHLR	Desmoplakin OS=Homo sapiens GN=DSP PE=1 SV=3 - [DESP_HUMAN]	P15924	9800	11600	9360	9180	10300	7910	10700	9240
vVFQEFR	Myosin-9 OS=Homo sapiens GN=MYH9 PE=1 SV=4 - [MYH9_HUMAN]	P35579	104000	98000	99000	95700	93000	104000	105000	104000
mEEIYAk	Nucleoporin Nup43 OS=Homo sapiens GN=NUP43 PE=1 SV=1 - [NUP43_HUMAN]	Q8NFH3	56400	57200	59100	52700	60700	59300	63400	66300
eNTVGLHR	Mitochondrial-processing peptidase subunit alpha OS=Homo sapiens GN=PMPCA PE=1 SV=2 - [MPPA_HUMAN]	Q10713	13600	14100	13200	13800	12900	11800	16900	13400
vVLAASPLR	Poly [ADP-ribose] polymerase 12 OS=Homo sapiens GN=PARP12 PE=1 SV=1 - [PAR12_HUMAN]	Q9H0J9	37800	42700	46100	38500	39700	41000	46800	45500
lQVLLLAR	Peroxisomal membrane protein 11B OS=Homo sapiens GN=PEX11B PE=1 SV=1 - [PX11B_HUMAN]	O96011	27000	15600	16600	36400	34400	69100	62400	23300
mFSWVSk	EH domain-containing protein 1 OS=Homo sapiens GN=EHD1 PE=1 SV=2 - [EHD1_HUMAN]	Q9H4M9	14800	17000	17800	16000	17200	15200	15000	18600
mFSWVSk	EH domain-containing protein 1 OS=Homo sapiens GN=EHD1 PE=1 SV=2 - [EHD1_HUMAN]	Q9H4M9	40900	49000	50900	45700	45500	42400	45700	55800
mFSWVSk	EH domain-containing protein 1 OS=Homo sapiens GN=EHD1 PE=1 SV=2 - [EHD1_HUMAN]	Q9H4M9	10100	13100	10700	10500	10500	10100	12200	12100
mFSWVSk	EH domain-containing protein 1 OS=Homo sapiens GN=EHD1 PE=1 SV=2 - [EHD1_HUMAN]	Q9H4M9	5990	5990	5100	5020	4750	5060	6430	5580
mFSWVSk	EH domain-containing protein 1 OS=Homo sapiens GN=EHD1 PE=1 SV=2 - [EHD1_HUMAN]	Q9H4M9	4460	5490	5510	5630	4610	5280	5670	5910
dLGEIHSR	Protein Muted homolog OS=Homo sapiens GN=MUTED PE=1 SV=1 - [MUTED_HUMAN]	Q8TDH9	8360	13600	17800	10200	13900	14200	14300	23200
mEVVVHGR	Gamma-interferon-inducible protein 16 OS=Homo sapiens GN=IFI16 PE=1 SV=3 - [IF16_HUMAN]	Q16666	282000	260000	257000	281000	292000	289000	289000	321000
mEVVVHGR	Gamma-interferon-inducible protein 16 OS=Homo sapiens GN=IFI16 PE=1 SV=3 - [IF16_HUMAN]	Q16666	47300	49500	48000	36700	47900	48700	50600	52100
hFIVPASR	Centromere protein V OS=Homo sapiens GN=CENPV PE=1 SV=1 - [CENPV_HUMAN]	Q7Z7K6	110000	123000	122000	112000	126000	99600	121000	118000
lAPPPk	Astrocytic phosphoprotein PEA-15 OS=Homo sapiens GN=PEA15 PE=1 SV=2 - [PEA15_HUMAN]	Q15121	287000	317000	390000	337000	346000	294000	312000	409000
tMYLEDR	Ras-related protein Rab-6A OS=Homo sapiens GN=RAB6A PE=1 SV=3 - [RAB6A_HUMAN]	P20340	375000	378000	366000	355000	358000	374000	409000	390000
eIMEHIR	28S ribosomal protein S25
vFFDLMR	Ras-related protein Ral-A OS=Homo sapiens GN=RALA PE=1 SV=1 - [RALA_HUMAN]	P11233	294000	314000	338000	315000	347000	276000	301000	363000
gLAPEVADR	Histidyl-tRNA synthetase
gLAPEVADR	Histidyl-tRNA synthetase
gLAPEVADR	Histidyl-tRNA synthetase
aGPIWDLR	Heterogeneous nuclear ribonucleoprotein R OS=Homo sapiens GN=HNRNPR PE=1 SV=1 - [HNRPR_HUMAN]|Heterogeneous nuclear ribonucleoprotein Q OS=Homo sapiens GN=SYNCRIP PE=1 SV=2 - [HNRPQ_HUMAN]	O43390;O60506	2300	2210	2350	2590	2770	2040	2630	3150
aGPIWDLR	Heterogeneous nuclear ribonucleoprotein R OS=Homo sapiens GN=HNRNPR PE=1 SV=1 - [HNRPR_HUMAN]|Heterogeneous nuclear ribonucleoprotein Q OS=Homo sapiens GN=SYNCRIP PE=1 SV=2 - [HNRPQ_HUMAN]	O43390;O60506	13300	13300	17200		19000	14300	25000	19400
aGPIWDLR	Heterogeneous nuclear ribonucleoprotein R OS=Homo sapiens GN=HNRNPR PE=1 SV=1 - [HNRPR_HUMAN]|Heterogeneous nuclear ribonucleoprotein Q OS=Homo sapiens GN=SYNCRIP PE=1 SV=2 - [HNRPQ_HUMAN]	O43390;O60506	36400	37700	35500	36800	37800	29800	39100	45900
aGPIWDLR	Heterogeneous nuclear ribonucleoprotein R OS=Homo sapiens GN=HNRNPR PE=1 SV=1 - [HNRPR_HUMAN]|Heterogeneous nuclear ribonucleoprotein Q OS=Homo sapiens GN=SYNCRIP PE=1 SV=2 - [HNRPQ_HUMAN]	O43390;O60506	177000	189000	193000	218000	207000	169000	209000	208000
aGPIWDLR	Heterogeneous nuclear ribonucleoprotein R OS=Homo sapiens GN=HNRNPR PE=1 SV=1 - [HNRPR_HUMAN]|Heterogeneous nuclear ribonucleoprotein Q OS=Homo sapiens GN=SYNCRIP PE=1 SV=2 - [HNRPQ_HUMAN]	O43390;O60506	1370	2150	2190	2900	2640	1810	3250	3400
aGPIWDLR	Heterogeneous nuclear ribonucleoprotein R OS=Homo sapiens GN=HNRNPR PE=1 SV=1 - [HNRPR_HUMAN]|Heterogeneous nuclear ribonucleoprotein Q OS=Homo sapiens GN=SYNCRIP PE=1 SV=2 - [HNRPQ_HUMAN]	O43390;O60506	711000	665000	719000	712000	790000	643000	804000	868000
aGPIWDLR	Heterogeneous nuclear ribonucleoprotein R OS=Homo sapiens GN=HNRNPR PE=1 SV=1 - [HNRPR_HUMAN]|Heterogeneous nuclear ribonucleoprotein Q OS=Homo sapiens GN=SYNCRIP PE=1 SV=2 - [HNRPQ_HUMAN]	O43390;O60506	6250	6910	6270	6720	4750	5410	5180	7340
aGPIWDLR	Heterogeneous nuclear ribonucleoprotein R OS=Homo sapiens GN=HNRNPR PE=1 SV=1 - [HNRPR_HUMAN]|Heterogeneous nuclear ribonucleoprotein Q OS=Homo sapiens GN=SYNCRIP PE=1 SV=2 - [HNRPQ_HUMAN]	O43390;O60506	4870	6280	5590	6180	6900	5560	7770	6850
tVVENLPR	E3 ubiquitin-protein ligase RNF181 OS=Homo sapiens GN=RNF181 PE=1 SV=1 - [RN181_HUMAN]	Q9P0P0	138000	145000	157000	146000	148000	136000	138000	158000
rLPDGLTR	DNA replication licensing factor MCM5 OS=Homo sapiens GN=MCM5 PE=1 SV=5 - [MCM5_HUMAN]	P33992	87700	105000	101000	83000	103000	82600	102000	101000
eLGVGIALR	Fatty acid-binding protein
tQLSLLPR	Squamous cell carcinoma antigen recognized by T-cells 3 OS=Homo sapiens GN=SART3 PE=1 SV=1 - [SART3_HUMAN]	Q15020	118000	147000	142000	135000	142000	124000	162000	140000
mESGFTSk	Nicotinamide N-methyltransferase OS=Homo sapiens GN=NNMT PE=1 SV=1 - [NNMT_HUMAN]	P40261	581000	588000	571000	681000	650000	591000	685000	744000
hDGAFLIR	Growth factor receptor-bound protein 2 OS=Homo sapiens GN=GRB2 PE=1 SV=1 - [GRB2_HUMAN]	P62993	231000	276000	274000	251000	289000	257000	259000	293000
hDGAFLIR	Growth factor receptor-bound protein 2 OS=Homo sapiens GN=GRB2 PE=1 SV=1 - [GRB2_HUMAN]	P62993	257000	320000	330000	331000	302000	275000	281000	351000
aAVQAAEVk	Lysyl-tRNA synthetase OS=Homo sapiens GN=KARS PE=1 SV=3 - [SYK_HUMAN]	Q15046	190000	167000	165000	211000	185000	186000	167000	186000
eLVEPVSR	Very long-chain specific acyl-CoA dehydrogenase
vVAHLYAR	Protein syndesmos OS=Homo sapiens GN=NUDT16L1 PE=1 SV=1 - [SDOS_HUMAN]	Q9BRJ7	6510	4310	5280	5910	8020	6380	6460	6130
rLEELLR	Superkiller viralicidic activity 2-like 2 OS=Homo sapiens GN=SKIV2L2 PE=1 SV=3 - [SK2L2_HUMAN]	P42285	61300	66300	70500	62700	73500	57400	71400	76500
rEIELLR	Helicase SRCAP OS=Homo sapiens GN=SRCAP PE=1 SV=3 - [SRCAP_HUMAN]	Q6ZRS2	4530	4980	3790	4550	3850	2970	8080	4480
rELIELR	Protein TFG OS=Homo sapiens GN=TFG PE=1 SV=2 - [TFG_HUMAN]	Q92734	4530	4980	3790	4550	3850	2970	8080	4480
rELLELR	Protein TFG OS=Homo sapiens GN=TFG PE=1 SV=2 - [TFG_HUMAN]	Q92734	4530	4980	3790	4550	3850	2970	8080	4480
rqLIqLR	Arf-GAP with SH3 domain
rqLqLLR	Succinate dehydrogenase assembly factor 1
rLEELLR	Superkiller viralicidic activity 2-like 2 OS=Homo sapiens GN=SKIV2L2 PE=1 SV=3 - [SK2L2_HUMAN]	P42285	4480	4640	3320	3090	3630	5410	10000	5120
aLYPVIPR	Polyribonucleotide nucleotidyltransferase 1
vIILSLDR	Eukaryotic translation initiation factor 4 gamma 2 OS=Homo sapiens GN=EIF4G2 PE=1 SV=1 - [IF4G2_HUMAN]	P78344	103000	113000	121000	104000	125000	103000	116000	138000
tMMEDFR	Eukaryotic translation initiation factor 3 subunit B OS=Homo sapiens GN=EIF3B PE=1 SV=3 - [EIF3B_HUMAN]	P55884	200000	228000	247000	197000	221000	192000	220000	255000
gFGQEVHR	Protein SCAF8 OS=Homo sapiens GN=SCAF8 PE=1 SV=1 - [SCAF8_HUMAN]	Q9UPN6	9850	11800	10000	9100	9410	10500	13700	10300
gHLAFLSGQ	Cleavage and polyadenylation specificity factor subunit 4 OS=Homo sapiens GN=CPSF4 PE=1 SV=1 - [CPSF4_HUMAN]	O95639	1330	1080	1250	780	1010	789	914	1550
dFLLEHR	Syntaxin-18 OS=Homo sapiens GN=STX18 PE=1 SV=1 - [STX18_HUMAN]	Q9P2W9	3310	4360	2920	2400	2870	2480	3590	3530
gVAPLWMR	Phosphate carrier protein
gVAPLWMR	Phosphate carrier protein
gVAPLWMR	Phosphate carrier protein
lQGIDLDR	DNA repair protein RAD50 OS=Homo sapiens GN=RAD50 PE=1 SV=1 - [RAD50_HUMAN]	Q92878	140000	125000	129000	132000	143000	106000	142000	141000
lYVELHR	UBX domain-containing protein 1 OS=Homo sapiens GN=UBXN1 PE=1 SV=2 - [UBXN1_HUMAN]	Q04323	15900	29100	33400	17500	14700	13400	16800	18800
lYVELHR	UBX domain-containing protein 1 OS=Homo sapiens GN=UBXN1 PE=1 SV=2 - [UBXN1_HUMAN]	Q04323	30100	69900	61000	46100	34100	22100	35900	45200
aLLTLADGR	Annexin A3 OS=Homo sapiens GN=ANXA3 PE=1 SV=3 - [ANXA3_HUMAN]	P12429	74200	81100	86000	80500	86000	77400	90900	99000
aLLTLADGR	Annexin A3 OS=Homo sapiens GN=ANXA3 PE=1 SV=3 - [ANXA3_HUMAN]	P12429	90900	91000	107000	91900	97800	90300	106000	101000
aLLTLADGR	Annexin A3 OS=Homo sapiens GN=ANXA3 PE=1 SV=3 - [ANXA3_HUMAN]	P12429	318000	332000	368000	305000	359000	315000	325000	364000
aLLTLADGR	Annexin A3 OS=Homo sapiens GN=ANXA3 PE=1 SV=3 - [ANXA3_HUMAN]	P12429	64800	69900	66700	68300	70600	67500	76400	80000
lFIGNLPR	RNA-binding protein 4B OS=Homo sapiens GN=RBM4B PE=1 SV=1 - [RBM4B_HUMAN]	Q9BQ04	13800	18600	21800	12300	18700	12300	18300	23200
lFIGNLPR	RNA-binding protein 4B OS=Homo sapiens GN=RBM4B PE=1 SV=1 - [RBM4B_HUMAN]	Q9BQ04	31100	22900	21600	29100	29100	25500	30000	28400
vGLFHSDR	Polyhomeotic-like protein 2 OS=Homo sapiens GN=PHC2 PE=1 SV=1 - [PHC2_HUMAN]	Q8IXK0	100000	88100	83400	95600	105000	78300	105000	113000
yHIEVNR	116 kDa U5 small nuclear ribonucleoprotein component OS=Homo sapiens GN=EFTUD2 PE=1 SV=1 - [U5S1_HUMAN]	Q15029	9640	11500	8110	8260	10100	9800	12000	13500
eAIAELER	Plectin OS=Homo sapiens GN=PLEC PE=1 SV=3 - [PLEC_HUMAN]	Q15149	6280	6890		6910	7230	9290		8230
qAELAIER	Phosphatidylinositol 4-kinase type 2-alpha OS=Homo sapiens GN=PI4K2A PE=1 SV=1 - [P4K2A_HUMAN]	Q9BTU6	6280	6890		6910	7230	9290		8230
eAIAELER	Plectin OS=Homo sapiens GN=PLEC PE=1 SV=3 - [PLEC_HUMAN]	Q15149	185000	185000	191000	199000	196000	165000	197000	221000
eAIAELER	Plectin OS=Homo sapiens GN=PLEC PE=1 SV=3 - [PLEC_HUMAN]	Q15149	331000	304000	319000	304000	340000	295000	358000	399000
vGQASEIAR	Cell division cycle 5-like protein OS=Homo sapiens GN=CDC5L PE=1 SV=2 - [CDC5L_HUMAN]	Q99459	659000	744000	712000	713000	744000	615000	767000	872000
tQLEInGR	Muscleblind-like protein 2 OS=Homo sapiens GN=MBNL2 PE=1 SV=2 - [MBNL2_HUMAN]	Q5VZF2	359000	429000	463000	444000	458000	402000	508000	533000
iDDVVNTR	T-complex protein 1 subunit delta OS=Homo sapiens GN=CCT4 PE=1 SV=4 - [TCPD_HUMAN]	P50991	971000	868000	1090000	1020000	907000	923000	960000	997000
eLTHIYR	Oxysterol-binding protein 1 OS=Homo sapiens GN=OSBP PE=1 SV=1 - [OSBP1_HUMAN]	P22059	154000	197000	200000	161000	180000	174000	216000	210000
fAVGIVIGR	Far upstream element-binding protein 3 OS=Homo sapiens GN=FUBP3 PE=1 SV=2 - [FUBP3_HUMAN]|Far upstream element-binding protein 1 OS=Homo sapiens GN=FUBP1 PE=1 SV=3 - [FUBP1_HUMAN]	Q96I24;Q96AE4	321000	318000	335000	348000	352000	313000	370000	397000
fAVGIVIGR	Far upstream element-binding protein 3 OS=Homo sapiens GN=FUBP3 PE=1 SV=2 - [FUBP3_HUMAN]|Far upstream element-binding protein 1 OS=Homo sapiens GN=FUBP1 PE=1 SV=3 - [FUBP1_HUMAN]	Q96I24;Q96AE4	99100	98100	105000	110000	106000	100000	110000	120000
fAVGIVIGR	Far upstream element-binding protein 3 OS=Homo sapiens GN=FUBP3 PE=1 SV=2 - [FUBP3_HUMAN]|Far upstream element-binding protein 1 OS=Homo sapiens GN=FUBP1 PE=1 SV=3 - [FUBP1_HUMAN]	Q96I24;Q96AE4	19900	16100	16700	15000	17600	15300	16500	16300
fAVGIVIGR	Far upstream element-binding protein 3 OS=Homo sapiens GN=FUBP3 PE=1 SV=2 - [FUBP3_HUMAN]|Far upstream element-binding protein 1 OS=Homo sapiens GN=FUBP1 PE=1 SV=3 - [FUBP1_HUMAN]	Q96I24;Q96AE4	138000	129000	136000	135000	134000	123000	167000	156000
fAVGIVIGR	Far upstream element-binding protein 3 OS=Homo sapiens GN=FUBP3 PE=1 SV=2 - [FUBP3_HUMAN]|Far upstream element-binding protein 1 OS=Homo sapiens GN=FUBP1 PE=1 SV=3 - [FUBP1_HUMAN]	Q96I24;Q96AE4	16700	12800	15500	13500	14700	13800	15100	18700
vLGNPk	Myosin light polypeptide 6 OS=Homo sapiens GN=MYL6 PE=1 SV=2 - [MYL6_HUMAN]|Myosin light chain 6B OS=Homo sapiens GN=MYL6B PE=1 SV=1 - [MYL6B_HUMAN]	P60660;P14649	67400	91300	76400	61400	73600	60800	75700	122000
vLGNPk	Myosin light polypeptide 6 OS=Homo sapiens GN=MYL6 PE=1 SV=2 - [MYL6_HUMAN]|Myosin light chain 6B OS=Homo sapiens GN=MYL6B PE=1 SV=1 - [MYL6B_HUMAN]	P60660;P14649	1890000	1890000	2170000	2020000	2080000	2280000	2500000	2990000
fTIGDHSR	WD repeat-containing protein 1 OS=Homo sapiens GN=WDR1 PE=1 SV=4 - [WDR1_HUMAN]	O75083	149000	201000	206000	180000	193000	173000	195000	216000
fTIGDHSR	WD repeat-containing protein 1 OS=Homo sapiens GN=WDR1 PE=1 SV=4 - [WDR1_HUMAN]	O75083	163000	207000	224000	198000	210000	162000	202000	225000
fTIGDHSR	WD repeat-containing protein 1 OS=Homo sapiens GN=WDR1 PE=1 SV=4 - [WDR1_HUMAN]	O75083	218000	263000	298000	267000	262000	216000	255000	266000
fTIGDHSR	WD repeat-containing protein 1 OS=Homo sapiens GN=WDR1 PE=1 SV=4 - [WDR1_HUMAN]	O75083	48600	68700	80900	67800	64400	68700	89200	74100
eLGFSSHR	N-acetyltransferase 10 OS=Homo sapiens GN=NAT10 PE=1 SV=2 - [NAT10_HUMAN]	Q9H0A0	7030	14100	12100	10000	11000	9760	15800	12300
lLEGEESR	Keratin
lLEGEESR	Keratin
lLEGEESR	Keratin
lLEGEESR	Keratin
lLEGEESR	Keratin
lLEGEESR	Keratin
lLEGEESR	Keratin
lLEGEESR	Keratin
lLEGEESR	Keratin
lIEEAnSR			77500	68700	85200	85900	122000	94600	105000	66800
sVGGAcVLVA	60S ribosomal protein L27a OS=Homo sapiens GN=RPL27A PE=1 SV=2 - [RL27A_HUMAN]	P46776	38700	55400	45700	42700	39700	38500	71800	43600
sVGGAcVLVA	60S ribosomal protein L27a OS=Homo sapiens GN=RPL27A PE=1 SV=2 - [RL27A_HUMAN]	P46776	66100	81300	74400	50500	61100	67400	80200	79300
sVGGAcVLVA	60S ribosomal protein L27a OS=Homo sapiens GN=RPL27A PE=1 SV=2 - [RL27A_HUMAN]	P46776	39000	47400	49900	39600	35200	40600	43700	48900
sVGGAcVLVA	60S ribosomal protein L27a OS=Homo sapiens GN=RPL27A PE=1 SV=2 - [RL27A_HUMAN]	P46776	20200	33100	33600	24200	23500	25200	31100	25500
wGTSGLVGR	Myoferlin OS=Homo sapiens GN=MYOF PE=1 SV=1 - [MYOF_HUMAN]	Q9NZM1	355000	302000	350000	349000	401000	361000	357000	376000
vAAMSVAQR	Putative pre-mRNA-splicing factor ATP-dependent RNA helicase DHX15 OS=Homo sapiens GN=DHX15 PE=1 SV=2 - [DHX15_HUMAN]	O43143	480000	563000	570000	525000	611000	510000	698000	582000
aLLQSSASR	Proliferation-associated protein 2G4 OS=Homo sapiens GN=PA2G4 PE=1 SV=3 - [PA2G4_HUMAN]	Q9UQ80	199000	238000	243000	239000	253000	207000	221000	287000
aLLQSSASR	Proliferation-associated protein 2G4 OS=Homo sapiens GN=PA2G4 PE=1 SV=3 - [PA2G4_HUMAN]	Q9UQ80	304000	386000	369000	320000	352000	301000	320000	468000
aLVPMFVR	NADPH--cytochrome P450 reductase OS=Homo sapiens GN=POR PE=1 SV=2 - [NCPR_HUMAN]	P16435	14600	9080	10100	8700	9670	7070	12900	10800
eALAFIIR	Pescadillo homolog OS=Homo sapiens GN=PES1 PE=1 SV=1 - [PESC_HUMAN]	O00541	3700	1770		2050	1980	1650	2720	1880
vALLDVFR	DNA replication licensing factor MCM3 OS=Homo sapiens GN=MCM3 PE=1 SV=3 - [MCM3_HUMAN]	P25205	35700	8530	8890	7750	8450	8060	10400	11700
vALLDVFR	DNA replication licensing factor MCM3 OS=Homo sapiens GN=MCM3 PE=1 SV=3 - [MCM3_HUMAN]	P25205	365000	248000	280000	256000	284000	240000	292000	323000
vALLDVFR	DNA replication licensing factor MCM3 OS=Homo sapiens GN=MCM3 PE=1 SV=3 - [MCM3_HUMAN]	P25205	99600	117000	111000	118000	110000	108000	117000	134000
vALLDVFR	DNA replication licensing factor MCM3 OS=Homo sapiens GN=MCM3 PE=1 SV=3 - [MCM3_HUMAN]	P25205	10100	11100	11100	10500	11400	10500	11200	11800
fVDILGLR	Beta-catenin-like protein 1 OS=Homo sapiens GN=CTNNBL1 PE=1 SV=1 - [CTBL1_HUMAN]	Q8WYA6	90000	101000	96300	102000	102000	87800	101000	111000
vALLDVFR	DNA replication licensing factor MCM3 OS=Homo sapiens GN=MCM3 PE=1 SV=3 - [MCM3_HUMAN]	P25205	22600	25500	27400	24400	26500	23500	29200	31100
vALLDVFR	DNA replication licensing factor MCM3 OS=Homo sapiens GN=MCM3 PE=1 SV=3 - [MCM3_HUMAN]	P25205	263000	243000	256000	262000	247000	207000	263000	276000
vALLDVFR	DNA replication licensing factor MCM3 OS=Homo sapiens GN=MCM3 PE=1 SV=3 - [MCM3_HUMAN]	P25205	17900	19500	19800	20500	18200	18000	21000	22000
vALLDVFR	DNA replication licensing factor MCM3 OS=Homo sapiens GN=MCM3 PE=1 SV=3 - [MCM3_HUMAN]	P25205	14100	9360	8370	8140	8640	8860	11900	9920
vALLDVFR	DNA replication licensing factor MCM3 OS=Homo sapiens GN=MCM3 PE=1 SV=3 - [MCM3_HUMAN]	P25205	897	1020	1190	1160	1370	831	995	1590
fDGVQDPR	Membrane-associated progesterone receptor component 1 OS=Homo sapiens GN=PGRMC1 PE=1 SV=3 - [PGRC1_HUMAN]	O00264	78000	137000	153000	78000	92300	68700	88500	87900
fDGVQDPR	Membrane-associated progesterone receptor component 1 OS=Homo sapiens GN=PGRMC1 PE=1 SV=3 - [PGRC1_HUMAN]	O00264	160000	150000	165000	159000	197000	151000	182000	201000
aTVTAMIAR	Double-stranded RNA-binding protein Staufen homolog 1 OS=Homo sapiens GN=STAU1 PE=1 SV=2 - [STAU1_HUMAN]	O95793	150000	195000	222000	185000	178000	165000	187000	195000
aTVTAMIAR	Double-stranded RNA-binding protein Staufen homolog 1 OS=Homo sapiens GN=STAU1 PE=1 SV=2 - [STAU1_HUMAN]	O95793	84400	83700	82800	68900	78200	67800	79300	76300
iVIFTQGR	Adenosine kinase OS=Homo sapiens GN=ADK PE=1 SV=2 - [ADK_HUMAN]	P55263	5870	5180	6020	3830	3390	5140	4480	5690
gGVVGIk	Fructose-bisphosphate aldolase A OS=Homo sapiens GN=ALDOA PE=1 SV=2 - [ALDOA_HUMAN]	P04075	4700000	4910000	5180000	5080000	5230000	4520000	4710000	6340000
gGVVGIk	Fructose-bisphosphate aldolase A OS=Homo sapiens GN=ALDOA PE=1 SV=2 - [ALDOA_HUMAN]	P04075	214000	223000	241000	352000	233000	193000	223000	299000
vGLGFELEA	Voltage-dependent anion-selective channel protein 3 OS=Homo sapiens GN=VDAC3 PE=1 SV=1 - [VDAC3_HUMAN]	Q9Y277	40800	37300	31500	38700	46900	28100	31200	59500
iFTNFHR	Phosphatidylinositol transfer protein alpha isoform OS=Homo sapiens GN=PITPNA PE=1 SV=2 - [PIPNA_HUMAN]|Phosphatidylinositol transfer protein beta isoform OS=Homo sapiens GN=PITPNB PE=1 SV=2 - [PIPNB_HUMAN]	Q00169;P48739	17200	23800	24000	23600	22600	19700	22600	22200
lFTNFHR	Phosphatidylinositol transfer protein alpha isoform OS=Homo sapiens GN=PITPNA PE=1 SV=2 - [PIPNA_HUMAN]|Phosphatidylinositol transfer protein beta isoform OS=Homo sapiens GN=PITPNB PE=1 SV=2 - [PIPNB_HUMAN]	Q00169;P48739	17200	23800	24000	23600	22600	19700	22600	22200
iDVAFVDR	Thyroid receptor-interacting protein 13 OS=Homo sapiens GN=TRIP13 PE=1 SV=2 - [TRP13_HUMAN]	Q15645	198000	205000	217000	193000	204000	198000	181000	213000
iTAFVVER	Very long-chain specific acyl-CoA dehydrogenase
tILSLMTR	ATP-citrate synthase OS=Homo sapiens GN=ACLY PE=1 SV=3 - [ACLY_HUMAN]	P53396	259000	308000	360000	325000	319000	307000	321000	333000
tILSLMTR	ATP-citrate synthase OS=Homo sapiens GN=ACLY PE=1 SV=3 - [ACLY_HUMAN]	P53396	11500	11200	10200	8590	10100	8380	12100	12300
ePLLAHVR	Symplekin OS=Homo sapiens GN=SYMPK PE=1 SV=2 - [SYMPK_HUMAN]	Q92797	191000	202000	191000	159000	212000	167000	206000	204000
gELAIk	Keratin
gELALk	Keratin
gELAIk	Keratin
gELALk	Keratin
gELAIk	Keratin
gELALk	Keratin
sAATWDER	Spectrin beta chain
iFTnFHR	Phosphatidylinositol transfer protein alpha isoform OS=Homo sapiens GN=PITPNA PE=1 SV=2 - [PIPNA_HUMAN]|Phosphatidylinositol transfer protein beta isoform OS=Homo sapiens GN=PITPNB PE=1 SV=2 - [PIPNB_HUMAN]	Q00169;P48739	7230	9180	8090	8420	9350	8530	8280	11100
lFTnFHR	Phosphatidylinositol transfer protein alpha isoform OS=Homo sapiens GN=PITPNA PE=1 SV=2 - [PIPNA_HUMAN]|Phosphatidylinositol transfer protein beta isoform OS=Homo sapiens GN=PITPNB PE=1 SV=2 - [PIPNB_HUMAN]	Q00169;P48739	7230	9180	8090	8420	9350	8530	8280	11100
qcFLVLR	Aspartyl-tRNA synthetase
aVMNFVVR	Procollagen-lysine
aAAAAAAAAAGAAGGR	Polyadenylate-binding protein 2 OS=Homo sapiens GN=PABPN1 PE=1 SV=3 - [PABP2_HUMAN]	Q86U42	12300	16300	13600	15700	14400	15500	17200	14300
aAAAAAAAAAGAAGGR	Polyadenylate-binding protein 2 OS=Homo sapiens GN=PABPN1 PE=1 SV=3 - [PABP2_HUMAN]	Q86U42	39300	44600	41800	44600	42200	42800	59800	44200
aAAAAAAAAAGAAGGR	Polyadenylate-binding protein 2 OS=Homo sapiens GN=PABPN1 PE=1 SV=3 - [PABP2_HUMAN]	Q86U42	51700	52300	49500	39100	46900	42200	52800	50500
aAAAAAAAAAGAAGGR	Polyadenylate-binding protein 2 OS=Homo sapiens GN=PABPN1 PE=1 SV=3 - [PABP2_HUMAN]	Q86U42	11700	12800	14200	10900	11900	11300	14000	11300
aAAAAAAAAAGAAGGR	Polyadenylate-binding protein 2 OS=Homo sapiens GN=PABPN1 PE=1 SV=3 - [PABP2_HUMAN]	Q86U42	8460	7320	5890	6670	5600	7540	9600	7040
aAAAAAAAAAGAAGGR	Polyadenylate-binding protein 2 OS=Homo sapiens GN=PABPN1 PE=1 SV=3 - [PABP2_HUMAN]	Q86U42	21100	19900	24900	19100	23400	19900	24500	19600
aAAAAAAAAAGAAGGR	Polyadenylate-binding protein 2 OS=Homo sapiens GN=PABPN1 PE=1 SV=3 - [PABP2_HUMAN]	Q86U42	12700	16400	13900	11800	14300	12900	18000	13200
aAAAAAAAAAGAAGGR	Polyadenylate-binding protein 2 OS=Homo sapiens GN=PABPN1 PE=1 SV=3 - [PABP2_HUMAN]	Q86U42	10800	9000	8080	6050	7790	9100	11900	8810
aHGFTFTR	Pyruvate dehydrogenase E1 component subunit alpha
lSFAVPFR	DNA-dependent protein kinase catalytic subunit OS=Homo sapiens GN=PRKDC PE=1 SV=3 - [PRKDC_HUMAN]	P78527	4560				3560	3240	4840	3150
gLLTLFATT	Dolichol-phosphate mannosyltransferase OS=Homo sapiens GN=DPM1 PE=1 SV=1 - [DPM1_HUMAN]	O60762	1010	926	1000	903	1180	985	1350	1150
gLLTLFATT	Dolichol-phosphate mannosyltransferase OS=Homo sapiens GN=DPM1 PE=1 SV=1 - [DPM1_HUMAN]	O60762	5260	5980	5860	6100	5750	5820	5920	6490
gLLTLFATT	Dolichol-phosphate mannosyltransferase OS=Homo sapiens GN=DPM1 PE=1 SV=1 - [DPM1_HUMAN]	O60762	5410	5680	4510	4830	5750	4510	6320	5800
gLLTLFATT	Dolichol-phosphate mannosyltransferase OS=Homo sapiens GN=DPM1 PE=1 SV=1 - [DPM1_HUMAN]	O60762	10800	11600	11600	10600	14100	11700	12900	10800
vGEIHLLR	Signal transducer and activator of transcription 6 OS=Homo sapiens GN=STAT6 PE=1 SV=1 - [STAT6_HUMAN]	P42226	79800	77100	91600	80400	81200	75200	83000	87200
vLLALHDR	Set1/Ash2 histone methyltransferase complex subunit ASH2 OS=Homo sapiens GN=ASH2L PE=1 SV=1 - [ASH2L_HUMAN]	Q9UBL3	73800	69200	98300	66900	78800	58600	71800	78500
vLLALHDR	Set1/Ash2 histone methyltransferase complex subunit ASH2 OS=Homo sapiens GN=ASH2L PE=1 SV=1 - [ASH2L_HUMAN]	Q9UBL3	75900	76500	79600	72700	80600	63700	73400	83900
eVSGIk	Lamin-B2 OS=Homo sapiens GN=LMNB2 PE=1 SV=3 - [LMNB2_HUMAN]|Prelamin-A/C OS=Homo sapiens GN=LMNA PE=1 SV=1 - [LMNA_HUMAN]	Q03252;P02545	97300	106000	89500	125000	113000	69800	98600	132000
lTLPHSIR	Ribosomal L1 domain-containing protein 1 OS=Homo sapiens GN=RSL1D1 PE=1 SV=3 - [RL1D1_HUMAN]	O76021	30200	37500		29500	31700	41000	41000	39900
lTLPHSIR	Ribosomal L1 domain-containing protein 1 OS=Homo sapiens GN=RSL1D1 PE=1 SV=3 - [RL1D1_HUMAN]	O76021	347000	306000	297000	290000	340000	279000	323000	295000
eVSGIk	Lamin-B2 OS=Homo sapiens GN=LMNB2 PE=1 SV=3 - [LMNB2_HUMAN]|Prelamin-A/C OS=Homo sapiens GN=LMNA PE=1 SV=1 - [LMNA_HUMAN]	Q03252;P02545	20700	18200	22400	27700	28400	19900	26400	28800
eVSGIk	Lamin-B2 OS=Homo sapiens GN=LMNB2 PE=1 SV=3 - [LMNB2_HUMAN]|Prelamin-A/C OS=Homo sapiens GN=LMNA PE=1 SV=1 - [LMNA_HUMAN]	Q03252;P02545	180000	95600	165000	199000	143000	140000	133000	173000
eVSGIk	Lamin-B2 OS=Homo sapiens GN=LMNB2 PE=1 SV=3 - [LMNB2_HUMAN]|Prelamin-A/C OS=Homo sapiens GN=LMNA PE=1 SV=1 - [LMNA_HUMAN]	Q03252;P02545	26400	32600	25900	31100	28400	27100	34200	37400
lTLPHSIR	Ribosomal L1 domain-containing protein 1 OS=Homo sapiens GN=RSL1D1 PE=1 SV=3 - [RL1D1_HUMAN]	O76021	9270	15600	17500	13300	13100	9890	14600	13900
lTLPHSIR	Ribosomal L1 domain-containing protein 1 OS=Homo sapiens GN=RSL1D1 PE=1 SV=3 - [RL1D1_HUMAN]	O76021	30600	34600	36600	30800	32800	28900	36900	39700
rIHLELR	Acidic leucine-rich nuclear phosphoprotein 32 family member A OS=Homo sapiens GN=ANP32A PE=1 SV=1 - [AN32A_HUMAN]|Acidic leucine-rich nuclear phosphoprotein 32 family member B OS=Homo sapiens GN=ANP32B PE=1 SV=1 - [AN32B_HUMAN]	P39687;Q92688	66600	75800	77500	80700	59300	54700	60800	75500
eEEMMIR	Splicing factor
lMFEELR	UPF0027 protein C22orf28 OS=Homo sapiens GN=C22orf28 PE=1 SV=1 - [CV028_HUMAN]	Q9Y3I0	6770	7250	5160	4780	6500	3740	5230	7710
lMFEELR	UPF0027 protein C22orf28 OS=Homo sapiens GN=C22orf28 PE=1 SV=1 - [CV028_HUMAN]	Q9Y3I0	659000	854000	827000	847000	842000	775000	784000	827000
gLVLDHGAR	T-complex protein 1 subunit zeta OS=Homo sapiens GN=CCT6A PE=1 SV=3 - [TCPZ_HUMAN]	P40227	202000	216000	234000	229000	231000	225000	216000	224000
eVDYSGLR	Protein CDV3 homolog OS=Homo sapiens GN=CDV3 PE=1 SV=1 - [CDV3_HUMAN]	Q9UKY7	275000	271000	315000	280000	275000	235000	283000	319000
ySEAAELR	A-kinase anchor protein 2 OS=Homo sapiens GN=AKAP2 PE=1 SV=3 - [AKAP2_HUMAN]	Q9Y2D5	587000	590000	631000	579000	622000	491000	569000	678000
tTDGYLLR	40S ribosomal protein S3a OS=Homo sapiens GN=RPS3A PE=1 SV=2 - [RS3A_HUMAN]	P61247	281000	291000	303000	299000	337000	276000	286000	380000
tTDGYLLR	40S ribosomal protein S3a OS=Homo sapiens GN=RPS3A PE=1 SV=2 - [RS3A_HUMAN]	P61247	289000	285000	312000	300000	300000	243000	274000	327000
lQYYVPR	Probable ubiquitin carboxyl-terminal hydrolase FAF-X OS=Homo sapiens GN=USP9X PE=1 SV=3 - [USP9X_HUMAN]	Q93008	4690	5270	4940	3600	4570	5340	5250	4550
vFGALk	60S ribosomal protein L5 OS=Homo sapiens GN=RPL5 PE=1 SV=3 - [RL5_HUMAN]	P46777	159000	245000	213000	249000	208000	204000	203000	230000
gMSVYGLGR	Calponin-3 OS=Homo sapiens GN=CNN3 PE=1 SV=1 - [CNN3_HUMAN]	Q15417	41400	34200	42200	40700	33600	38300	37600	40700
aSLGLADHR	Nck-associated protein 1 OS=Homo sapiens GN=NCKAP1 PE=1 SV=1 - [NCKP1_HUMAN]	Q9Y2A7	7000	9220	8890	7070	8830	6730	9420	9450
eWcDAFL	Barrier-to-autointegration factor OS=Homo sapiens GN=BANF1 PE=1 SV=1 - [BAF_HUMAN]	O75531	17600	36000	28400	22300	18600	29600	34500	29100
eWcDAFL	Barrier-to-autointegration factor OS=Homo sapiens GN=BANF1 PE=1 SV=1 - [BAF_HUMAN]	O75531	31300	34300	42700	32300	33500	36100	40900	47400
eLSDIAHR	Fructose-bisphosphate aldolase A OS=Homo sapiens GN=ALDOA PE=1 SV=2 - [ALDOA_HUMAN]	P04075	241000	327000	340000	315000	336000	268000	352000	360000
eLSDIAHR	Fructose-bisphosphate aldolase A OS=Homo sapiens GN=ALDOA PE=1 SV=2 - [ALDOA_HUMAN]	P04075	337000	409000	443000	436000	478000	372000	442000	469000
eLSDIAHR	Fructose-bisphosphate aldolase A OS=Homo sapiens GN=ALDOA PE=1 SV=2 - [ALDOA_HUMAN]	P04075	421000	527000	645000	567000	577000	457000	558000	625000
eLSDIAHR	Fructose-bisphosphate aldolase A OS=Homo sapiens GN=ALDOA PE=1 SV=2 - [ALDOA_HUMAN]	P04075	52100	78100	94200	72800	78600	67000	72400	72400
eLSDIAHR	Fructose-bisphosphate aldolase A OS=Homo sapiens GN=ALDOA PE=1 SV=2 - [ALDOA_HUMAN]	P04075	368000	391000	611000	665000	554000	653000	510000	617000
eLSDIAHR	Fructose-bisphosphate aldolase A OS=Homo sapiens GN=ALDOA PE=1 SV=2 - [ALDOA_HUMAN]	P04075	352000	523000	598000	610000	640000	479000	505000	625000
eLSDIAHR	Fructose-bisphosphate aldolase A OS=Homo sapiens GN=ALDOA PE=1 SV=2 - [ALDOA_HUMAN]	P04075	20300	23500	22900	31600	27700	20600	26200	29200
eLSDIAHR	Fructose-bisphosphate aldolase A OS=Homo sapiens GN=ALDOA PE=1 SV=2 - [ALDOA_HUMAN]	P04075	7740	11300	10500	10800	9910	8930	17100	13200
yTAAVPYR	7-dehydrocholesterol reductase OS=Homo sapiens GN=DHCR7 PE=1 SV=1 - [DHCR7_HUMAN]	Q9UBM7	26900	19200	24400			15800	30800
eLSDIAHR	Fructose-bisphosphate aldolase A OS=Homo sapiens GN=ALDOA PE=1 SV=2 - [ALDOA_HUMAN]	P04075	7160	7200	7240	7070	10600	7060	7200	6740
eLSDIAHR	Fructose-bisphosphate aldolase A OS=Homo sapiens GN=ALDOA PE=1 SV=2 - [ALDOA_HUMAN]	P04075	15600	24600	19200	23700	19900	19200	25700	22800
eLSDIAHR	Fructose-bisphosphate aldolase A OS=Homo sapiens GN=ALDOA PE=1 SV=2 - [ALDOA_HUMAN]	P04075	6020	8420	8230	4870	7080	6480	9560	9800
iFGGFLMR	Acyl-coenzyme A thioesterase 9
lSLDLSHR	Disks large homolog 5 OS=Homo sapiens GN=DLG5 PE=1 SV=4 - [DLG5_HUMAN]	Q8TDM6	4300	7050	7730	4920	5280	4330	5380	7110
lASFFLSR	Proline-
lASFFLSR	Proline-
aPHLAYLR	Acetyl-CoA acetyltransferase
aPHLAYLR	Acetyl-CoA acetyltransferase
aPHLAYLR	Acetyl-CoA acetyltransferase
gGSGAPILLR	Protein ETHE1
lGIIGVVNR	Dynamin-1-like protein OS=Homo sapiens GN=DNM1L PE=1 SV=2 - [DNM1L_HUMAN]	O00429	160000	148000	178000	165000	158000	156000	171000	179000
lLILALER	Pre-mRNA-processing-splicing factor 8 OS=Homo sapiens GN=PRPF8 PE=1 SV=2 - [PRP8_HUMAN]	Q6P2Q9	12700	24200	10900	11600	12400	14300	15300	11000
aVVGVVAGGGR	60S ribosomal protein L8 OS=Homo sapiens GN=RPL8 PE=1 SV=2 - [RL8_HUMAN]	P62917	323000	346000	372000	375000	401000	308000	341000	389000
aVVGVVAGGGR	60S ribosomal protein L8 OS=Homo sapiens GN=RPL8 PE=1 SV=2 - [RL8_HUMAN]	P62917	2110000	2470000	2700000	2630000	2650000	2370000	2570000	2920000
aVVGVVAGGGR	60S ribosomal protein L8 OS=Homo sapiens GN=RPL8 PE=1 SV=2 - [RL8_HUMAN]	P62917	125000	129000	132000	118000	103000	127000	123000	118000
aVVGVVAGGGR	60S ribosomal protein L8 OS=Homo sapiens GN=RPL8 PE=1 SV=2 - [RL8_HUMAN]	P62917	84600	75400	84000	78700	72100	66600	91100	87300
aVVGVVAGGGR	60S ribosomal protein L8 OS=Homo sapiens GN=RPL8 PE=1 SV=2 - [RL8_HUMAN]	P62917	635000	655000	685000	654000	739000	586000	667000	797000
dLLLQALR	Apoptosis-associated speck-like protein containing a CARD OS=Homo sapiens GN=PYCARD PE=1 SV=2 - [ASC_HUMAN]	Q9ULZ3	26100	27300	26300	28000	26200	23000	33500	32900
aLVAVLLSR	Translational activator GCN1 OS=Homo sapiens GN=GCN1L1 PE=1 SV=6 - [GCN1L_HUMAN]	Q92616	63700	60800	66100	57000	67500	73000	66900	69100
aLVAVLLSR	Translational activator GCN1 OS=Homo sapiens GN=GCN1L1 PE=1 SV=6 - [GCN1L_HUMAN]	Q92616	28000	28600	30000	25800	27600	26300	27200	27100
aLVAVLLSR	Translational activator GCN1 OS=Homo sapiens GN=GCN1L1 PE=1 SV=6 - [GCN1L_HUMAN]	Q92616	15500	14700	16700	13800	14200	14500	15900	14900
aLVAVLLSR	Translational activator GCN1 OS=Homo sapiens GN=GCN1L1 PE=1 SV=6 - [GCN1L_HUMAN]	Q92616	5110	3220	3810	3460	3550	4020	5460	4480
sLTTAFFR	Ras-related protein Rab-27A OS=Homo sapiens GN=RAB27A PE=1 SV=3 - [RB27A_HUMAN]|Ras-related protein Rab-27B OS=Homo sapiens GN=RAB27B PE=1 SV=4 - [RB27B_HUMAN]	P51159;O00194	177000	181000	175000	187000	213000	172000	185000	201000
aELAVFHR	Alpha-mannosidase 2C1 OS=Homo sapiens GN=MAN2C1 PE=1 SV=1 - [MA2C1_HUMAN]	Q9NTJ4	2640	2920	2790	2200	2860	2380	3410	2480
nIVEAAAVR	40S ribosomal protein S26 OS=Homo sapiens GN=RPS26 PE=1 SV=3 - [RS26_HUMAN]	P62854	189000	192000	188000	182000	183000	179000	202000	219000
nIVEAAAVR	40S ribosomal protein S26 OS=Homo sapiens GN=RPS26 PE=1 SV=3 - [RS26_HUMAN]	P62854	52800	117000	74100	42400	51600	53800	47800	47200
nIVEAAAVR	40S ribosomal protein S26 OS=Homo sapiens GN=RPS26 PE=1 SV=3 - [RS26_HUMAN]	P62854	714000	624000	744000	763000	728000	668000	689000	750000
nIVEAAAVR	40S ribosomal protein S26 OS=Homo sapiens GN=RPS26 PE=1 SV=3 - [RS26_HUMAN]	P62854	32200	79700	34200	22000	21800	27900	57100	28400
lIGWGQIR	Eukaryotic translation initiation factor 2 subunit 3 OS=Homo sapiens GN=EIF2S3 PE=1 SV=3 - [IF2G_HUMAN]	P41091	17500	20000	20600	19100	22400	20100	18600	23100
lIGWGQIR	Eukaryotic translation initiation factor 2 subunit 3 OS=Homo sapiens GN=EIF2S3 PE=1 SV=3 - [IF2G_HUMAN]	P41091	12100	11600	15400	10600	13700	13100	13200	13300
vLIVVPFR	Digestive organ expansion factor homolog OS=Homo sapiens GN=DEF PE=1 SV=2 - [DEF_HUMAN]	Q68CQ4	21800	25000	22600	22100	25100	22100	23900	23700
lTFDEYR	Annexin A3 OS=Homo sapiens GN=ANXA3 PE=1 SV=3 - [ANXA3_HUMAN]	P12429
yISFEER	Four and a half LIM domains protein 2 OS=Homo sapiens GN=FHL2 PE=1 SV=3 - [FHL2_HUMAN]	Q14192		5630	4700	7530	6340		8230	6710
vANASYYR	U2-associated protein SR140 OS=Homo sapiens GN=SR140 PE=1 SV=2 - [SR140_HUMAN]	O15042	62000	54400	55800	64200	63100	57200	64700	72900
hELIEFR	Clathrin heavy chain 1 OS=Homo sapiens GN=CLTC PE=1 SV=5 - [CLH1_HUMAN]	Q00610	285000	304000	287000	281000	298000	272000	253000	321000
hELIEFR	Clathrin heavy chain 1 OS=Homo sapiens GN=CLTC PE=1 SV=5 - [CLH1_HUMAN]	Q00610	28400	26300	29300	26800	28800	22700	24500	27400
hELIEFR	Clathrin heavy chain 1 OS=Homo sapiens GN=CLTC PE=1 SV=5 - [CLH1_HUMAN]	Q00610	15400	12100	12800	10900	13000	13500	13200	13900
aIIEDVQR	Arf-GAP with SH3 domain
aAAEELLAR	Phosphatidylinositol-3
mPIIPFLL	Trans-2
mPIIPFLL	Trans-2
mPIIPFLL	Trans-2
mPIIPFLL	Trans-2
mPIIPFLL	Trans-2
mPIIPFLL	Trans-2
mPIIPFLL	Trans-2
vPPPPPIAR	Heterogeneous nuclear ribonucleoproteins C1/C2 OS=Homo sapiens GN=HNRNPC PE=1 SV=4 - [HNRPC_HUMAN]	P07910
lFQVLAPR	39S ribosomal protein L17
lFQVLAPR	39S ribosomal protein L17
lFQVLAPR	39S ribosomal protein L17
vPPPPPIAR	Heterogeneous nuclear ribonucleoproteins C1/C2 OS=Homo sapiens GN=HNRNPC PE=1 SV=4 - [HNRPC_HUMAN]	P07910	54500	48000	65700	36900	45800	44100	40300	42500
vPPPPPIAR	Heterogeneous nuclear ribonucleoproteins C1/C2 OS=Homo sapiens GN=HNRNPC PE=1 SV=4 - [HNRPC_HUMAN]	P07910	33500	35500	30000	35900	37900	33900	33300	34200
yFGGTEDR	Fascin OS=Homo sapiens GN=FSCN1 PE=1 SV=3 - [FSCN1_HUMAN]	Q16658	671000	631000	836000	740000	832000	668000	748000	847000
fNYSGSGGR	Interleukin enhancer-binding factor 3 OS=Homo sapiens GN=ILF3 PE=1 SV=3 - [ILF3_HUMAN]	Q12906	701000	668000	643000	711000	779000	608000	795000	795000
eHEVFQR	DnaJ homolog subfamily A member 2 OS=Homo sapiens GN=DNAJA2 PE=1 SV=1 - [DNJA2_HUMAN]	O60884	23200	19100	29400	21200	30100	20000	21000	30500
qEAADAALR	Double-stranded RNA-specific adenosine deaminase OS=Homo sapiens GN=ADAR PE=1 SV=4 - [DSRAD_HUMAN]	P55265	262000	246000	232000	237000	264000	224000	255000	280000
hMLPSGFR	60S ribosomal protein L32 OS=Homo sapiens GN=RPL32 PE=1 SV=2 - [RL32_HUMAN]	P62910	113000	101000	96400	124000	89300	117000	96500	114000
aITSAYYR	Ras-related protein Rab-11A OS=Homo sapiens GN=RAB11A PE=1 SV=3 - [RB11A_HUMAN]	P62491	261000	259000	276000	277000	321000	236000	300000	320000
rIqEqLR	Transcription initiation factor TFIID subunit 1-like OS=Homo sapiens GN=TAF1L PE=1 SV=1 - [TAF1L_HUMAN]		21400	19800	19600	14300	20500	12300	19200	20000
rLEEELR	Cytoskeleton-associated protein 4 OS=Homo sapiens GN=CKAP4 PE=1 SV=2 - [CKAP4_HUMAN]	Q07065	21400	19800	19600	14300	20500	12300	19200	20000
rLqEEIR	Paralemmin-3 OS=Homo sapiens GN=PALM3 PE=3 SV=2 - [PALM3_HUMAN]		21400	19800	19600	14300	20500	12300	19200	20000
rLqqEIR	Kinesin-like protein KIF2B OS=Homo sapiens GN=KIF2B PE=1 SV=3 - [KIF2B_HUMAN]		21400	19800	19600	14300	20500	12300	19200	20000
rIEqLqR	Oxysterol-binding protein-related protein 7 OS=Homo sapiens GN=OSBPL7 PE=2 SV=1 - [OSBL7_HUMAN]		81000	88700	83200	79400	90700	88800	88000	85000
rIqEqLR	Transcription initiation factor TFIID subunit 1-like OS=Homo sapiens GN=TAF1L PE=1 SV=1 - [TAF1L_HUMAN]		81000	88700	83200	79400	90700	88800	88000	85000
rLEEELR	Cytoskeleton-associated protein 4 OS=Homo sapiens GN=CKAP4 PE=1 SV=2 - [CKAP4_HUMAN]	Q07065	81000	88700	83200	79400	90700	88800	88000	85000
rLEEIER	Mitogen-activated protein kinase kinase kinase kinase 4 OS=Homo sapiens GN=MAP4K4 PE=1 SV=2 - [M4K4_HUMAN]|Transmembrane and TPR repeat-containing protein 3 OS=Homo sapiens GN=TMTC3 PE=1 SV=2 - [TMTC3_HUMAN]	O95819;Q6ZXV5	81000	88700	83200	79400	90700	88800	88000	85000
rLEELER	Mitogen-activated protein kinase kinase kinase kinase 4 OS=Homo sapiens GN=MAP4K4 PE=1 SV=2 - [M4K4_HUMAN]|Transmembrane and TPR repeat-containing protein 3 OS=Homo sapiens GN=TMTC3 PE=1 SV=2 - [TMTC3_HUMAN]	O95819;Q6ZXV5	81000	88700	83200	79400	90700	88800	88000	85000
[truncated: 46,963 more rows]
