# Supplementary material for: Proteome-Wide Effect of 17-β-Estradiol and Lipoxin A4 in an Endometriotic Epithelial Cell Line
Source: Front Endocrinol (Lausanne). 2016 Jan 6;6:192. doi: 10.3389/fendo.2015.00192 (PMC4701930; doi:10.3389/fendo.2015.00192)
Supplement: Supplementary file 2 [file Table_2.XLSX]

## Sheet: Supplementary file 2 log2ratio 
proteinID	log2rato_E2vsCtrl	log2rato_LXA4vsCtrl	log2rato_LXA4E2vsCtrl	pval_E2vsCtrl	pval_LXA4vsCtrl	pval_LXA4E2vsCtrl	FDR_adjusted_pvalue_E2vsCtrl	FDR_adjusted_pvalue_LXA4vsCtrl	FDR_adjusted_pvalue_LXA4E2vsCtrl
O43175	-0.289448	-0.00803896	-0.0941123	0.198738	0.988152	0.657585	0.997199	0.999838	0.999319
Q9NVJ2	-0.00242786	-0.168874	-0.0852258	0.992262	0.756327	0.723259	0.997199	0.999838	0.999319
Q00610	0.0367619	0.0477903	-0.0646848	0.807201	0.928341	0.654983	0.997199	0.999838	0.999319
P11413	0.190708	0.123285	0.283384	0.316765	0.81869	0.10089	0.997199	0.999838	0.999319
P63244	0.0639715	0.0560701	0.0128302	0.710851	0.917092	0.936971	0.997199	0.999838	0.999319
Q5VW32	0.246634	0.695495	-0.709481	0.352057	0.205949	0.00576632	0.997199	0.999838	0.351637
Q9HDC9	-0.10215	-0.103521	-0.118162	0.461349	0.815913	0.342176	0.997199	0.999838	0.999319
Q15056	0.163226	0.130734	0.208417	0.216234	0.390007	0.0737669	0.997199	0.999838	0.956492
Q6UVK1	0.16083	0.0176275	0.191773	0.423274	0.973796	0.29217	0.997199	0.999838	0.999319
Q9UHD1	0.128691	0.0551967	0.296058	0.546108	0.918276	0.128364	0.997199	0.999838	0.999319
P54578	0.0402405	0.0355608	0.114815	0.854251	0.947405	0.570432	0.997199	0.999838	0.999319
Q86UV5	0.427776	0.261321	0.0841178	0.00379528	0.617194	0.558569	0.246384	0.999838	0.999319
Q9UBS4	-0.115692	-0.118545	-0.044499	0.545788	0.825043	0.795977	0.997199	0.999838	0.999319
P35579	0.118145	0.10233	0.0716948	0.402856	0.832442	0.581596	0.997199	0.999838	0.999319
Q13838	0.300484	0.223196	0.37362	0.131221	0.678219	0.0380832	0.997199	0.999838	0.769592
Q9UBM7	-0.163065	-0.0954521	-0.132991	0.481877	0.860451	0.551093	0.997199	0.999838	0.999319
Q9Y6G5	-0.00845937	0.032245	0.0333207	0.978401	0.954091	0.9036	0.997199	0.999838	0.999319
P12429	-0.0760106	-0.193211	-0.13214	0.583937	0.688506	0.293784	0.997199	0.999838	0.999319
P09496	0.0100366	0.109524	-0.0732487	0.942592	0.756341	0.551339	0.997199	0.999838	0.999319
Q16401	-0.101723	-0.162291	-0.184889	0.694932	0.766628	0.448671	0.997199	0.999838	0.999319
Q9NW13	-0.00428349	0.0296171	-0.0313964	0.987534	0.957152	0.901063	0.997199	0.999838	0.999319
Q9UNF1	0.0225084	-0.0587987	0.00558322	0.862339	0.683576	0.961295	0.997199	0.999838	0.999319
O43768	-0.375756	-0.138504	-0.136996	0.0202275	0.796084	0.349805	0.570137	0.999838	0.999319
Q9UNX4	-0.105363	-0.377301	-0.0356821	0.640856	0.486202	0.867051	0.997199	0.999838	0.999319
Q7Z4W1	-0.0299432	-0.00659748	-0.16497	0.87488	0.990201	0.34746	0.997199	0.999838	0.999319
Q9Y4W2	-0.162243	-0.162684	-0.191261	0.479535	0.76441	0.383255	0.997199	0.999838	0.999319
Q6P1N9	-0.0599985	0.0189095	0.0190186	0.795339	0.972215	0.931522	0.997199	0.999838	0.999319
Q13148	-0.0322656	-0.0920478	-0.164764	0.823225	0.860863	0.233966	0.997199	0.999838	0.999319
Q9P2R7	-0.201135	-0.273796	0.0665869	0.37139	0.613054	0.752573	0.997199	0.999838	0.999319
Q96I99	-0.157421	-0.131707	0.00664045	0.249314	0.593833	0.955388	0.997199	0.999838	0.999319
O94851	0.219952	0.112674	-0.160874	0.351908	0.835345	0.49222	0.997199	0.999838	0.999319
Q9Y6G1	0.410726	0.0096892	-0.220952	0.315694	0.987109	0.55509	0.997199	0.999838	0.999319
O15121	-0.0219765	-0.0121638	-0.102256	0.863087	0.914832	0.41486	0.997199	0.999838	0.999319
P12270	-0.215209	-0.150788	-0.133348	0.120255	0.757089	0.294586	0.997199	0.999838	0.999319
P04181	-0.161874	-0.17318	-0.0521254	0.24581	0.731488	0.684823	0.997199	0.999838	0.999319
Q8TAG9	-0.10386	-0.092474	-0.128316	0.454333	0.783136	0.290417	0.997199	0.999838	0.999319
O15381	-0.142428	-0.225587	-0.148249	0.331457	0.6716	0.285975	0.997199	0.999838	0.999319
Q6P6C2	-0.00187731	0.0106345	0.03277	0.989248	0.979675	0.790834	0.997199	0.999838	0.999319
P52948	-0.140969	-0.208153	-0.0446847	0.50309	0.698055	0.816629	0.997199	0.999838	0.999319
P36957	0.224255	0.126766	0.429523	0.231805	0.813714	0.0110245	0.997199	0.999838	0.494878
Q9H0S4	-0.00116467	0.0859126	0.0921132	0.995508	0.872908	0.624316	0.998539	0.999838	0.999319
P49773	-0.0377865	0.0379724	-0.0248919	0.763736	0.727716	0.832716	0.997199	0.999838	0.999319
Q14258	-0.45884	-0.335132	-0.0947527	0.046972	0.536923	0.662976	0.776092	0.999838	0.999319
Q9Y2W2	-0.09348	-0.0253858	-0.107761	0.676812	0.962566	0.609258	0.997199	0.999838	0.999319
P83881	-0.0550624	0.139164	0.0113735	0.80158	0.796265	0.95525	0.997199	0.999838	0.999319
Q04837	-0.0273089	-0.0167775	-0.00491071	0.90709	0.975328	0.982718	0.997199	0.999838	0.999319
Q01130	-0.118922	-0.108163	0.0238415	0.556845	0.840058	0.895696	0.997199	0.999838	0.999319
Q96CW1	-0.190634	-0.515281	0.0565127	0.374412	0.337587	0.772732	0.997199	0.999838	0.999319
Q02878	0.434802	0.543041	0.492652	0.00270911	0.223142	0.000197063	0.213557	0.999838	0.0579007
Q9P015	-0.130309	-0.208	-0.139804	0.537864	0.698386	0.473308	0.997199	0.999838	0.999319
Q9BQG0	0.0547774	0.178384	0.215103	0.725365	0.737792	0.138527	0.997199	0.999838	0.999319
P07954	-0.280668	-0.111007	-0.0873634	0.139456	0.836177	0.602086	0.997199	0.999838	0.999319
Q9UJX6	0.0742239	0.090048	0.166205	0.595855	0.84059	0.185269	0.997199	0.999838	0.999319
P06733	0.232926	0.24927	0.354817	0.288668	0.644209	0.0793883	0.997199	0.999838	0.983798
P08621	-0.057986	0.0316203	-0.0478543	0.665492	0.852268	0.683542	0.997199	0.999838	0.999319
O60684	0.107221	0.0850027	0.0510521	0.585399	0.874292	0.776331	0.997199	0.999838	0.999319
P62805	-0.228589	-0.169616	-0.372224	0.112745	0.745682	0.00729194	0.997199	0.999838	0.392793
P11766	0.11123	0.154427	0.137937	0.414336	0.434382	0.247835	0.997199	0.999838	0.999319
P50991	0.104745	0.120634	0.0786445	0.450519	0.672448	0.516939	0.997199	0.999838	0.999319
Q14764	-0.0373817	-0.058956	-0.0510764	0.809312	0.912417	0.728343	0.997199	0.999838	0.999319
P84103	-0.141612	-0.136642	-0.194731	0.356793	0.798547	0.183473	0.997199	0.999838	0.999319
P05783	-0.0232296	-0.0796474	-0.125371	0.866739	0.797401	0.30015	0.997199	0.999838	0.999319
P18124	0.0964668	0.146254	-0.117226	0.515112	0.780106	0.416119	0.997199	0.999838	0.999319
P35232	-0.0947181	-0.0721732	-0.0833901	0.495463	0.837427	0.493049	0.997199	0.999838	0.999319
Q08209	0.0607529	0.139247	-0.351952	0.79152	0.79758	0.119971	0.997199	0.999838	0.999319
Q9H9J2	0.218372	0.166827	-0.10285	0.339477	0.758619	0.64052	0.997199	0.999838	0.999319
P49419	0.164536	0.133133	-0.0217117	0.470441	0.806177	0.920271	0.997199	0.999838	0.999319
O14579	-0.12579	0.0189065	-0.137535	0.540435	0.971896	0.464593	0.997199	0.999838	0.999319
P35555	0.0506662	0.150984	-0.00212872	0.821875	0.780228	0.991958	0.997199	0.999838	0.999319
P25705	-0.25477	-0.213824	-0.127428	0.0644181	0.641177	0.303468	0.82948	0.999838	0.999319
P52564	0.487263	0.375556	0.121188	0.0123629	0.486047	0.514606	0.425072	0.999838	0.999319
P31153	0.0911098	-0.0881181	-0.0669604	0.61005	0.86963	0.691413	0.997199	0.999838	0.999319
P40429	0.112378	0.172453	0.138127	0.385488	0.137648	0.230533	0.997199	0.999838	0.999319
Q86VP6	-0.0392711	-0.068961	-0.0388189	0.854403	0.897936	0.844211	0.997199	0.999838	0.999319
Q9UNS1	-0.285257	-0.306127	-0.401651	0.144025	0.567059	0.0242691	0.997199	0.999838	0.662571
P53999	0.118186	0.102705	0.136741	0.380239	0.581671	0.247569	0.997199	0.999838	0.999319
Q5XUX0	0.0119756	-0.00166198	-0.00247291	0.947969	0.997533	0.988307	0.997199	0.999838	0.999319
P51659	0.116345	0.0662899	-0.108968	0.407219	0.886363	0.397618	0.997199	0.999838	0.999319
Q9Y3I0	-0.29374	-0.439896	-0.10319	0.0508528	0.411526	0.457266	0.784876	0.999838	0.999319
P82932	-0.125084	-0.0661154	-0.0127493	0.325681	0.54127	0.911859	0.997199	0.999838	0.999319
Q9P2E9	-0.269594	-0.0807449	-0.267025	0.059352	0.874159	0.0477258	0.818826	0.999838	0.820478
P46940	0.182509	0.242387	0.135809	0.232419	0.647232	0.352605	0.997199	0.999838	0.999319
Q13177	0.04658	0.0800554	0.191246	0.786351	0.881885	0.226597	0.997199	0.999838	0.999319
Q9Y263	0.11729	0.104665	0.103457	0.406649	0.829331	0.426494	0.997199	0.999838	0.999319
P46459	0.0791063	-0.028	-0.0979297	0.598859	0.958196	0.501969	0.997199	0.999838	0.999319
Q9NUD5	0.154783	0.0309376	0.0379436	0.44481	0.954034	0.838531	0.997199	0.999838	0.999319
P08727	-0.138993	-0.0935755	-0.0864645	0.294288	0.568093	0.455584	0.997199	0.999838	0.999319
Q9NRV9	0.168368	0.169945	0.139515	0.331173	0.752679	0.392091	0.997199	0.999838	0.999319
O43818	-0.0703806	-0.0678456	-0.147195	0.635493	0.898238	0.300243	0.997199	0.999838	0.999319
P61163	0.105783	-0.121186	0.099639	0.52654	0.821578	0.527329	0.997199	0.999838	0.999319
Q9BYT8	-0.0681982	-0.25563	0.140447	0.741096	0.633321	0.450083	0.997199	0.999838	0.999319
O75964	-0.056806	0.0128753	-0.122109	0.689306	0.979679	0.362737	0.997199	0.999838	0.999319
P25787	0.0971356	0.155457	-0.147373	0.652056	0.772824	0.464484	0.997199	0.999838	0.999319
Q7Z3J2	0.0166908	0.0537581	-0.0806981	0.944437	0.921004	0.729231	0.997199	0.999838	0.999319
P54819	-0.0982908	-0.0773451	0.0128316	0.540255	0.885542	0.931531	0.997199	0.999838	0.999319
P41252	0.035681	0.145639	-0.119095	0.85833	0.78649	0.517474	0.997199	0.999838	0.999319
P00167	0.247557	0.445623	0.128431	0.25474	0.409071	0.525709	0.997199	0.999838	0.999319
P57678	-0.047907	0.0979599	-0.178195	0.828104	0.855896	0.387242	0.997199	0.999838	0.999319
P62244	-0.0346055	-0.0440312	-0.0765221	0.857879	0.934607	0.663927	0.997199	0.999838	0.999319
Q96P70	0.227838	0.226323	0.2621	0.271387	0.673922	0.165099	0.997199	0.999838	0.999319
P27635	-0.0372774	0.0553813	-0.0350053	0.767187	0.615519	0.772518	0.997199	0.999838	0.999319
P42226	0.0120275	0.0934452	0.0237801	0.934285	0.856776	0.862903	0.997199	0.999838	0.999319
Q86UE8	0.14857	0.146296	0.145124	0.396014	0.78612	0.375306	0.997199	0.999838	0.999319
P62841	0.114283	0.147786	-0.0711304	0.364465	0.192272	0.558719	0.997199	0.999838	0.999319
P25788	-0.126124	-0.0260518	-0.0538213	0.385641	0.960047	0.692963	0.997199	0.999838	0.999319
Q13310	-0.0257613	-0.0171659	-0.0348274	0.85423	0.972207	0.788368	0.997199	0.999838	0.999319
O15067	0.0867412	0.0845626	0.103463	0.682924	0.875053	0.596676	0.997199	0.999838	0.999319
P46779	-0.442735	-0.489351	-0.514955	0.000838827	0.0174648	8.77947e-06	0.144976	0.999838	0.00472921
P20700	-0.23554	-0.187771	-0.0451081	0.0884696	0.651142	0.711787	0.928356	0.999838	0.999319
Q9Y5M8	0.0110699	-0.0833658	0.0755252	0.957355	0.876503	0.688923	0.997199	0.999838	0.999319
P05388	0.0300069	-0.0286509	0.00599345	0.842926	0.957235	0.966838	0.997199	0.999838	0.999319
P32969	-0.132415	-0.447065	-0.316056	0.411419	0.403641	0.041604	0.997199	0.999838	0.769592
P39023	0.0374695	0.0552587	0.0163296	0.788158	0.880281	0.893956	0.997199	0.999838	0.999319
P56159	-0.0427402	-0.0229673	-0.0741047	0.758538	0.957484	0.551425	0.997199	0.999838	0.999319
Q7KZF4	0.00190914	0.0939112	0.0985393	0.989067	0.811134	0.42407	0.997199	0.999838	0.999319
P26639	0.0683486	0.244191	-0.110368	0.763916	0.652541	0.610518	0.997199	0.999838	0.999319
Q8WUH1	0.253912	0.19959	-0.0133532	0.289587	0.712842	0.954721	0.997199	0.999838	0.999319
O95881	-0.216575	-0.162125	-0.157575	0.0940675	0.194169	0.167816	0.946329	0.999838	0.999319
P62318	0.0330918	-0.0752005	-0.0742516	0.860653	0.888528	0.669987	0.997199	0.999838	0.999319
Q01970	0.105309	0.0423717	-0.0147054	0.552418	0.93725	0.929858	0.997199	0.999838	0.999319
P40227	-0.0133304	-0.224293	-0.258815	0.922816	0.488615	0.0317566	0.997199	0.999838	0.729022
P36507	0.116314	0.111664	-0.06888	0.402983	0.715429	0.57194	0.997199	0.999838	0.999319
Q9BPX3	-0.093428	-0.032313	-0.122404	0.675248	0.952309	0.557853	0.997199	0.999838	0.999319
P62826	0.114071	0.087093	0.110962	0.384823	0.551064	0.33912	0.997199	0.999838	0.999319
P12956	-0.0616816	-0.116009	-0.120109	0.673762	0.826674	0.389902	0.997199	0.999838	0.999319
P46199	0.0742635	-0.0844969	-0.174116	0.594157	0.829507	0.156312	0.997199	0.999838	0.999319
Q08623	-0.190915	0.0607324	-0.0320504	0.236314	0.909648	0.829214	0.997199	0.999838	0.999319
Q8IWA0	-0.190915	0.0607324	-0.0320504	0.236314	0.909648	0.829214	0.997199	0.999838	0.999319
P12268	-0.0249342	-0.128581	0.127415	0.857933	0.792254	0.309849	0.997199	0.999838	0.999319
Q92616	0.110179	-0.000810511	-0.039483	0.591012	0.998795	0.834599	0.997199	0.999838	0.999319
O00571	0.0580376	-0.0337404	0.0333083	0.756778	0.949891	0.846402	0.997199	0.999838	0.999319
P06744	0.101503	-0.110244	0.0561814	0.482205	0.834889	0.680482	0.997199	0.999838	0.999319
O00291	0.021641	0.0901132	-0.157173	0.879522	0.857911	0.249446	0.997199	0.999838	0.999319
Q9BQ04	0.0575452	0.00778277	-0.0513263	0.672655	0.972664	0.667775	0.997199	0.999838	0.999319
P60866	0.16753	0.118049	0.129191	0.18907	0.28228	0.260692	0.997199	0.999838	0.999319
P49327	0.00441475	-0.138741	-0.0643073	0.978863	0.796284	0.683788	0.997199	0.999838	0.999319
P49368	-0.0582652	-0.129332	-0.0817156	0.70475	0.809377	0.576083	0.997199	0.999838	0.999319
Q12906	0.0557554	0.269641	0.227598	0.705713	0.596614	0.0974091	0.997199	0.999838	0.999319
P09525	-0.0496787	-0.134876	-0.0926246	0.693311	0.221291	0.440403	0.997199	0.999838	0.999319
P15311	0.0437309	0.00997579	0.091975	0.754072	0.982076	0.459976	0.997199	0.999838	0.999319
P08240	-0.0559594	-0.0129897	-0.101724	0.769001	0.980707	0.558781	0.997199	0.999838	0.999319
Q9BZZ5	-0.00586999	-0.110938	-0.115378	0.979119	0.837484	0.583988	0.997199	0.999838	0.999319
Q9H3K6	-0.0837486	-0.240953	-0.0344109	0.625951	0.653253	0.828566	0.997199	0.999838	0.999319
Q8N983	-0.0519359	0.0381407	-0.0218464	0.70604	0.873804	0.855732	0.997199	0.999838	0.999319
P02545	-0.0592413	0.0470675	0.0560741	0.669893	0.906654	0.649136	0.997199	0.999838	0.999319
Q9BY50	-0.143066	0.620181	0.404065	0.546689	0.252744	0.0669014	0.997199	0.999838	0.912343
P31942	-0.129327	-0.221715	-0.167161	0.396182	0.679091	0.2491	0.997199	0.999838	0.999319
Q96HE7	0.0147861	0.00928788	-0.186115	0.916099	0.984858	0.157859	0.997199	0.999838	0.999319
P49411	-0.0721852	-0.0473324	-0.105506	0.602441	0.875821	0.383343	0.997199	0.999838	0.999319
Q567U6	0.138959	0.131512	-0.0425525	0.50789	0.806748	0.827065	0.997199	0.999838	0.999319
Q9Y3T9	0.600723	0.601464	0.325485	0.0104893	0.26749	0.161115	0.405414	0.999838	0.999319
O14929	0.125231	0.0104283	-0.0262412	0.372299	0.982341	0.836978	0.997199	0.999838	0.999319
Q04917	0.22673	-0.000953659	0.0775711	0.118271	0.998557	0.574576	0.997199	0.999838	0.999319
Q9NZN4	0.375206	0.286758	0.576298	0.0900296	0.595727	0.00460412	0.931223	0.999838	0.328342
O60232	-0.0873813	-0.163087	-0.0151021	0.52767	0.616904	0.900392	0.997199	0.999838	0.999319
Q9H993	0.168259	0.610768	0.198191	0.287899	0.233727	0.186247	0.997199	0.999838	0.999319
P38117	-0.282099	-0.0302148	-0.0527845	0.177627	0.955094	0.780941	0.997199	0.999838	0.999319
Q9H8P0	0.00926058	-0.0593778	-0.050013	0.969913	0.912876	0.832952	0.997199	0.999838	0.999319
P23588	0.130819	0.00605961	-0.0203644	0.334348	0.978691	0.864676	0.997199	0.999838	0.999319
Q8NBS9	-0.00993955	0.0319822	0.168918	0.959628	0.952513	0.333156	0.997199	0.999838	0.999319
P10809	-0.0886248	-0.0801315	0.173439	0.589721	0.881549	0.246818	0.997199	0.999838	0.999319
Q8IUR0	-0.0275552	-0.0309924	-0.24489	0.847604	0.952249	0.0769366	0.997199	0.999838	0.971324
O43865	0.0485633	0.0216882	-0.0452479	0.746513	0.967488	0.75373	0.997199	0.999838	0.999319
P51812	0.0899057	0.0824571	-0.0641724	0.510038	0.704152	0.592618	0.997199	0.999838	0.999319
P62269	0.131665	0.22098	0.0186164	0.360077	0.657044	0.891359	0.997199	0.999838	0.999319
P14678	0.0650258	0.0112553	0.0605665	0.653978	0.982837	0.65809	0.997199	0.999838	0.999319
Q9NYF8	0.180251	0.324566	0.0845273	0.179727	0.0243228	0.476452	0.997199	0.999838	0.999319
Q9GZS3	-0.195627	-0.111303	-0.0116773	0.156988	0.79258	0.924222	0.997199	0.999838	0.999319
O75083	0.0376607	0.0542273	-0.0909885	0.844775	0.919627	0.608148	0.997199	0.999838	0.999319
P08243	0.189274	0.18576	0.264349	0.364156	0.729758	0.164165	0.997199	0.999838	0.999319
P24752	-0.153317	-0.198983	-0.0794505	0.324036	0.710703	0.585354	0.997199	0.999838	0.999319
P14618	-0.082152	0.0991383	-0.122491	0.555711	0.828319	0.342407	0.997199	0.999838	0.999319
P17980	0.0296195	-0.182051	0.00287675	0.862249	0.734461	0.985679	0.997199	0.999838	0.999319
P62249	0.189618	0.0418363	-0.252776	0.182788	0.934017	0.0652719	0.997199	0.999838	0.903316
P23526	0.105389	0.0858603	0.118983	0.459606	0.864584	0.369211	0.997199	0.999838	0.999319
P78527	-0.0248549	-0.0361685	-0.0843252	0.903836	0.946246	0.655124	0.997199	0.999838	0.999319
Q92878	-0.0636278	-0.176747	-0.240288	0.676532	0.741623	0.103926	0.997199	0.999838	0.999319
Q12874	-0.143012	-0.00652678	0.23429	0.448584	0.990313	0.153409	0.997199	0.999838	0.999319
Q9UI42	0.0672754	-0.0120311	-0.0701424	0.608653	0.940477	0.547235	0.997199	0.999838	0.999319
Q9UN86	-0.0209547	-0.091437	-0.040878	0.88038	0.829117	0.739818	0.997199	0.999838	0.999319
Q9NPF5	-0.0801438	0.0475587	-0.0176268	0.564321	0.885383	0.88494	0.997199	0.999838	0.999319
P50990	0.0414052	0.00695217	-0.0242331	0.768366	0.988736	0.852303	0.997199	0.999838	0.999319
Q9NRX2	0.157413	0.123942	0.0475059	0.258844	0.707007	0.697254	0.997199	0.999838	0.999319
P09936	-0.00953656	0.085076	0.217171	0.945396	0.841547	0.0797509	0.997199	0.999838	0.983798
P28072	0.0106197	-0.00315995	-0.0392946	0.947251	0.995311	0.796945	0.997199	0.999838	0.999319
Q9NRS6	0.634554	0.846868	0.118595	0.00456114	0.118337	0.576312	0.272993	0.999838	0.999319
P18754	-0.15643	-0.173113	-0.0694206	0.216459	0.114649	0.559698	0.997199	0.999838	0.999319
Q02218	-0.300894	-0.0875175	-0.268796	0.190484	0.871884	0.220675	0.997199	0.999838	0.999319
P08238	0.0572171	-0.0417678	0.170472	0.680093	0.898514	0.159154	0.997199	0.999838	0.999319
O75410	-0.0853641	0.0140301	-0.210172	0.692883	0.979199	0.295783	0.997199	0.999838	0.999319
P07910	-0.0902388	-0.0917986	0.0193243	0.515888	0.826639	0.874849	0.997199	0.999838	0.999319
P42285	0.0131087	-0.0218125	-0.0325198	0.938835	0.967669	0.839527	0.997199	0.999838	0.999319
Q9UKM9	-0.591998	-0.49777	-0.233702	1.74328e-05	0.325506	0.0610156	0.00704284	0.999838	0.897628
Q9NP80	-0.150249	-0.0349019	-0.0650095	0.42499	0.948212	0.700771	0.997199	0.999838	0.999319
P50148	0.0394912	0.210438	-0.0215206	0.778563	0.640125	0.868257	0.997199	0.999838	0.999319
Q9GZS1	0.0199554	0.0959153	-0.060568	0.879925	0.501118	0.603498	0.997199	0.999838	0.999319
Q14839	-0.144733	0.0847541	-0.311989	0.480724	0.8746	0.0999191	0.997199	0.999838	0.999319
Q14204	0.091918	0.00607263	-0.0100826	0.649825	0.99097	0.956717	0.997199	0.999838	0.999319
P35580	0.0308609	-0.23801	-0.192129	0.878535	0.656697	0.30377	0.997199	0.999838	0.999319
Q13823	-0.250652	-0.121203	-0.0547376	0.0850559	0.81646	0.683983	0.915714	0.999838	0.999319
Q9H0A0	0.0212114	-0.116752	-0.221206	0.879482	0.814711	0.090251	0.997199	0.999838	0.999319
O95394	0.0801091	-0.211942	-0.153265	0.606561	0.693147	0.312892	0.997199	0.999838	0.999319
P13639	0.197692	0.135904	0.129863	0.165044	0.782855	0.324299	0.997199	0.999838	0.999319
Q15393	0.028938	-0.0491206	0.1456	0.874803	0.927127	0.381857	0.997199	0.999838	0.999319
P62829	-0.0976518	-0.215244	-0.119879	0.605964	0.687736	0.486719	0.997199	0.999838	0.999319
P20645	-0.0754629	-0.0842367	-0.131895	0.587259	0.835674	0.283714	0.997199	0.999838	0.999319
P06703	-0.0768466	0.1939	-0.0633745	0.550583	0.0736025	0.579547	0.997199	0.999838	0.999319
Q9NTZ6	0.0448207	0.236544	0.147182	0.801976	0.661171	0.368249	0.997199	0.999838	0.999319
Q14192	0.0737463	0.0486876	-0.035407	0.602273	0.922152	0.789093	0.997199	0.999838	0.999319
Q06323	0.0110373	0.0603248	0.113792	0.956262	0.910549	0.529551	0.997199	0.999838	0.999319
O00159	0.131206	0.0159981	-0.0371103	0.379141	0.976039	0.79719	0.997199	0.999838	0.999319
P00505	0.177577	0.169992	0.0269562	0.224304	0.742986	0.847459	0.997199	0.999838	0.999319
O15145	0.0963335	0.0801308	0.0734274	0.444939	0.458869	0.5237	0.997199	0.999838	0.999319
Q9H078	-0.00753693	-0.0599609	0.00322631	0.974169	0.91201	0.988579	0.997199	0.999838	0.999319
Q96I24	-0.00834999	0.0176458	0.0269999	0.952136	0.957715	0.82432	0.997199	0.999838	0.999319
P42704	-0.254712	-0.259282	-0.23993	0.228882	0.628899	0.218251	0.997199	0.999838	0.999319
Q9Y3Z3	0.122501	0.207803	0.0932695	0.378549	0.456	0.443224	0.997199	0.999838	0.999319
P52272	-0.0901316	-0.00578729	0.116368	0.59557	0.991422	0.451834	0.997199	0.999838	0.999319
Q9Y3C1	-0.118953	0.0354135	0.0204541	0.364467	0.780774	0.858787	0.997199	0.999838	0.999319
P05198	-0.127615	-0.193671	-0.012093	0.394168	0.716979	0.931119	0.997199	0.999838	0.999319
P62633	-0.00358532	-0.111887	0.0329999	0.979468	0.800356	0.788909	0.997199	0.999838	0.999319
Q13123	-0.252631	-0.163998	-0.14258	0.219514	0.759544	0.445993	0.997199	0.999838	0.999319
Q07020	0.018685	0.0781225	-0.00686602	0.890653	0.691785	0.954014	0.997199	0.999838	0.999319
Q6P9B9	-0.00653296	0.134375	-0.0427856	0.979399	0.805293	0.85991	0.997199	0.999838	0.999319
Q8NCE2	0.177942	-0.0617355	-0.0547729	0.442591	0.90938	0.810609	0.997199	0.999838	0.999319
P35998	-0.0236378	0.100133	0.0929588	0.875367	0.849445	0.509618	0.997199	0.999838	0.999319
Q7L1Q6	-0.000525122	0.0235722	0.215253	0.997911	0.96497	0.226822	0.999354	0.999838	0.999319
Q8WVJ2	0.0610849	0.132019	-0.023932	0.690082	0.803938	0.870641	0.997199	0.999838	0.999319
P19338	-0.257225	-0.179806	-0.0772944	0.0631097	0.638388	0.524952	0.826656	0.999838	0.999319
P31930	0.0564237	0.136199	-0.0798415	0.746942	0.800556	0.629287	0.997199	0.999838	0.999319
P53396	0.0584455	-0.033836	-0.0262776	0.675537	0.93739	0.832093	0.997199	0.999838	0.999319
Q96GQ7	-0.0714298	-0.139643	-0.154543	0.634904	0.793872	0.283547	0.997199	0.999838	0.999319
P16104	0.0991693	0.089322	0.0016569	0.45938	0.615033	0.988822	0.997199	0.999838	0.999319
O43395	-0.0396704	-0.164622	0.0549774	0.861792	0.761582	0.798909	0.997199	0.999838	0.999319
Q01433	0.0990262	0.0894008	0.0535436	0.478917	0.82539	0.665548	0.997199	0.999838	0.999319
Q9UHB6	0.124492	-0.0296387	-0.0218922	0.370646	0.932821	0.85731	0.997199	0.999838	0.999319
Q92621	-0.116056	-0.138867	0.132001	0.63065	0.797818	0.566038	0.997199	0.999838	0.999319
P61313	0.158211	0.260177	0.00633601	0.274427	0.60307	0.963427	0.997199	0.999838	0.999319
Q9H2M9	0.0979766	0.104008	0.029545	0.638386	0.846514	0.877687	0.997199	0.999838	0.999319
Q9BXP5	-0.0338079	-0.25432	0.0277914	0.848988	0.634966	0.864573	0.997199	0.999838	0.999319
Q8N163	0.194038	0.261764	0.161042	0.394865	0.629497	0.455811	0.997199	0.999838	0.999319
Q9NVU7	-0.0711349	-0.102021	-0.0967171	0.746277	0.849902	0.636155	0.997199	0.999838	0.999319
Q99598	0.302534	0.324042	0.0322915	0.0711057	0.548105	0.843636	0.851162	0.999838	0.999319
Q86WQ0	0.422012	0.0777545	0.173296	0.00331032	0.876645	0.186656	0.243158	0.999838	0.999319
Q99623	-0.17922	-0.293401	-0.26309	0.195748	0.515292	0.0331189	0.997199	0.999838	0.733153
O43776	0.569528	0.583417	0.295396	0.00381164	0.2806	0.112866	0.246384	0.999838	0.999319
P49736	-0.0145264	0.0190674	-0.0320217	0.923298	0.971386	0.823356	0.997199	0.999838	0.999319
P31948	0.0471044	-0.018526	-0.0830693	0.739163	0.970826	0.532166	0.997199	0.999838	0.999319
O43684	0.102298	0.326934	-0.139884	0.65176	0.546265	0.514938	0.997199	0.999838	0.999319
P11586	-0.176874	0.0109324	0.0813717	0.243807	0.9835	0.558818	0.997199	0.999838	0.999319
O95816	0.0642556	0.0772011	0.0207319	0.645734	0.860338	0.868978	0.997199	0.999838	0.999319
Q9H7D7	-0.0160352	-0.00605102	0.0497392	0.944382	0.991108	0.820105	0.997199	0.999838	0.999319
Q5H9R7	0.0286508	-0.0591759	-0.0488665	0.868917	0.912364	0.764653	0.997199	0.999838	0.999319
Q14151	-0.150037	-0.0829561	-0.157583	0.278098	0.854961	0.209651	0.997199	0.999838	0.999319
Q92734	0.23984	0.0527439	0.143321	0.284605	0.922325	0.49389	0.997199	0.999838	0.999319
P17252	0.0953335	0.0958363	0.0363691	0.446987	0.383706	0.765202	0.997199	0.999838	0.999319
P28062	0.0913482	0.124417	0.0948344	0.51351	0.750383	0.442675	0.997199	0.999838	0.999319
Q15149	-0.0636503	-0.103962	-0.101082	0.683832	0.846407	0.496435	0.997199	0.999838	0.999319
P23919	-0.0492033	-0.0512285	0.0546569	0.731814	0.921401	0.682835	0.997199	0.999838	0.999319
P38606	0.0577848	-0.0614753	-0.0737024	0.677969	0.865868	0.545462	0.997199	0.999838	0.999319
Q9NRL2	-0.0477732	0.120487	-0.105823	0.826015	0.822977	0.599876	0.997199	0.999838	0.999319
Q9UJY5	-0.0351993	-0.230827	-0.360347	0.878576	0.670775	0.111158	0.997199	0.999838	0.999319
P35249	-0.00708788	-0.0176115	-0.00233243	0.959395	0.961066	0.98474	0.997199	0.999838	0.999319
P53680	-0.0157319	-0.020818	-0.134682	0.943676	0.969256	0.518312	0.997199	0.999838	0.999319
P62899	-0.0400526	0.153939	0.120647	0.774536	0.733962	0.343612	0.997199	0.999838	0.999319
P54136	0.132112	0.28581	0.0961005	0.472169	0.596555	0.57213	0.997199	0.999838	0.999319
P39019	0.0173122	0.155074	0.191312	0.901179	0.667451	0.118883	0.997199	0.999838	0.999319
P13667	-0.159649	-0.138009	-0.114781	0.236001	0.50238	0.328402	0.997199	0.999838	0.999319
P62070	0.223156	0.0396264	0.293439	0.186517	0.941334	0.0639584	0.997199	0.999838	0.903316
Q13813	-0.0940722	-0.0264609	0.0122638	0.542475	0.960516	0.932302	0.997199	0.999838	0.999319
P55072	0.0491385	-0.060625	0.0260389	0.724612	0.880601	0.831658	0.997199	0.999838	0.999319
P37235	0.00400953	0.0158214	0.106613	0.974589	0.886148	0.393799	0.997199	0.999838	0.999319
Q02543	-0.103471	-0.0229179	-0.162792	0.608343	0.965923	0.377519	0.997199	0.999838	0.999319
Q9Y3D0	0.0906831	0.119592	0.0415493	0.514165	0.685895	0.732467	0.997199	0.999838	0.999319
P10606	0.0177029	-0.0644614	-0.0812019	0.931532	0.904346	0.668458	0.997199	0.999838	0.999319
P55084	-0.0281075	-0.022762	-0.0258434	0.842834	0.964287	0.845379	0.997199	0.999838	0.999319
P40926	0.122844	-0.0579104	0.0918371	0.38258	0.907061	0.473323	0.997199	0.999838	0.999319
P78347	-0.0743952	0.0623096	-0.0217219	0.678794	0.907903	0.894768	0.997199	0.999838	0.999319
P30041	-0.0299638	-0.0776216	0.0418169	0.838732	0.883581	0.762347	0.997199	0.999838	0.999319
Q96KP4	0.0217323	0.00687901	0.0182504	0.923485	0.98987	0.931833	0.997199	0.999838	0.999319
P62266	0.0571273	-0.0335161	0.00925819	0.651159	0.762983	0.94077	0.997199	0.999838	0.999319
P61604	-0.195424	-0.0872145	0.0173087	0.158823	0.797615	0.886486	0.997199	0.999838	0.999319
P56381	-0.164579	-0.0692637	0.0228262	0.234074	0.809486	0.849669	0.997199	0.999838	0.999319
Q8IY37	0.0856673	-0.0266936	-0.0657666	0.646042	0.96035	0.705491	0.997199	0.999838	0.999319
Q16555	-0.017095	0.00792493	0.0866851	0.902373	0.986388	0.491098	0.997199	0.999838	0.999319
Q16643	-0.0833046	-0.122146	0.101549	0.548725	0.776573	0.407275	0.997199	0.999838	0.999319
P04637	-0.173856	-0.152911	-0.108367	0.185088	0.31668	0.34591	0.997199	0.999838	0.999319
O00422	-0.0897495	0.0407717	-0.0836668	0.578354	0.939465	0.582152	0.997199	0.999838	0.999319
P04843	0.0422814	-0.015775	0.00089703	0.795816	0.976614	0.995384	0.997199	0.999838	0.999319
Q96BN8	-0.255186	-0.279494	-0.0358289	0.229605	0.602496	0.853092	0.997199	0.999838	0.999319
Q3V6T2	-0.220839	-0.193133	0.0113041	0.326084	0.721248	0.957344	0.997199	0.999838	0.999319
P07237	-0.244415	-0.0503444	-0.00124986	0.0777474	0.914758	0.99209	0.891062	0.999838	0.999319
Q8IXT5	-0.48749	0.0558858	-0.0218267	0.0267744	0.917456	0.914888	0.637333	0.999838	0.999319
Q8WX92	0.119962	-0.0467027	-0.0728756	0.502093	0.930722	0.667449	0.997199	0.999838	0.999319
Q9H0D6	-0.125664	-0.0745379	-0.0296181	0.486307	0.8897	0.856349	0.997199	0.999838	0.999319
P26038	0.0873162	0.0622934	0.151184	0.540201	0.902118	0.252759	0.997199	0.999838	0.999319
Q96Q45	0.284345	0.345774	0.288843	0.112902	0.522206	0.0844924	0.997199	0.999838	0.999319
O95747	0.389844	0.120823	-0.0950085	0.0979502	0.823654	0.685891	0.95642	0.999838	0.999319
P21912	-0.101541	-0.0238904	-0.0172881	0.659804	0.964905	0.937334	0.997199	0.999838	0.999319
Q9BQE5	0.0145361	0.12026	-0.124411	0.932401	0.823421	0.444465	0.997199	0.999838	0.999319
Q9NNX1	-0.00585277	0.0938883	-0.0645476	0.980005	0.862599	0.776754	0.997199	0.999838	0.999319
Q8TDN6	-0.307996	-0.386232	-0.319696	0.0534215	0.471395	0.0327925	0.786308	0.999838	0.730934
Q15334	0.158956	0.165163	-0.0136909	0.252594	0.563942	0.910433	0.997199	0.999838	0.999319
P42167	0.00166359	0.00309022	-0.00232984	0.990449	0.992368	0.984695	0.997199	0.999838	0.999319
P08865	0.014931	-0.00421046	0.0290319	0.920163	0.99367	0.836913	0.997199	0.999838	0.999319
Q01082	-0.155139	-0.0880247	-0.0220203	0.320976	0.869496	0.879533	0.997199	0.999838	0.999319
Q16678	-0.0198951	-0.00323092	-0.00815023	0.922782	0.995196	0.965287	0.997199	0.999838	0.999319
A6NHR9	-0.159256	-0.19764	-0.0631565	0.46882	0.713864	0.756636	0.997199	0.999838	0.999319
Q8TEA8	0.171963	-0.0901821	-0.012092	0.437738	0.867383	0.953491	0.997199	0.999838	0.999319
P50570	0.0496545	0.166479	0.015031	0.749463	0.754649	0.919199	0.997199	0.999838	0.999319
P16615	-0.131331	-0.000888871	-0.268363	0.426282	0.998681	0.0878216	0.997199	0.999838	0.999319
Q9NR30	0.00417546	-0.066761	-0.0257131	0.977316	0.899731	0.853781	0.997199	0.999838	0.999319
P07195	-0.105456	-0.0697597	-0.160207	0.456968	0.891421	0.231216	0.997199	0.999838	0.999319
P00338	-0.0878988	-0.109944	0.0280622	0.584192	0.837901	0.851014	0.997199	0.999838	0.999319
P30536	-0.244951	-0.193028	-0.229246	0.0729265	0.446334	0.0538351	0.863364	0.999838	0.887356
Q92626	0.164889	0.21515	0.0962106	0.464189	0.690977	0.648368	0.997199	0.999838	0.999319
Q9NPQ8	-0.0329592	0.0109419	-0.453358	0.892103	0.9839	0.0550119	0.997199	0.999838	0.887356
Q16762	-0.0323571	-0.0507417	-0.279668	0.815737	0.876877	0.0217989	0.997199	0.999838	0.662571
P45880	-0.1399	-0.0196249	-0.091004	0.45326	0.97088	0.589433	0.997199	0.999838	0.999319
Q8N201	0.331507	0.635596	-0.154184	0.116797	0.239671	0.439536	0.997199	0.999838	0.999319
O75533	-0.112467	-0.18476	-0.166129	0.419261	0.713536	0.198474	0.997199	0.999838	0.999319
P55769	-0.00288556	0.108639	-0.0881608	0.984366	0.834591	0.531631	0.997199	0.999838	0.999319
Q01081	0.0063148	0.039571	-0.0352471	0.962994	0.849701	0.767489	0.997199	0.999838	0.999319
Q5JRX3	-0.122464	-0.120131	0.0250433	0.540665	0.822618	0.888732	0.997199	0.999838	0.999319
O75367	-0.15168	-0.124736	-0.255647	0.325303	0.81576	0.0836169	0.997199	0.999838	0.999319
Q07157	0.177792	0.0441516	0.150284	0.433239	0.935075	0.481132	0.997199	0.999838	0.999319
P27105	0.10349	-0.00815949	-0.0608966	0.459703	0.985543	0.628118	0.997199	0.999838	0.999319
P78344	-0.0599031	-0.0709262	-0.160614	0.778183	0.894981	0.415225	0.997199	0.999838	0.999319
Q9NP81	0.0547344	0.0265693	0.0352587	0.68143	0.880072	0.763703	0.997199	0.999838	0.999319
P04083	-0.191789	0.207379	0.199546	0.283343	0.700379	0.202817	0.997199	0.999838	0.999319
P28340	0.183643	0.190989	0.0784959	0.206704	0.70995	0.570417	0.997199	0.999838	0.999319
P27708	0.0257416	0.073502	0.0378249	0.909246	0.892036	0.858649	0.997199	0.999838	0.999319
O75396	-0.0824402	-0.220247	-0.121459	0.547689	0.459332	0.31043	0.997199	0.999838	0.999319
Q14152	0.152235	0.27121	0.163873	0.31347	0.60467	0.252669	0.997199	0.999838	0.999319
Q02040	0.409856	0.239031	0.376302	0.0767005	0.659255	0.0943569	0.889655	0.999838	0.999319
O60437	0.0522431	0.103892	0.0551573	0.817999	0.848033	0.797101	0.997199	0.999838	0.999319
Q15008	0.488335	-0.492605	-0.213177	0.0199454	0.35968	0.287047	0.570137	0.999838	0.999319
P61221	-0.0829993	-0.0864087	-0.226669	0.691963	0.872087	0.242978	0.997199	0.999838	0.999319
O14980	0.100184	0.184524	0.203215	0.668019	0.733654	0.366052	0.997199	0.999838	0.999319
P54886	-0.0345332	-0.0702125	-0.135736	0.813472	0.894245	0.333109	0.997199	0.999838	0.999319
Q8WYA6	-0.204947	0.0219111	-0.0544474	0.364877	0.967739	0.7988	0.997199	0.999838	0.999319
P67812	-0.0904726	-0.205258	-0.250894	0.514794	0.590744	0.0395758	0.997199	0.999838	0.769592
P49257	0.0928062	0.0386179	0.0435864	0.459747	0.726106	0.72225	0.997199	0.999838	0.999319
Q86W56	0.180165	0.193579	0.156579	0.225066	0.711921	0.267072	0.997199	0.999838	0.999319
Q16540	-0.485604	-0.343884	-0.391502	0.0478368	0.525872	0.0971324	0.776092	0.999838	0.999319
P61247	-0.020358	-0.169241	-0.0611383	0.894334	0.752435	0.675597	0.997199	0.999838	0.999319
Q9Y6K5	-0.115235	-0.0798316	-0.0388026	0.602187	0.882361	0.850185	0.997199	0.999838	0.999319
O94973	0.212508	0.0219831	-0.000369562	0.316637	0.967398	0.998508	0.997199	0.999838	0.999721
O00429	0.146128	0.0232338	0.10125	0.420048	0.96553	0.548253	0.997199	0.999838	0.999319
P84095	-0.0544527	-0.150179	-0.222332	0.665312	0.171759	0.0584228	0.997199	0.999838	0.893049
P19367	-0.0611811	0.0541255	-0.144226	0.681862	0.918074	0.313106	0.997199	0.999838	0.999319
Q9BZE4	-0.250607	-0.569661	-0.387002	0.258761	0.291514	0.0641164	0.997199	0.999838	0.903316
Q07666	-0.26778	-0.381648	0.064979	0.0528734	0.389854	0.592621	0.786308	0.999838	0.999319
Q15185	0.273563	0.085815	0.0839052	0.162619	0.873058	0.645635	0.997199	0.999838	0.999319
P46781	-0.0624809	-0.223644	-0.248731	0.75062	0.676084	0.17004	0.997199	0.999838	0.999319
O15270	0.0309299	-0.10163	-0.0115323	0.83164	0.847793	0.933436	0.997199	0.999838	0.999319
Q9UFN0	-0.249805	-0.206825	-0.259217	0.235232	0.699777	0.181023	0.997199	0.999838	0.999319
Q92922	0.107687	0.0912251	-0.02952	0.410803	0.517557	0.799673	0.997199	0.999838	0.999319
P62917	0.145472	0.255062	0.0388606	0.326592	0.622198	0.784751	0.997199	0.999838	0.999319
P29144	-0.164838	-0.0493869	-0.111383	0.479884	0.927505	0.620876	0.997199	0.999838	0.999319
Q14195	0.177471	0.464385	0.262052	0.32578	0.390347	0.114672	0.997199	0.999838	0.999319
Q99996	0.300271	0.209508	0.0639725	0.175729	0.698238	0.758379	0.997199	0.999838	0.999319
P82675	-0.131793	-0.267143	-0.144349	0.32112	0.207694	0.214926	0.997199	0.999838	0.999319
P78536	-0.0948358	0.0871121	-0.0587516	0.673415	0.872127	0.7815	0.997199	0.999838	0.999319
O14782	-0.054079	-0.0366169	-0.0725163	0.69711	0.935435	0.563307	0.997199	0.999838	0.999319
Q9H0K6	-0.127753	-0.366087	-0.144732	0.653766	0.507765	0.572271	0.997199	0.999838	0.999319
Q15102	0.110588	-0.0568815	0.131604	0.58013	0.91552	0.467725	0.997199	0.999838	0.999319
Q9BW19	-0.113286	-0.175512	-0.110456	0.535858	0.743459	0.508842	0.997199	0.999838	0.999319
Q13951	-0.0888469	0.00496986	-0.0246408	0.521374	0.986013	0.838473	0.997199	0.999838	0.999319
Q92945	-0.0029423	-0.0327831	0.0161827	0.986476	0.951409	0.920056	0.997199	0.999838	0.999319
P04080	0.111223	0.130583	0.108513	0.446646	0.801543	0.431925	0.997199	0.999838	0.999319
P32119	-0.023519	-0.286049	-0.237845	0.87815	0.594041	0.111271	0.997199	0.999838	0.999319
P15924	0.00946664	0.174046	-0.0145638	0.963664	0.746108	0.939147	0.997199	0.999838	0.999319
Q8NFH3	0.0434157	0.0565183	-0.16232	0.761574	0.911749	0.236985	0.997199	0.999838	0.999319
Q10713	-0.0390622	0.00976096	-0.0479088	0.839772	0.985501	0.784765	0.997199	0.999838	0.999319
Q9H0J9	0.188246	0.226248	0.0323983	0.301323	0.674887	0.850315	0.997199	0.999838	0.999319
O96011	0.181741	0.0458505	-0.135918	0.362122	0.931934	0.466122	0.997199	0.999838	0.999319
Q9H4M9	0.0400846	-0.205196	-0.042358	0.860111	0.705246	0.844498	0.997199	0.999838	0.999319
Q8TDH9	0.436033	0.52274	0.460754	0.0564748	0.33545	0.0324708	0.790158	0.999838	0.729022
Q16666	0.0251258	-0.0833714	0.00961132	0.869383	0.876388	0.947259	0.997199	0.999838	0.999319
Q7Z7K6	0.0122295	-0.00129417	-0.126152	0.932982	0.998028	0.366418	0.997199	0.999838	0.999319
Q15121	0.0585324	0.14655	0.128802	0.640736	0.17624	0.272637	0.997199	0.999838	0.999319
P20340	0.0422585	0.00452412	0.0687752	0.848774	0.993313	0.738346	0.997199	0.999838	0.999319
P82663	-0.230156	-0.252127	-0.757447	0.299171	0.640451	0.000341167	0.997199	0.999838	0.0848194
P11233	-0.00232367	-0.140089	0.0145254	0.986692	0.770563	0.907739	0.997199	0.999838	0.999319
P12081	0.153992	0.0334826	0.183469	0.271395	0.935392	0.13604	0.997199	0.999838	0.999319
Q9P0P0	0.0685759	0.0287262	-0.00849094	0.621613	0.927964	0.944289	0.997199	0.999838	0.999319
P33992	-0.121967	-0.175938	-0.0889626	0.490271	0.743066	0.583614	0.997199	0.999838	0.999319
Q01469	-0.160891	0.0106937	0.154462	0.422493	0.984106	0.381101	0.997199	0.999838	0.999319
Q15020	0.131414	0.197023	0.0403843	0.37407	0.705035	0.775357	0.997199	0.999838	0.999319
P40261	0.0437786	0.0242925	0.10867	0.72737	0.822588	0.353136	0.997199	0.999838	0.999319
P62993	0.103386	0.0189138	0.0521381	0.425025	0.890923	0.651007	0.997199	0.999838	0.999319
Q15046	-0.085414	0.0632349	0.207011	0.671894	0.906267	0.244862	0.997199	0.999838	0.999319
Q9BRJ7	-0.382417	-0.340138	-0.290967	0.111484	0.530684	0.208637	0.997199	0.999838	0.999319
Q6ZRS2	0.0267387	0.224311	0.0121548	0.910869	0.679024	0.958143	0.997199	0.999838	0.999319
Q8TCS8	-0.0880974	-0.1333	-0.00911234	0.694841	0.8054	0.96551	0.997199	0.999838	0.999319
P55884	-0.0390827	-0.0262565	0.0366227	0.807797	0.961039	0.807595	0.997199	0.999838	0.999319
Q9UPN6	0.277596	0.242524	-0.0375522	0.224925	0.655063	0.865137	0.997199	0.999838	0.999319
O95639	-0.249205	-0.16719	-0.0571592	0.487449	0.768713	0.849676	0.997199	0.999838	0.999319
Q9P2W9	0.169589	0.0322854	-0.088558	0.50121	0.952773	0.714663	0.997199	0.999838	0.999319
Q00325	-0.230684	-0.427577	-0.375513	0.0900473	0.173799	0.00156163	0.931223	0.999838	0.198653
Q04323	0.0384683	0.228017	0.143334	0.830741	0.672645	0.383049	0.997199	0.999838	0.999319
Q8IXK0	-0.213519	-0.149856	-0.0717178	0.123876	0.76062	0.572766	0.997199	0.999838	0.999319
Q15029	-0.0560396	-0.0702788	0.00974773	0.775345	0.895739	0.955985	0.997199	0.999838	0.999319
Q99459	0.049014	0.0708948	0.0576733	0.69578	0.518508	0.635152	0.997199	0.999838	0.999319
Q5VZF2	-0.0404389	-0.197812	0.060029	0.856916	0.71459	0.774654	0.997199	0.999838	0.999319
P22059	0.0394036	-0.0290261	-0.0754799	0.7793	0.953527	0.564012	0.997199	0.999838	0.999319
P46776	0.120474	0.113963	-0.0970527	0.415691	0.828536	0.500209	0.997199	0.999838	0.999319
Q9NZM1	0.159811	-0.0704495	-0.092563	0.393675	0.895504	0.601034	0.997199	0.999838	0.999319
O43143	-0.14065	-0.213246	-0.302034	0.515535	0.691776	0.133871	0.997199	0.999838	0.999319
Q9UQ80	0.0162881	-0.021937	0.0742069	0.918641	0.967447	0.620652	0.997199	0.999838	0.999319
P16435	-0.193029	-0.540981	0.0243305	0.346759	0.311972	0.895129	0.997199	0.999838	0.999319
P25205	-0.328814	0.0123782	-0.234803	0.144252	0.981755	0.270253	0.997199	0.999838	0.999319
O00264	-0.0672645	-0.00474048	-0.124092	0.636778	0.992572	0.356652	0.997199	0.999838	0.999319
O95793	0.148143	0.201772	0.00457589	0.28913	0.545715	0.970303	0.997199	0.999838	0.999319
P55263	0.157569	0.213207	0.0849644	0.262135	0.609642	0.500668	0.997199	0.999838	0.999319
P04075	0.127922	0.269155	0.304014	0.359998	0.392533	0.0129461	0.997199	0.999838	0.55055
Q9Y277	-0.016304	-0.253633	0.142898	0.907947	0.628224	0.269679	0.997199	0.999838	0.999319
Q15645	0.438614	0.530355	0.341203	0.053729	0.327951	0.109492	0.786308	0.999838	0.999319
Q92797	0.031163	0.0406718	0.0389123	0.896846	0.940194	0.867089	0.997199	0.999838	0.999319
P14868	-0.0548987	-0.0480983	0.0689721	0.751456	0.928756	0.664114	0.997199	0.999838	0.999319
O60568	-0.132246	0.0246931	-0.302079	0.558833	0.963649	0.160967	0.997199	0.999838	0.999319
Q86U42	0.252792	0.190457	-0.0169311	0.265802	0.725316	0.937148	0.997199	0.999838	0.999319
P08559	-0.109875	-0.102637	-0.0620707	0.428439	0.809267	0.614231	0.997199	0.999838	0.999319
O60762	0.156992	0.089294	0.146441	0.506339	0.869163	0.523151	0.997199	0.999838	0.999319
Q9UBL3	-0.123638	0.033543	-0.12496	0.399015	0.948459	0.367995	0.997199	0.999838	0.999319
O76021	0.0710899	0.175706	0.0660823	0.722036	0.743918	0.715866	0.997199	0.999838	0.999319
P23246	0.0920259	0.176813	0.221469	0.466104	0.102197	0.0571595	0.997199	0.999838	0.892461
Q9UKY7	-0.0212177	0.1172	0.014347	0.867894	0.278893	0.900342	0.997199	0.999838	0.999319
Q9Y2D5	0.0228123	-0.0148154	0.0313045	0.865156	0.939642	0.790405	0.997199	0.999838	0.999319
Q93008	0.310301	0.398	0.122876	0.174096	0.463261	0.570417	0.997199	0.999838	0.999319
P46777	0.108428	0.17035	0.179618	0.448238	0.731497	0.175701	0.997199	0.999838	0.999319
Q15417	0.202842	0.00980678	0.187366	0.14969	0.983265	0.135424	0.997199	0.999838	0.999319
Q9Y2A7	0.0827299	0.0171108	-0.0258733	0.568759	0.973931	0.851868	0.997199	0.999838	0.999319
O75531	0.499141	0.495061	0.281313	0.0136423	0.359002	0.136349	0.459292	0.999838	0.999319
Q9Y305	-0.163888	-0.306583	0.00960745	0.495274	0.571738	0.966695	0.997199	0.999838	0.999319
Q8TDM6	0.288886	0.395622	0.289474	0.22537	0.46562	0.210089	0.997199	0.999838	0.999319
Q8IZL8	0.210814	0.17036	0.0817813	0.350369	0.753028	0.69945	0.997199	0.999838	0.999319
Q9BWD1	0.0331116	0.306928	-0.0327943	0.869778	0.568979	0.859045	0.997199	0.999838	0.999319
O95571	0.061268	-0.124691	0.00306084	0.637603	0.45323	0.978837	0.997199	0.999838	0.999319
Q6P2Q9	-0.11563	-0.124871	-0.159578	0.565399	0.815732	0.384228	0.997199	0.999838	0.999319
Q9ULZ3	0.00976988	0.143018	0.140544	0.962583	0.790145	0.457858	0.997199	0.999838	0.999319
Q9NTJ4	0.0191796	0.12723	-0.232864	0.940486	0.8159	0.338253	0.997199	0.999838	0.999319
P62854	0.0932908	0.0595109	0.00190782	0.489024	0.760794	0.987184	0.997199	0.999838	0.999319
P41091	0.208131	0.148996	-0.127335	0.226113	0.78229	0.448462	0.997199	0.999838	0.999319
Q68CQ4	0.0773231	-0.0495177	-0.099503	0.714828	0.926582	0.613071	0.997199	0.999838	0.999319
O15042	-0.239416	-0.0647466	-0.179737	0.182345	0.904182	0.269577	0.997199	0.999838	0.999319
Q9ULH1	0.128283	0.150494	0.0670557	0.359335	0.692707	0.5874	0.997199	0.999838	0.999319
O15357	0.162438	0.0875132	0.126597	0.252357	0.859629	0.333408	0.997199	0.999838	0.999319
Q9NZ01	-0.139769	-0.173067	-0.00216063	0.568099	0.749639	0.992674	0.997199	0.999838	0.999319
Q16658	-0.222412	-0.240658	-0.194945	0.20583	0.653705	0.225958	0.997199	0.999838	0.999319
O60884	-0.092716	-0.191938	0.0134098	0.530521	0.718879	0.922745	0.997199	0.999838	0.999319
P55265	-0.0466743	0.199149	0.106558	0.818578	0.711211	0.5601	0.997199	0.999838	0.999319
P62910	0.115384	0.140241	0.226963	0.359503	0.21208	0.0786263	0.997199	0.999838	0.983263
P62491	-0.290681	-0.307675	-0.21685	0.146337	0.565106	0.229661	0.997199	0.999838	0.999319
Q07065	0.146984	-0.109764	0.205214	0.326374	0.837712	0.146095	0.997199	0.999838	0.999319
Q2M1P5	0.135147	-0.0223366	-0.14429	0.425279	0.966886	0.380888	0.997199	0.999838	0.999319
P43243	-0.112462	-0.0752607	-0.0409349	0.532235	0.888635	0.802733	0.997199	0.999838	0.999319
P62072	-0.0373193	0.196791	0.104285	0.806293	0.707188	0.462357	0.997199	0.999838	0.999319
Q14677	-0.0550885	-0.032408	-0.181737	0.812132	0.952393	0.421535	0.997199	0.999838	0.999319
P39687	-0.0392969	-0.053086	-0.0094736	0.77796	0.91215	0.940621	0.997199	0.999838	0.999319
Q9NX63	0.0134939	-0.0963888	-0.0413599	0.914275	0.377127	0.72557	0.997199	0.999838	0.999319
Q99848	-0.136515	-0.0746751	-0.00205372	0.459332	0.889447	0.990102	0.997199	0.999838	0.999319
P0CB43	0.00981484	-0.0813779	-0.0509419	0.966105	0.880842	0.819412	0.997199	0.999838	0.999319
Q969H8	-0.169293	-0.205714	0.0753557	0.268701	0.700958	0.591847	0.997199	0.999838	0.999319
Q96CW5	0.321171	0.217628	0.13486	0.0297072	0.677973	0.342734	0.657628	0.999838	0.999319
Q53GS7	0.196651	0.107415	0.29119	0.39479	0.843033	0.188631	0.997199	0.999838	0.999319
P08133	-0.147653	-0.127317	-0.00592285	0.360124	0.812691	0.968339	0.997199	0.999838	0.999319
O75449	0.111146	0.159509	0.0785153	0.479659	0.765773	0.600402	0.997199	0.999838	0.999319
P41743	0.0671806	0.0749585	0.0399041	0.630649	0.858235	0.748396	0.997199	0.999838	0.999319
O15516	0.143051	0.0709754	-0.0142954	0.507175	0.895146	0.943291	0.997199	0.999838	0.999319
P49959	-0.186562	-0.0859335	-0.136886	0.22237	0.871954	0.34093	0.997199	0.999838	0.999319
P21796	-0.365494	-0.284798	-0.106132	0.0445994	0.595157	0.506626	0.762673	0.999838	0.999319
P49406	-0.0578059	-0.0725256	-0.11622	0.790803	0.892872	0.565812	0.997199	0.999838	0.999319
P08582	0.0893822	-0.0642141	-0.0445615	0.508809	0.785277	0.70846	0.997199	0.999838	0.999319
Q7L576	0.00640797	-0.0265436	-0.0683036	0.977552	0.960978	0.752475	0.997199	0.999838	0.999319
P60709	0.014979	0.0225734	-0.0036858	0.938588	0.966473	0.983372	0.997199	0.999838	0.999319
Q7L2H7	0.232043	-0.0648986	0.114093	0.251147	0.903689	0.539741	0.997199	0.999838	0.999319
Q14008	0.152943	0.202952	0.139576	0.459878	0.705855	0.461116	0.997199	0.999838	0.999319
P12236	-0.0331532	-0.128757	0.15917	0.861314	0.810199	0.346012	0.997199	0.999838	0.999319
Q9NWH9	0.0120865	0.0793523	-0.0493457	0.948842	0.882744	0.775588	0.997199	0.999838	0.999319
Q14315	0.124051	0.0275	0.0892178	0.399381	0.958547	0.523451	0.997199	0.999838	0.999319
P63000	0.180999	0.0745983	0.0830843	0.201224	0.878975	0.523492	0.997199	0.999838	0.999319
P26373	-0.0236256	-0.0125133	-0.137087	0.865085	0.970311	0.260595	0.997199	0.999838	0.999319
Q9UNF0	0.013303	0.113413	0.0973992	0.926652	0.824126	0.470751	0.997199	0.999838	0.999319
P14625	-0.122495	0.0506475	-0.00385448	0.377067	0.909288	0.975561	0.997199	0.999838	0.999319
P42892	-0.273094	-0.0223373	-0.116638	0.18018	0.966785	0.526012	0.997199	0.999838	0.999319
Q96MX6	0.0450529	-0.0441105	0.252696	0.840618	0.934984	0.223766	0.997199	0.999838	0.999319
Q9NRY6	-0.0103584	-0.00972939	-0.220744	0.941352	0.984437	0.0983136	0.997199	0.999838	0.999319
P05141	0.00852619	0.152126	-0.161112	0.947107	0.161026	0.160255	0.997199	0.999838	0.999319
Q13098	0.180352	0.0136252	0.00881866	0.360774	0.979744	0.961505	0.997199	0.999838	0.999319
Q9HA92	0.256083	0.260386	0.0150953	0.248973	0.629929	0.942235	0.997199	0.999838	0.999319
Q93009	0.00292084	0.0728032	0.0474857	0.990074	0.893215	0.834386	0.997199	0.999838	0.999319
P21333	0.140045	0.133116	0.197582	0.318949	0.766376	0.116919	0.997199	0.999838	0.999319
Q9HCK8	0.401162	0.0271133	-0.135688	0.0546545	0.959774	0.49201	0.790158	0.999838	0.999319
Q96T76	0.0343046	0.0939721	-0.0517809	0.880276	0.862477	0.811036	0.997199	0.999838	0.999319
P25786	-0.112113	-0.140802	-0.152103	0.417168	0.647029	0.207245	0.997199	0.999838	0.999319
Q92793	0.256638	-0.0384946	-0.063139	0.249475	0.943232	0.763208	0.997199	0.999838	0.999319
P53701	-0.108782	-0.0855662	-0.0945315	0.43301	0.839716	0.44374	0.997199	0.999838	0.999319
Q96RT1	-0.0880155	-0.116945	-0.175226	0.55701	0.826408	0.222462	0.997199	0.999838	0.999319
Q9Y624	-0.00193408	0.0938342	0.0157122	0.988492	0.565883	0.893614	0.997199	0.999838	0.999319
P08758	-0.0271166	-0.056609	0.0688046	0.88341	0.916054	0.680924	0.997199	0.999838	0.999319
Q15386	0.231762	0.252508	-0.020255	0.302879	0.640784	0.923698	0.997199	0.999838	0.999319
P62913	-0.202181	0.136593	0.000167345	0.147617	0.762091	0.998957	0.997199	0.999838	0.999721
P26358	0.0434858	0.15564	0.0740521	0.849363	0.774331	0.733665	0.997199	0.999838	0.999319
Q7Z6Z7	0.33035	0.368043	0.164896	0.0677193	0.495827	0.337231	0.842789	0.999838	0.999319
Q8IYB7	0.0389893	0.0421008	-0.263443	0.864643	0.93818	0.23334	0.997199	0.999838	0.999319
P46060	-0.0769524	-0.102421	0.161174	0.71623	0.84875	0.40204	0.997199	0.999838	0.999319
Q13895	0.196152	0.217378	0.00778157	0.300822	0.6866	0.965042	0.997199	0.999838	0.999319
Q9Y4Z0	-0.387943	-0.432285	-0.431399	0.0773493	0.422564	0.0363352	0.889655	0.999838	0.755365
Q8TF05	0.15567	0.146791	0.192783	0.439796	0.784754	0.291021	0.997199	0.999838	0.999319
O00299	-0.128105	-0.00865086	0.0297517	0.49121	0.987164	0.858005	0.997199	0.999838	0.999319
P31943	-0.092341	-0.0187816	0.0507299	0.506449	0.959593	0.677573	0.997199	0.999838	0.999319
Q16795	-0.0508772	0.015202	0.167834	0.818098	0.977524	0.410678	0.997199	0.999838	0.999319
Q96A33	0.00310969	0.0421253	0.0818263	0.98746	0.937475	0.645607	0.997199	0.999838	0.999319
Q99715	-0.00417231	-0.223237	0.0424292	0.978523	0.677599	0.771573	0.997199	0.999838	0.999319
P62316	-0.282497	-0.122831	-0.154355	0.0401139	0.784596	0.215768	0.732713	0.999838	0.999319
O00203	-0.276509	0.0646696	-0.0742777	0.20644	0.90444	0.713378	0.997199	0.999838	0.999319
P38646	-0.0525489	-0.0696015	-0.153456	0.78399	0.896786	0.383131	0.997199	0.999838	0.999319
A3KMH1	-0.037094	-0.0112112	-0.284273	0.880602	0.983528	0.232319	0.997199	0.999838	0.999319
Q96I51	0.0508992	0.794312	0.199806	0.823925	0.143259	0.356185	0.997199	0.999838	0.999319
Q03252	-0.121195	-0.0239275	-0.000506654	0.360644	0.875549	0.996506	0.997199	0.999838	0.999319
P61254	0.0705055	0.0239665	0.0688171	0.584036	0.847183	0.548881	0.997199	0.999838	0.999319
P11182	-0.0701185	-0.0336844	0.0588963	0.637392	0.949277	0.671436	0.997199	0.999838	0.999319
P49321	0.0332371	0.00104147	0.109548	0.817918	0.998404	0.416846	0.997199	0.999838	0.999319
Q53FA7	0.0345363	0.0849455	0.0567108	0.863721	0.874337	0.755887	0.997199	0.999838	0.999319
P51809	-0.0717677	-0.128188	0.0137918	0.68676	0.811323	0.932367	0.997199	0.999838	0.999319
Q9UKV3	0.109465	0.123655	-0.0552998	0.463395	0.814789	0.701893	0.997199	0.999838	0.999319
Q9Y6M9	-0.0600444	-0.0291202	0.106533	0.795699	0.957217	0.629908	0.997199	0.999838	0.999319
Q9NP97	0.185149	0.111065	0.171538	0.191935	0.820384	0.187364	0.997199	0.999838	0.999319
P23193	-0.0783975	0.0855945	0.111181	0.641431	0.873659	0.470362	0.997199	0.999838	0.999319
P18206	0.0975216	0.090892	0.0197559	0.509373	0.862907	0.888807	0.997199	0.999838	0.999319
P51003	-0.262178	0.109502	0.153844	0.179671	0.838832	0.361002	0.997199	0.999838	0.999319
Q14683	-0.22199	-0.110973	-0.0229913	0.183518	0.836457	0.879635	0.997199	0.999838	0.999319
Q08170	-0.0922398	-0.128216	-0.15216	0.465209	0.24626	0.204266	0.997199	0.999838	0.999319
Q6ZRQ5	0.0188016	-0.196664	-0.0796523	0.924927	0.713426	0.662935	0.997199	0.999838	0.999319
P15151	0.149609	0.0884844	-0.0151922	0.286175	0.837303	0.903762	0.997199	0.999838	0.999319
P14324	-0.0132385	0.00456131	-0.0904175	0.928249	0.993084	0.519987	0.997199	0.999838	0.999319
Q9Y5J1	0.0915432	0.190777	0.132825	0.687586	0.725052	0.537237	0.997199	0.999838	0.999319
P62995	-0.195441	-0.277641	0.000862371	0.138186	0.136245	0.994012	0.997199	0.999838	0.999319
P38919	-0.0328234	-0.0896586	-0.0851897	0.797097	0.439582	0.456029	0.997199	0.999838	0.999319
P00367	-0.147795	-0.282627	-0.120713	0.286127	0.541889	0.327368	0.997199	0.999838	0.999319
Q96GM8	0.0752984	0.090381	0.0103712	0.722568	0.866522	0.957822	0.997199	0.999838	0.999319
P30085	0.140385	0.121847	0.166083	0.271401	0.261939	0.148707	0.997199	0.999838	0.999319
P56385	-0.113132	-0.155226	0.19331	0.457805	0.771839	0.164917	0.997199	0.999838	0.999319
Q09666	-0.150788	-0.151194	0.0541331	0.280825	0.764862	0.672322	0.997199	0.999838	0.999319
O60610	0.241417	0.188472	0.260912	0.261534	0.726462	0.188423	0.997199	0.999838	0.999319
Q01105	-0.125314	-0.131252	-0.0168262	0.395487	0.480717	0.923146	0.997199	0.999838	0.999319
P36639	0.258129	0.498155	0.288992	0.262547	0.358396	0.191611	0.997199	0.999838	0.999319
P07900	-0.0194948	0.0436223	0.0929569	0.888617	0.91534	0.451166	0.997199	0.999838	0.999319
Q5XPI4	-0.0938387	-0.0662092	-0.603536	0.701971	0.90286	0.0105953	0.997199	0.999838	0.482311
O15269	-0.131427	-0.0191653	-0.130205	0.323979	0.904082	0.264217	0.997199	0.999838	0.999319
P11021	-0.0882396	-0.161332	-0.0763584	0.524978	0.651988	0.528944	0.997199	0.999838	0.999319
Q8N726	-0.202356	-0.0841161	-0.119222	0.317932	0.875314	0.515503	0.997199	0.999838	0.999319
P49189	0.516323	0.617054	0.445185	0.0217483	0.254731	0.03407	0.584808	0.999838	0.741357
Q9BV40	0.251739	0.390175	0.203271	0.246564	0.469649	0.313206	0.997199	0.999838	0.999319
Q12873	-0.172747	-0.317872	-0.193492	0.477837	0.557638	0.410486	0.997199	0.999838	0.999319
P78346	0.116503	-0.00244531	0.107467	0.609634	0.996405	0.619584	0.997199	0.999838	0.999319
Q96QE5	0.0648841	0.310329	-0.062348	0.657408	0.533575	0.657046	0.997199	0.999838	0.999319
P83731	-0.110095	-0.159459	-0.0299865	0.492037	0.766626	0.84117	0.997199	0.999838	0.999319
O75534	0.123609	0.0772434	0.00802124	0.402993	0.883654	0.954925	0.997199	0.999838	0.999319
Q5SW79	-0.0365139	-0.0695694	-0.00530596	0.782861	0.687973	0.963589	0.997199	0.999838	0.999319
O14639	0.0403322	0.0711217	-0.104171	0.773062	0.877227	0.417617	0.997199	0.999838	0.999319
P50213	0.530971	0.45523	-0.114552	0.000880194	0.396138	0.483966	0.144976	0.999838	0.999319
P15927	0.243472	0.63329	-0.0293816	0.255589	0.241336	0.883463	0.997199	0.999838	0.999319
Q15293	-0.0673662	0.143595	-0.0958355	0.741105	0.789337	0.606934	0.997199	0.999838	0.999319
P22087	0.221535	0.169138	0.0816123	0.136495	0.748455	0.568877	0.997199	0.999838	0.999319
P37837	0.165085	0.124136	0.0753341	0.263971	0.813546	0.594042	0.997199	0.999838	0.999319
Q13085	0.0984972	-0.112149	-0.138472	0.518345	0.834474	0.352912	0.997199	0.999838	0.999319
Q9Y6D9	-0.32011	-0.0242976	0.0335931	0.173625	0.964299	0.879719	0.997199	0.999838	0.999319
Q7Z3U7	0.706465	0.816048	0.383235	0.00133447	0.132127	0.0645087	0.154036	0.999838	0.903316
Q8N2K0	0.0202662	0.120169	-0.0966681	0.88993	0.816477	0.491502	0.997199	0.999838	0.999319
P05023	-0.0633088	-0.0411271	-0.12778	0.649695	0.932093	0.32125	0.997199	0.999838	0.999319
P30101	-0.0925317	-0.0946437	-0.0782597	0.47916	0.521135	0.496608	0.997199	0.999838	0.999319
P04844	-0.0187326	-0.0643021	-0.0857652	0.889497	0.75924	0.468551	0.997199	0.999838	0.999319
Q96HC4	0.0425015	0.152947	0.0883195	0.760984	0.721983	0.482871	0.997199	0.999838	0.999319
Q6ZNB6	0.0929238	0.0981024	-0.0435918	0.662754	0.855296	0.825693	0.997199	0.999838	0.999319
Q96RP9	-0.118055	-0.310437	0.0319335	0.56036	0.561855	0.860835	0.997199	0.999838	0.999319
O15260	0.179668	-0.141893	-0.174972	0.248974	0.791785	0.257468	0.997199	0.999838	0.999319
O75369	0.0284449	0.0256778	0.00888161	0.852461	0.96166	0.951332	0.997199	0.999838	0.999319
Q07955	-0.0530375	-0.0384363	0.0231953	0.702675	0.932255	0.852454	0.997199	0.999838	0.999319
P45974	0.114406	0.130482	0.0865578	0.440106	0.803872	0.538956	0.997199	0.999838	0.999319
P46782	0.022999	0.0804947	-0.123173	0.872911	0.874723	0.370348	0.997199	0.999838	0.999319
Q5VV42	-0.138911	0.0229286	-0.064841	0.535624	0.966187	0.758235	0.997199	0.999838	0.999319
Q9UIA9	0.0886698	0.280632	0.123045	0.617934	0.603201	0.454377	0.997199	0.999838	0.999319
P28074	-0.141241	0.0952412	-0.0916074	0.533903	0.860538	0.670339	0.997199	0.999838	0.999319
Q99798	0.159985	-0.055752	0.10467	0.461163	0.917589	0.603363	0.997199	0.999838	0.999319
Q53HL2	0.110606	-0.0363441	0.0303062	0.482067	0.9461	0.840738	0.997199	0.999838	0.999319
P17844	-0.0547878	-0.0758907	-0.132455	0.722381	0.887351	0.369286	0.997199	0.999838	0.999319
Q15435	0.01338	0.111801	-0.0107437	0.930061	0.833098	0.940976	0.997199	0.999838	0.999319
Q9Y490	-0.0137532	-0.0538693	0.0106702	0.950668	0.920539	0.958892	0.997199	0.999838	0.999319
P55060	0.0490134	0.0697162	0.183361	0.827788	0.897514	0.383599	0.997199	0.999838	0.999319
P84098	0.110727	0.109709	0.0829275	0.429084	0.794557	0.506074	0.997199	0.999838	0.999319
Q68EM7	-0.0195026	-0.018113	0.111933	0.898078	0.972937	0.431075	0.997199	0.999838	0.999319
P61158	0.175541	0.216509	0.227268	0.391298	0.687257	0.221311	0.997199	0.999838	0.999319
Q08J23	0.188959	0.115906	0.176075	0.240412	0.829502	0.250098	0.997199	0.999838	0.999319
Q9Y696	-0.0317615	0.0616158	0.122015	0.856185	0.908935	0.445083	0.997199	0.999838	0.999319
O15226	0.116415	0.137169	0.0742137	0.376307	0.330553	0.523761	0.997199	0.999838	0.999319
Q969V3	0.0430509	-0.0654993	-0.0846135	0.77356	0.902358	0.557361	0.997199	0.999838	0.999319
Q9UQ88	0.0879225	0.0810927	0.114677	0.58171	0.880063	0.447192	0.997199	0.999838	0.999319
Q5W111	-0.0560914	-0.037426	-0.0715822	0.666166	0.779048	0.533369	0.997199	0.999838	0.999319
P33991	-0.145705	-0.178925	-0.348429	0.419029	0.738764	0.0395318	0.997199	0.999838	0.769592
P62753	-0.58439	-0.0149943	0.0520701	0.00194545	0.977776	0.739795	0.179648	0.999838	0.999319
P18085	-0.0205343	-0.220931	-0.121078	0.922435	0.680682	0.535086	0.997199	0.999838	0.999319
P53004	-0.0319346	-0.0469415	0.0351896	0.824664	0.928261	0.794229	0.997199	0.999838	0.999319
Q96NY9	0.00481419	-0.00515247	-0.0173663	0.98343	0.992425	0.938319	0.997199	0.999838	0.999319
Q16629	-0.151927	-0.167062	0.00457351	0.272036	0.720371	0.970578	0.997199	0.999838	0.999319
P24666	0.161619	0.214972	0.238967	0.385685	0.690058	0.159674	0.997199	0.999838	0.999319
P47897	-0.0166528	0.0764763	0.0467456	0.931363	0.886895	0.788458	0.997199	0.999838	0.999319
Q5BKZ1	-0.0425459	0.0189977	0.0619946	0.759953	0.967277	0.623152	0.997199	0.999838	0.999319
P62310	-0.0730542	0.00523854	0.0489688	0.707221	0.992217	0.778106	0.997199	0.999838	0.999319
P15880	0.119152	0.0284039	0.113937	0.394805	0.947924	0.358642	0.997199	0.999838	0.999319
P05362	-0.0229487	0.0727693	0.012672	0.877529	0.889934	0.928183	0.997199	0.999838	0.999319
Q14203	0.125013	-0.0433881	0.0152087	0.437331	0.935726	0.921625	0.997199	0.999838	0.999319
Q9Y2L1	0.1795	0.282497	0.0740835	0.192835	0.179671	0.540048	0.997199	0.999838	0.999319
P36543	-0.0711672	-0.134356	-0.0891381	0.693615	0.802337	0.591873	0.997199	0.999838	0.999319
P49591	0.0478428	0.149691	0.0600287	0.829434	0.781628	0.771367	0.997199	0.999838	0.999319
P11166	-0.0319497	-0.0315975	-0.0812155	0.892744	0.95353	0.724725	0.997199	0.999838	0.999319
P22234	0.0647888	0.052377	0.153743	0.759698	0.922384	0.428314	0.997199	0.999838	0.999319
Q9BTV4	0.0878569	-0.14747	0.0359504	0.596522	0.783705	0.81946	0.997199	0.999838	0.999319
P41250	-0.109669	0.0226133	-0.0435982	0.620127	0.96657	0.832178	0.997199	0.999838	0.999319
O94788	-0.0226745	0.0840518	-0.0492141	0.885851	0.875269	0.742831	0.997199	0.999838	0.999319
Q5T9A4	-0.090933	-0.0746953	0.00921593	0.70447	0.890411	0.968132	0.997199	0.999838	0.999319
O60749	0.136125	0.120875	0.114891	0.424665	0.822569	0.474624	0.997199	0.999838	0.999319
Q9Y4I1	-0.0132769	0.0900617	0.0999377	0.937202	0.867196	0.521558	0.997199	0.999838	0.999319
Q9HAV7	-0.401038	-0.26175	-0.0949216	0.0239098	0.62568	0.542039	0.595824	0.999838	0.999319
P43304	-0.617111	-0.440894	-0.322639	0.0106622	0.416635	0.159825	0.405414	0.999838	0.999319
P12814	0.17778	-0.00473	0.0677693	0.205811	0.991822	0.589423	0.997199	0.999838	0.999319
P22626	0.0170905	0.167514	-0.0349649	0.902435	0.629441	0.776473	0.997199	0.999838	0.999319
Q96LJ7	-0.0143025	0.118753	0.0259274	0.938701	0.825507	0.878226	0.997199	0.999838	0.999319
P13010	-0.173036	-0.25895	-0.146808	0.251001	0.628548	0.302127	0.997199	0.999838	0.999319
O15439	-0.208075	-0.103355	-0.0707915	0.330814	0.847446	0.718111	0.997199	0.999838	0.999319
P50897	0.0274163	0.374379	-0.0203217	0.902626	0.488769	0.922848	0.997199	0.999838	0.999319
Q13347	-0.0296835	-0.0482223	0.0864083	0.823662	0.787963	0.457847	0.997199	0.999838	0.999319
P68402	-0.160438	-0.38202	-0.236339	0.430166	0.475193	0.204838	0.997199	0.999838	0.999319
Q9NWU2	0.097189	0.0681146	-0.0686844	0.505635	0.896418	0.625196	0.997199	0.999838	0.999319
O60828	-0.0524768	0.0581836	-0.376452	0.822151	0.914605	0.104551	0.997199	0.999838	0.999319
Q6VY07	-0.477931	-0.428577	-0.194219	0.0486138	0.429477	0.399447	0.776092	0.999838	0.999319
Q8NBQ5	0.108471	0.111386	0.229977	0.637832	0.837408	0.294342	0.997199	0.999838	0.999319
O43795	0.241669	0.13863	0.0575144	0.280151	0.79769	0.783854	0.997199	0.999838	0.999319
P22695	0.0946499	0.137343	0.0693211	0.605281	0.798772	0.682093	0.997199	0.999838	0.999319
Q13325	-0.216658	-0.335761	-0.411664	0.343775	0.536106	0.062355	0.997199	0.999838	0.899693
P05787	-0.320824	-0.186178	-0.071025	0.0202864	0.607678	0.557933	0.570137	0.999838	0.999319
Q9Y371	0.0907937	0.170517	0.183733	0.469045	0.12249	0.143332	0.997199	0.999838	0.999319
Q8WVM8	0.196728	0.170885	0.0583127	0.389673	0.752937	0.789506	0.997199	0.999838	0.999319
P04439	-0.0750056	-0.0543496	-0.0913465	0.551828	0.621618	0.445297	0.997199	0.999838	0.999319
Q9Y5P4	-0.173159	-0.393252	-0.41168	0.210673	0.42029	0.00109292	0.997199	0.999838	0.170546
Q00839	-0.354393	-0.273224	-0.212468	0.0145132	0.603704	0.114402	0.478639	0.999838	0.999319
O00506	0.0804041	-0.191776	-0.00553036	0.580931	0.719223	0.968228	0.997199	0.999838	0.999319
O94925	-0.148175	-0.118462	-0.218616	0.477837	0.825211	0.25626	0.997199	0.999838	0.999319
O14818	0.148702	-0.0499251	0.0188217	0.315104	0.92544	0.894817	0.997199	0.999838	0.999319
P52597	-0.0377566	0.0752009	-0.0776778	0.828428	0.888993	0.632656	0.997199	0.999838	0.999319
P61978	-0.0302085	0.120812	0.0792717	0.82837	0.784367	0.529815	0.997199	0.999838	0.999319
Q9UMS4	-0.124461	-0.0687369	-0.00361127	0.464742	0.898325	0.981561	0.997199	0.999838	0.999319
O00330	-0.0562827	-0.0536861	0.0385363	0.690561	0.915921	0.768606	0.997199	0.999838	0.999319
O94906	0.0974698	0.0901872	0.00937607	0.586612	0.867004	0.955438	0.997199	0.999838	0.999319
Q96LL9	0.00355866	-0.0895441	-0.147243	0.981967	0.867635	0.332329	0.997199	0.999838	0.999319
Q7Z2W4	0.117787	0.1146	-0.185511	0.62417	0.832598	0.430858	0.997199	0.999838	0.999319
Q99959	0.169725	-0.0272218	-0.0403568	0.414807	0.959567	0.834482	0.997199	0.999838	0.999319
P35221	0.00344685	0.102131	0.0431267	0.981707	0.846518	0.761255	0.997199	0.999838	0.999319
P22314	-0.0923469	-0.0740831	0.0621403	0.570638	0.890407	0.679597	0.997199	0.999838	0.999319
O60716	0.16081	0.112563	0.09032	0.457077	0.834494	0.652676	0.997199	0.999838	0.999319
Q9BQ67	0.0989721	0.25487	0.170186	0.567516	0.636638	0.289594	0.997199	0.999838	0.999319
P16402	-0.156469	-0.210035	-0.137423	0.252654	0.128215	0.3485	0.997199	0.999838	0.999319
Q9H444	0.231829	0.273103	0.174121	0.0649828	0.0116469	0.131595	0.832658	0.999838	0.999319
Q9BPW8	-0.367368	-0.257628	-0.212971	0.0494134	0.630676	0.198062	0.776092	0.999838	0.999319
O95302	0.386381	0.406673	0.448504	0.02415	0.451696	0.00542239	0.595824	0.999838	0.350503
P36776	-0.0545619	-0.00545427	-0.163465	0.733606	0.991899	0.286487	0.997199	0.999838	0.999319
Q15042	0.267479	0.0701737	0.0474058	0.0652192	0.893299	0.732524	0.832658	0.999838	0.999319
Q9Y617	-0.0524215	-0.0401591	-0.0428502	0.788577	0.940339	0.808621	0.997199	0.999838	0.999319
Q15181	-0.0403635	-0.077511	0.0180895	0.751145	0.479463	0.874751	0.997199	0.999838	0.999319
O15371	0.114534	-0.266176	-0.106361	0.579727	0.619611	0.579284	0.997199	0.999838	0.999319
P29590	-0.153742	-0.140931	-0.0124893	0.267985	0.693996	0.917991	0.997199	0.999838	0.999319
O75044	0.0483086	0.0720574	-0.0278305	0.802867	0.89335	0.87534	0.997199	0.999838	0.999319
Q7KZ85	-0.143436	0.00827553	0.0168729	0.490256	0.987698	0.928814	0.997199	0.999838	0.999319
O14562	0.153329	0.0959845	-0.367813	0.485791	0.858811	0.0767824	0.997199	0.999838	0.971324
Q9NXH9	0.0462583	-0.130749	-0.0552566	0.740249	0.764914	0.654021	0.997199	0.999838	0.999319
Q13868	-0.0392839	-0.11518	-0.0934423	0.777987	0.814341	0.465007	0.997199	0.999838	0.999319
Q96C57	-0.0612606	0.0537731	-0.106291	0.642904	0.702427	0.360564	0.997199	0.999838	0.999319
Q9NZ32	0.22514	0.249478	-0.0897904	0.325306	0.645842	0.685256	0.997199	0.999838	0.999319
P06748	-0.158685	-0.0853936	-0.0903805	0.252524	0.790894	0.455552	0.997199	0.999838	0.999319
Q9UGP8	0.0877048	0.105785	-0.0345093	0.695353	0.844885	0.869368	0.997199	0.999838	0.999319
Q9H307	-0.153623	-0.0732151	-0.0669504	0.227167	0.499131	0.561197	0.997199	0.999838	0.999319
P20674	0.00139366	-0.0180854	-0.0346257	0.991998	0.956016	0.775603	0.997199	0.999838	0.999319
O60271	0.548173	0.47629	0.136224	0.00251759	0.378544	0.444669	0.208637	0.999838	0.999319
Q9Y224	0.083628	0.0905596	0.202594	0.577974	0.864427	0.150026	0.997199	0.999838	0.999319
Q9UL46	-0.044874	0.0741308	0.0606778	0.747478	0.871198	0.631986	0.997199	0.999838	0.999319
Q9UBC2	0.0882589	0.0819702	-0.109028	0.527774	0.837831	0.381755	0.997199	0.999838	0.999319
Q5J8M3	-0.255867	0.0498585	0.0148614	0.245935	0.926337	0.941953	0.997199	0.999838	0.999319
P00491	0.0228181	-0.124717	0.0033013	0.904257	0.816027	0.984801	0.997199	0.999838	0.999319
Q99729	-0.114046	0.00714624	0.0917707	0.629006	0.989489	0.684015	0.997199	0.999838	0.999319
O00469	-0.127179	-0.31284	-0.171494	0.370708	0.554021	0.201256	0.997199	0.999838	0.999319
P46778	-0.109089	-0.0797367	-0.0356647	0.394757	0.486781	0.783519	0.997199	0.999838	0.999319
Q9P032	0.118568	-0.420438	0.199567	0.606869	0.438618	0.364136	0.997199	0.999838	0.999319
Q8NHP8	-0.158511	-0.0426722	-0.0465357	0.434139	0.936582	0.799076	0.997199	0.999838	0.999319
P60660	0.0796439	0.0856877	0.0630394	0.566335	0.772934	0.603508	0.997199	0.999838	0.999319
Q08211	-0.154928	-0.0158401	-0.0424967	0.273793	0.974802	0.74641	0.997199	0.999838	0.999319
Q9GZP4	-0.0161532	0.0715078	-0.186375	0.944177	0.895213	0.40585	0.997199	0.999838	0.999319
Q05682	0.0194804	-0.0298218	0.0290948	0.87715	0.782934	0.801318	0.997199	0.999838	0.999319
P23258	-0.126933	0.0998362	0.218598	0.581903	0.854102	0.314176	0.997199	0.999838	0.999319
P52565	0.00971184	-0.000572804	0.210309	0.958584	0.999149	0.208247	0.997199	0.999838	0.999319
O95696	-0.0657687	0.0178728	-0.141012	0.77285	0.973717	0.515893	0.997199	0.999838	0.999319
P40925	0.116443	0.0788873	0.077993	0.40462	0.833577	0.525037	0.997199	0.999838	0.999319
P46087	0.115758	0.0868488	0.0445047	0.430777	0.868631	0.75076	0.997199	0.999838	0.999319
P48509	-0.162054	-0.163885	-0.0846144	0.200907	0.132815	0.469623	0.997199	0.999838	0.999319
Q5VWZ2	0.0954687	0.10373	0.0263582	0.612556	0.847115	0.879496	0.997199	0.999838	0.999319
Q15061	-0.144436	-0.138997	-0.0918047	0.264551	0.292261	0.422253	0.997199	0.999838	0.999319
Q8WUM0	-0.16897	-0.189	-0.37425	0.252434	0.722158	0.00912598	0.997199	0.999838	0.470052
Q9NX76	-0.120133	-0.0917084	-0.177678	0.409879	0.86149	0.200844	0.997199	0.999838	0.999319
Q04637	0.146772	0.173398	-0.0135194	0.287548	0.471035	0.911045	0.997199	0.999838	0.999319
P06493	-0.00894716	0.0954025	0.200485	0.948749	0.765967	0.0991955	0.997199	0.999838	0.999319
P48637	0.314387	0.243314	0.134071	0.152544	0.652272	0.514155	0.997199	0.999838	0.999319
Q13435	-0.0704964	-0.171585	-0.0437112	0.709238	0.748808	0.798645	0.997199	0.999838	0.999319
Q9Y570	0.281657	0.203443	-0.000784336	0.216807	0.707672	0.997111	0.997199	0.999838	0.999585
O43707	-0.0100743	-0.0619244	0.0331543	0.947837	0.90801	0.819497	0.997199	0.999838	0.999319
Q9P2J5	0.201296	-0.128921	0.266699	0.258526	0.810016	0.105969	0.997199	0.999838	0.999319
Q96CX2	-0.00352476	0.00475132	-0.0269118	0.985211	0.992943	0.876766	0.997199	0.999838	0.999319
Q14974	0.0645548	0.1025	0.0857479	0.762875	0.848921	0.663801	0.997199	0.999838	0.999319
Q96JB5	-0.143462	-0.290941	-0.300857	0.417238	0.587033	0.0697962	0.997199	0.999838	0.922548
P33993	0.390484	0.281569	0.0145847	0.0359626	0.601469	0.935402	0.708726	0.999838	0.999319
O43447	0.00784801	0.167988	-0.00775194	0.954177	0.365436	0.948276	0.997199	0.999838	0.999319
P23396	-0.0195997	-0.0138374	0.111353	0.886999	0.958807	0.354232	0.997199	0.999838	0.999319
Q9NPL8	0.251404	0.435437	0.164682	0.171407	0.420762	0.338074	0.997199	0.999838	0.999319
Q13724	-0.0331405	-0.0272708	0.0359452	0.85279	0.959559	0.826005	0.997199	0.999838	0.999319
Q02252	-0.187541	-0.203527	-0.19086	0.174811	0.67468	0.131517	0.997199	0.999838	0.999319
A5YKK6	0.126774	0.100173	-0.0218085	0.402708	0.850767	0.881666	0.997199	0.999838	0.999319
Q8NI27	-0.688127	-0.210116	-0.370635	0.00374239	0.698793	0.0991854	0.246384	0.999838	0.999319
P51572	-0.0970196	-0.240495	-0.0518814	0.477946	0.407992	0.663459	0.997199	0.999838	0.999319
P23284	-0.0694337	-0.193498	0.064451	0.690185	0.718401	0.685464	0.997199	0.999838	0.999319
O14975	0.0550102	-0.0571762	-0.0841094	0.770228	0.915149	0.630526	0.997199	0.999838	0.999319
Q9UNN8	0.277069	0.442275	0.244029	0.224913	0.415043	0.25862	0.997199	0.999838	0.999319
Q15819	0.0708574	0.102362	0.101838	0.702445	0.849184	0.548232	0.997199	0.999838	0.999319
Q99497	-0.0854382	-0.0146958	0.16627	0.518144	0.922592	0.149772	0.997199	0.999838	0.999319
Q9BZQ8	0.109858	0.0529349	0.0223672	0.491079	0.921585	0.883697	0.997199	0.999838	0.999319
Q8TAQ2	-0.0204078	0.0689425	-0.0371537	0.887391	0.892812	0.784835	0.997199	0.999838	0.999319
P04264	-1.11494	-1.32712	-0.336325	2.34986e-12	0.0124891	0.010146	6.84959e-09	0.999838	0.47309
Q99829	0.0614564	0.0447132	-0.103511	0.636939	0.741941	0.371587	0.997199	0.999838	0.999319
P11279	-0.570586	-0.590858	-0.426335	0.000110821	0.268455	0.00177713	0.0358172	0.999838	0.198653
Q8NEZ2	-0.0241662	0.134678	-0.0488458	0.926308	0.805752	0.842775	0.997199	0.999838	0.999319
Q969G5	0.0967073	0.0622186	0.0147231	0.524526	0.907162	0.91955	0.997199	0.999838	0.999319
P27816	0.1196	0.105965	0.0924759	0.386664	0.685195	0.444285	0.997199	0.999838	0.999319
P34932	-0.0032103	-0.069241	0.0282548	0.981483	0.819638	0.814988	0.997199	0.999838	0.999319
P61009	-0.0105388	0.0628532	-0.0655173	0.93312	0.566716	0.582021	0.997199	0.999838	0.999319
Q8IUD2	0.00886911	0.0698005	0.186478	0.953968	0.89585	0.191395	0.997199	0.999838	0.999319
O75821	0.235239	0.0197272	0.0953578	0.185259	0.97073	0.571395	0.997199	0.999838	0.999319
Q1KMD3	-0.14055	-0.0414094	0.044867	0.408448	0.938656	0.771983	0.997199	0.999838	0.999319
P14406	-0.0656574	-0.10511	-0.0427414	0.62948	0.658939	0.719094	0.997199	0.999838	0.999319
P35250	0.117175	0.00773991	0.0361773	0.396699	0.979111	0.764991	0.997199	0.999838	0.999319
Q9ULV4	0.00780786	0.12368	0.00811164	0.970536	0.818056	0.966761	0.997199	0.999838	0.999319
Q9Y266	0.00659564	-0.11013	0.0615086	0.962247	0.810067	0.619544	0.997199	0.999838	0.999319
Q96PK6	-0.10019	-0.10691	-0.0358003	0.463715	0.667886	0.763886	0.997199	0.999838	0.999319
P07355	-0.192357	-0.228582	-0.203599	0.165487	0.561402	0.0946981	0.997199	0.999838	0.999319
P56192	-0.0517462	-0.0696137	-0.120528	0.718055	0.893431	0.37534	0.997199	0.999838	0.999319
P27348	-0.0626297	-0.0321859	0.0882692	0.622693	0.774279	0.498385	0.997199	0.999838	0.999319
P62888	0.0832184	-0.0177706	-0.0157335	0.581118	0.97347	0.913551	0.997199	0.999838	0.999319
Q9BXK5	-0.207188	-0.158298	-0.110391	0.400153	0.770484	0.641323	0.997199	0.999838	0.999319
P39656	0.0183365	0.0163139	-0.0603095	0.893416	0.944182	0.614834	0.997199	0.999838	0.999319
Q9HB71	0.0699025	0.157527	0.0595531	0.624039	0.74992	0.65508	0.997199	0.999838	0.999319
Q86V21	-0.321381	-0.149274	-0.176166	0.167148	0.78339	0.428169	0.997199	0.999838	0.999319
P50479	0.0737963	-0.00196703	0.0501985	0.560043	0.985497	0.661903	0.997199	0.999838	0.999319
P49790	0.207944	0.179118	0.00329716	0.246163	0.739696	0.984597	0.997199	0.999838	0.999319
P05496	-0.153626	-0.180153	-0.149645	0.225375	0.0978595	0.196748	0.997199	0.999838	0.999319
P07951	0.0211702	-0.238188	-0.0437003	0.88033	0.647127	0.737909	0.997199	0.999838	0.999319
Q9UKS6	0.174255	0.289024	0.17565	0.220774	0.534751	0.180852	0.997199	0.999838	0.999319
Q3MJ13	0.0576925	0.0840672	0.068966	0.695655	0.675962	0.692541	0.997199	0.999838	0.999319
Q9BSJ8	0.190177	0.218253	0.0765643	0.341908	0.68499	0.677333	0.997199	0.999838	0.999319
O60488	0.227084	0.22573	0.150045	0.25661	0.674808	0.413701	0.997199	0.999838	0.999319
P61201	-0.002787	0.0251908	-0.00770175	0.989275	0.962573	0.967665	0.997199	0.999838	0.999319
Q9Y295	0.236823	0.128698	0.211086	0.273888	0.811265	0.292284	0.997199	0.999838	0.999319
Q9UNZ2	0.0521097	0.141753	0.0513392	0.710199	0.75678	0.688804	0.997199	0.999838	0.999319
P06576	-0.0225599	-0.0835834	-0.0414503	0.916108	0.876466	0.834112	0.997199	0.999838	0.999319
P09622	0.198706	0.0627206	0.146379	0.172333	0.904865	0.287738	0.997199	0.999838	0.999319
P00558	-0.0714163	0.155477	0.121727	0.728845	0.772361	0.512083	0.997199	0.999838	0.999319
Q9NTJ3	-0.148826	-0.0372344	-0.00267495	0.361449	0.94476	0.985816	0.997199	0.999838	0.999319
O14561	-0.344241	-0.292446	-0.420637	0.0875219	0.58459	0.0225494	0.921403	0.999838	0.662571
Q5T280	-0.0994891	-0.0875409	-0.0899493	0.533787	0.870559	0.550506	0.997199	0.999838	0.999319
Q9BWS9	-0.0346242	0.0398475	0.482099	0.881911	0.941458	0.0267674	0.997199	0.999838	0.681199
O95235	-0.0460306	-0.23209	-0.162825	0.742303	0.652697	0.213321	0.997199	0.999838	0.999319
P20290	0.379715	0.0366011	0.200799	0.051322	0.945634	0.270209	0.786126	0.999838	0.999319
P52594	0.36152	0.491713	0.560299	0.00985275	0.0636511	4.71375e-06	0.393137	0.999838	0.00304697
O00410	0.00280073	-0.0601276	-0.111491	0.990596	0.911689	0.630894	0.997199	0.999838	0.999319
Q9Y4L1	-0.112955	-0.0446753	-0.0778916	0.592274	0.933691	0.687757	0.997199	0.999838	0.999319
Q9NZE8	0.211754	0.117947	-0.233128	0.28787	0.826239	0.215265	0.997199	0.999838	0.999319
P55786	0.0268804	0.109683	0.0172414	0.895008	0.838213	0.926014	0.997199	0.999838	0.999319
Q8NEW0	0.104956	0.313892	-0.0689787	0.59158	0.56066	0.703244	0.997199	0.999838	0.999319
Q9H3U1	0.0447681	-0.0522203	0.0900569	0.82594	0.922432	0.62575	0.997199	0.999838	0.999319
P21266	-0.0522278	0.169373	0.176171	0.781496	0.753362	0.291675	0.997199	0.999838	0.999319
P62701	-0.164321	-0.100364	-0.0902374	0.289639	0.851276	0.534695	0.997199	0.999838	0.999319
Q13492	0.0396501	-0.0416215	0.062193	0.840564	0.938149	0.727393	0.997199	0.999838	0.999319
Q96QK1	0.136101	-0.0424117	0.0715793	0.445337	0.937076	0.668131	0.997199	0.999838	0.999319
P52701	0.0970574	-0.0717594	0.0839019	0.664153	0.894395	0.687372	0.997199	0.999838	0.999319
P27797	-0.116964	-0.167423	0.0364174	0.550689	0.754616	0.834595	0.997199	0.999838	0.999319
Q12905	-0.264954	-0.232135	-0.297413	0.189848	0.664527	0.10692	0.997199	0.999838	0.999319
Q9Y376	0.379438	0.71267	0.0980157	0.0631223	0.188397	0.607114	0.826656	0.999838	0.999319
Q9UKF6	-0.043229	-0.03665	-0.022037	0.76605	0.944201	0.872175	0.997199	0.999838	0.999319
O60231	0.150556	0.0261877	-0.0890564	0.284018	0.955364	0.487114	0.997199	0.999838	0.999319
P67936	-0.0525659	-0.226789	0.00714721	0.705341	0.628466	0.953816	0.997199	0.999838	0.999319
P22102	-0.145828	-0.14656	-0.121968	0.429333	0.784732	0.466881	0.997199	0.999838	0.999319
Q0VDF9	-0.176972	-0.174509	-0.061896	0.443552	0.747925	0.77843	0.997199	0.999838	0.999319
Q8ND56	0.113962	0.238551	-0.016778	0.362991	0.0275312	0.88422	0.997199	0.999838	0.999319
P04406	0.0478665	0.103276	0.0620113	0.734852	0.832458	0.635665	0.997199	0.999838	0.999319
O14582	0.161693	0.0160327	-0.0833931	0.288721	0.976127	0.576087	0.997199	0.999838	0.999319
P14174	-0.0725665	0.38274	-0.424239	0.740541	0.478038	0.0392734	0.997199	0.999838	0.769592
P14735	0.0866332	0.0717854	0.0823499	0.547869	0.889242	0.543421	0.997199	0.999838	0.999319
P17405	-0.377446	-0.517731	-0.39574	0.121044	0.339573	0.0923619	0.997199	0.999838	0.999319
Q9P0V3	0.310391	0.0273115	0.132637	0.0305963	0.957694	0.320562	0.665152	0.999838	0.999319
Q96AG4	-0.118518	-0.136054	-0.0932299	0.392619	0.758112	0.450896	0.997199	0.999838	0.999319
Q9UBE0	0.0242734	-0.0979429	0.0414007	0.861858	0.836506	0.741102	0.997199	0.999838	0.999319
Q15428	-0.0128508	0.0269191	-0.0614905	0.938602	0.96012	0.696374	0.997199	0.999838	0.999319
Q96S52	-0.1001	-0.0217624	-0.0196302	0.678265	0.967977	0.932672	0.997199	0.999838	0.999319
P08670	-0.0439684	-0.0802903	-0.0102573	0.82364	0.880963	0.954081	0.997199	0.999838	0.999319
Q96P11	-0.0168743	0.0174831	-0.0899741	0.933923	0.97401	0.629367	0.997199	0.999838	0.999319
Q6WKZ4	0.145942	0.0384339	-0.0153343	0.297785	0.929365	0.902374	0.997199	0.999838	0.999319
Q13867	0.12491	0.494434	0.156235	0.545108	0.359798	0.406346	0.997199	0.999838	0.999319
P09012	-0.0632193	-0.161592	-0.0558313	0.645479	0.578441	0.641603	0.997199	0.999838	0.999319
P08579	-0.115558	-0.000382884	-0.140792	0.402601	0.998815	0.242535	0.997199	0.999838	0.999319
P49748	-0.267504	-0.134703	-0.172104	0.146946	0.801931	0.29798	0.997199	0.999838	0.999319
P51553	-0.147855	-0.100975	-0.0484945	0.286206	0.805002	0.692379	0.997199	0.999838	0.999319
Q13263	-0.00653347	-0.0145538	-0.032838	0.962574	0.968093	0.787959	0.997199	0.999838	0.999319
O75643	-0.15635	-0.166089	-0.119811	0.339732	0.757261	0.433318	0.997199	0.999838	0.999319
Q8WUM4	0.244659	0.226273	0.0785805	0.144164	0.674852	0.626625	0.997199	0.999838	0.999319
Q13561	0.225178	0.0664192	0.365823	0.267749	0.901554	0.0449852	0.997199	0.999838	0.794493
P98179	-0.182673	-0.220557	-0.16469	0.152785	0.0558263	0.149981	0.997199	0.999838	0.999319
P15586	-0.0942358	-0.106868	-0.0779127	0.522289	0.840137	0.575742	0.997199	0.999838	0.999319
O14949	0.220717	0.321995	-0.10805	0.0788121	0.00685659	0.365192	0.896817	0.999838	0.999319
P18887	0.0617935	0.0880953	0.0873115	0.631256	0.444787	0.446918	0.997199	0.999838	0.999319
P12694	0.0156686	0.0470617	-0.164913	0.93633	0.930183	0.36265	0.997199	0.999838	0.999319
Q8WXX5	0.119323	0.186495	0.089742	0.441005	0.726363	0.543376	0.997199	0.999838	0.999319
Q9BV20	0.121021	0.0290367	0.159255	0.384848	0.933321	0.19075	0.997199	0.999838	0.999319
P62847	0.0484348	0.0766864	0.0243826	0.741365	0.88346	0.861013	0.997199	0.999838	0.999319
Q96FW1	0.115663	0.0637171	0.174708	0.491935	0.905847	0.267357	0.997199	0.999838	0.999319
Q14789	-0.0504782	-0.00143748	-0.00877294	0.747393	0.99786	0.952613	0.997199	0.999838	0.999319
Q9Y6M1	-0.00653006	-0.0436821	-0.0242061	0.967099	0.935197	0.871977	0.997199	0.999838	0.999319
P13798	-0.0351473	0.0643059	0.183239	0.876489	0.905513	0.387991	0.997199	0.999838	0.999319
Q15648	0.0662745	0.00896739	0.184398	0.772952	0.986823	0.397675	0.997199	0.999838	0.999319
Q04446	0.100972	0.505121	0.278364	0.653504	0.350668	0.182959	0.997199	0.999838	0.999319
Q9BXJ9	0.0656337	-0.0490915	0.019806	0.706119	0.92725	0.903412	0.997199	0.999838	0.999319
P62333	0.0243323	0.136077	0.165133	0.902321	0.800227	0.351297	0.997199	0.999838	0.999319
P16949	0.302238	0.311478	0.0938387	0.0403277	0.545169	0.509195	0.732713	0.999838	0.999319
P62280	0.0165718	0.00255512	0.0412442	0.897389	0.982877	0.718928	0.997199	0.999838	0.999319
P19623	0.500609	0.843549	0.248625	0.0285436	0.120093	0.252411	0.647706	0.999838	0.999319
P47895	-0.103724	0.0534864	0.0202477	0.46636	0.914855	0.878265	0.997199	0.999838	0.999319
Q16531	-0.0285363	-0.0102864	-0.0715096	0.856735	0.984711	0.634393	0.997199	0.999838	0.999319
Q16891	-0.0570097	-0.0476394	0.0433995	0.752833	0.929376	0.791795	0.997199	0.999838	0.999319
Q13885	0.173928	0.253914	0.198754	0.415502	0.637301	0.312456	0.997199	0.999838	0.999319
P51570	0.0614197	0.0934922	0.0367342	0.697903	0.861663	0.807156	0.997199	0.999838	0.999319
Q96KG9	0.0873692	0.149449	0.0165638	0.681919	0.781206	0.933117	0.997199	0.999838	0.999319
Q08257	0.286101	0.488959	0.301534	0.0281282	9.39633e-06	0.00950201	0.647706	0.010123	0.472469
P62263	0.174255	0.0756497	-0.0421304	0.161548	0.486536	0.717948	0.997199	0.999838	0.999319
Q9HD26	-0.0435577	0.0260663	-0.183089	0.834929	0.961283	0.344143	0.997199	0.999838	0.999319
Q99808	-0.22495	-0.159918	-0.542735	0.528082	0.778399	0.083448	0.997199	0.999838	0.999319
P17655	0.168279	-0.0503737	-0.0113059	0.238205	0.922579	0.932953	0.997199	0.999838	0.999319
Q9Y3D9	-0.162197	-0.0704071	-0.0512687	0.241787	0.85955	0.675643	0.997199	0.999838	0.999319
Q96P48	0.20149	0.302636	0.175678	0.32884	0.573996	0.352175	0.997199	0.999838	0.999319
Q9BQ95	-0.173465	0.0667272	-0.266109	0.387657	0.901151	0.147487	0.997199	0.999838	0.999319
Q9P013	0.248464	0.409217	0.145986	0.277561	0.450919	0.504164	0.997199	0.999838	0.999319
Q96NE9	0.289362	0.273484	-0.00415414	0.204484	0.614176	0.984697	0.997199	0.999838	0.999319
P17174	-0.198821	-0.0275237	-0.304246	0.209888	0.958996	0.0443285	0.997199	0.999838	0.791546
P46821	0.081371	-0.00321885	-0.0144759	0.656371	0.995221	0.932278	0.997199	0.999838	0.999319
P09211	-0.0376708	0.0578401	-0.0702541	0.766071	0.593002	0.540413	0.997199	0.999838	0.999319
Q8IZ21	-0.127098	-0.0876024	-0.29814	0.580672	0.87182	0.18048	0.997199	0.999838	0.999319
P55036	0.434417	0.474863	0.563906	0.00659138	0.374353	0.00017825	0.321796	0.999838	0.0579007
Q9H299	-0.11742	0.0206737	-0.014386	0.376829	0.889073	0.901261	0.997199	0.999838	0.999319
Q9NR45	0.664555	0.762114	0.462827	2.12476e-06	0.000549712	0.000179444	0.0017168	0.296111	0.0579007
Q8N5M4	0.1459	0.181644	0.0799509	0.29234	0.48416	0.509646	0.997199	0.999838	0.999319
Q9H9L4	0.213865	0.0229657	0.00829034	0.378636	0.96624	0.97204	0.997199	0.999838	0.999319
P26599	-0.0404107	-0.09733	0.0372089	0.840627	0.855906	0.837248	0.997199	0.999838	0.999319
O60506	-0.0780199	0.00818709	0.223041	0.690989	0.987835	0.194454	0.997199	0.999838	0.999319
O75691	0.00746864	0.036834	-0.150794	0.958686	0.943102	0.275771	0.997199	0.999838	0.999319
Q8WX93	0.196667	0.14577	0.0592909	0.239515	0.786855	0.711905	0.997199	0.999838	0.999319
Q9H330	-0.189298	-0.272294	-0.192604	0.170486	0.576679	0.125493	0.997199	0.999838	0.999319
O15533	-0.0384243	0.0113382	-0.0148874	0.844795	0.983152	0.933122	0.997199	0.999838	0.999319
Q9Y230	0.0358931	-0.0395306	-0.0764303	0.821121	0.941376	0.616061	0.997199	0.999838	0.999319
P12004	0.0359217	-0.167846	-0.0879308	0.797486	0.739723	0.495553	0.997199	0.999838	0.999319
Q13045	-0.0278249	-0.0722966	-0.0436525	0.902299	0.893899	0.838756	0.997199	0.999838	0.999319
P18031	0.130114	-0.14926	0.162848	0.440492	0.781024	0.303742	0.997199	0.999838	0.999319
Q9Y608	0.134715	0.201608	0.0244884	0.331811	0.445804	0.840246	0.997199	0.999838	0.999319
Q3ZCQ8	-0.143935	-0.139897	0.0589882	0.524749	0.796288	0.782093	0.997199	0.999838	0.999319
O14976	0.399663	0.479873	-0.064972	0.00503857	0.201305	0.618131	0.290798	0.999838	0.999319
Q9Y2Q9	-0.0841217	-0.168511	-0.0986981	0.535541	0.495183	0.405515	0.997199	0.999838	0.999319
Q9P0J1	-0.0557779	-0.0939651	-0.0903182	0.808949	0.862608	0.683773	0.997199	0.999838	0.999319
P07686	-0.224102	-0.155479	-0.00895175	0.289395	0.772034	0.962914	0.997199	0.999838	0.999319
Q13315	0.134826	0.28504	-0.0774131	0.564738	0.599076	0.737279	0.997199	0.999838	0.999319
Q99613	0.0731802	-0.00752154	0.0372555	0.616402	0.988618	0.788088	0.997199	0.999838	0.999319
Q9BWH2	0.00606246	-0.0790173	-0.0653209	0.965679	0.876458	0.619469	0.997199	0.999838	0.999319
Q08945	-0.164152	-0.165211	-0.0911544	0.265831	0.755557	0.510264	0.997199	0.999838	0.999319
Q9UIG0	-0.24338	-0.165621	-0.440963	0.263622	0.758277	0.0302265	0.997199	0.999838	0.729022
Q9UKE5	0.0621002	0.112624	-0.144503	0.686065	0.832632	0.333965	0.997199	0.999838	0.999319
Q9BUF5	-0.196114	-0.00769198	0.00714646	0.390668	0.988687	0.973606	0.997199	0.999838	0.999319
P50995	-0.0960134	-0.0742137	-0.169432	0.528739	0.88949	0.24502	0.997199	0.999838	0.999319
Q9BSJ2	0.296548	0.046228	0.0473875	0.193697	0.932113	0.826807	0.997199	0.999838	0.999319
Q13409	0.0956569	0.0527352	0.0412988	0.490466	0.86048	0.733499	0.997199	0.999838	0.999319
O60502	0.182279	0.0689847	0.0332018	0.359127	0.897778	0.856385	0.997199	0.999838	0.999319
P28288	0.0410865	0.126334	-0.200446	0.76845	0.752987	0.112252	0.997199	0.999838	0.999319
Q96EC8	-0.0259816	-0.0679022	0.0646403	0.851961	0.886054	0.606683	0.997199	0.999838	0.999319
Q14694	0.039102	0.0743128	-0.0029997	0.851771	0.889985	0.987577	0.997199	0.999838	0.999319
Q9Y6R0	0.0502575	0.0920467	-0.0848493	0.69384	0.395774	0.458267	0.997199	0.999838	0.999319
P02461	-0.0705141	-0.0622677	-0.0287338	0.608904	0.819143	0.811098	0.997199	0.999838	0.999319
P60174	-0.107306	-0.183702	-0.0642069	0.446216	0.722297	0.624342	0.997199	0.999838	0.999319
P28066	0.496233	0.294273	0.325956	0.00164534	0.584241	0.0333963	0.17154	0.999838	0.734263
Q01804	0.237539	0.215854	-0.0271943	0.139278	0.688144	0.862854	0.997199	0.999838	0.999319
O43310	0.140908	0.131677	0.229255	0.539887	0.808341	0.294483	0.997199	0.999838	0.999319
P23786	-0.184607	-0.211761	-0.168692	0.18325	0.591419	0.166227	0.997199	0.999838	0.999319
O75477	-0.196435	-0.231172	-0.154935	0.156302	0.643845	0.224491	0.997199	0.999838	0.999319
Q13151	-0.237484	-0.20712	-0.00185448	0.15595	0.699803	0.990226	0.997199	0.999838	0.999319
Q9Y6X2	0.0234924	0.291689	0.367979	0.91757	0.590509	0.0834864	0.997199	0.999838	0.999319
Q99832	0.0167163	0.035475	0.117046	0.923839	0.947471	0.466717	0.997199	0.999838	0.999319
Q7L0Y3	-0.695559	-0.207382	-0.138439	0.00155975	0.700435	0.498346	0.168037	0.999838	0.999319
O94822	-0.688352	-0.200183	-0.131118	0.00175519	0.710382	0.521602	0.172894	0.999838	0.999319
Q8N684	-0.0741284	-0.194081	0.0120891	0.724648	0.717626	0.949975	0.997199	0.999838	0.999319
P42696	-0.0181765	-0.0338696	-0.0615413	0.902695	0.949114	0.664101	0.997199	0.999838	0.999319
Q13247	-0.0833497	-0.00925344	-0.0234905	0.522536	0.942073	0.862566	0.997199	0.999838	0.999319
O94888	0.0747598	0.192113	0.0801711	0.583031	0.290506	0.501578	0.997199	0.999838	0.999319
Q13155	0.0715993	-0.183452	0.0235972	0.664321	0.732641	0.880227	0.997199	0.999838	0.999319
Q07817	-0.0137436	-0.0577288	0.0179022	0.913688	0.593585	0.876227	0.997199	0.999838	0.999319
O94826	-0.174931	-0.144944	-0.200554	0.400188	0.786909	0.294118	0.997199	0.999838	0.999319
Q86W92	0.0844375	0.140429	0.465448	0.698098	0.79442	0.0183658	0.997199	0.999838	0.656244
Q32MZ4	0.210049	-0.102831	-0.060236	0.271332	0.847856	0.738029	0.997199	0.999838	0.999319
P09661	-0.183917	-0.214647	-0.0288634	0.348372	0.688467	0.868519	0.997199	0.999838	0.999319
Q15019	-0.0322371	-0.0769803	0.0154814	0.831489	0.885477	0.913706	0.997199	0.999838	0.999319
P34059	-0.709653	-0.105754	-0.398109	0.0036235	0.845484	0.0860162	0.246384	0.999838	0.999319
O95777	-0.146985	-0.306158	-0.176683	0.462177	0.567087	0.331145	0.997199	0.999838	0.999319
Q13418	0.212394	0.332697	-0.070489	0.333157	0.537689	0.732141	0.997199	0.999838	0.999319
P35052	0.0413689	0.273864	0.092642	0.852417	0.612158	0.653944	0.997199	0.999838	0.999319
Q9Y5K6	-0.233132	-0.215435	-0.236259	0.313527	0.691557	0.288236	0.997199	0.999838	0.999319
Q9H7C4	-0.539999	-0.197396	-0.587493	0.00946911	0.712488	0.00217275	0.391195	0.999838	0.212798
O43747	-0.0170399	0.0636426	-0.113411	0.902618	0.859279	0.3561	0.997199	0.999838	0.999319
O15460	-0.148435	-0.178215	0.0588152	0.283339	0.700679	0.633671	0.997199	0.999838	0.999319
P09874	-0.0646847	-0.0676186	-0.18506	0.706062	0.899959	0.253161	0.997199	0.999838	0.999319
P25398	-0.0282665	-0.0297917	0.117352	0.854558	0.95562	0.414001	0.997199	0.999838	0.999319
Q9P0K7	0.099192	0.204822	0.346017	0.637199	0.703363	0.0685986	0.997199	0.999838	0.922548
P31689	0.0631851	-0.072467	-0.00935381	0.734441	0.892573	0.956663	0.997199	0.999838	0.999319
Q9Y2R4	-0.520211	-0.371084	-0.262439	0.0234252	0.493839	0.226142	0.595824	0.999838	0.999319
Q99426	0.0356794	0.0485195	0.0248365	0.78844	0.7671	0.831802	0.997199	0.999838	0.999319
Q14202	0.268342	0.188407	0.23631	0.240579	0.728564	0.277158	0.997199	0.999838	0.999319
P62979	-0.0401977	-0.0705743	0.059789	0.801146	0.895521	0.688382	0.997199	0.999838	0.999319
Q9UBB4	0.120035	0.0914627	0.0523303	0.604801	0.866107	0.816747	0.997199	0.999838	0.999319
Q9HD20	-0.306894	-0.331777	-0.235406	0.0180745	0.0226242	0.0393222	0.551102	0.999838	0.769592
P52732	0.204425	1.63266	0.341555	0.379911	0.00258613	0.126134	0.997199	0.999838	0.999319
Q9UIQ6	-0.10067	0.0164019	-0.0858527	0.614896	0.975624	0.635814	0.997199	0.999838	0.999319
P30837	-0.0660109	-0.365052	-0.226541	0.751261	0.495887	0.240246	0.997199	0.999838	0.999319
Q9NVI7	0.0383937	-0.100724	-0.122572	0.840155	0.850994	0.487697	0.997199	0.999838	0.999319
P49721	0.500373	0.0817406	0.252435	0.00749277	0.879036	0.158007	0.331735	0.999838	0.999319
Q14126	-0.0386897	-0.030549	-0.0476682	0.829135	0.954697	0.77316	0.997199	0.999838	0.999319
P82979	0.00502482	-0.0168411	-0.012297	0.968649	0.882002	0.914419	0.997199	0.999838	0.999319
P68366	0.303911	0.451123	-0.00853956	0.0294706	0.0716891	0.944573	0.656891	0.999838	0.999319
Q15125	-0.0263139	-0.0237175	-0.0603605	0.881858	0.964832	0.713544	0.997199	0.999838	0.999319
Q9NQW6	0.0417607	-0.0357369	0.0958635	0.778357	0.946411	0.492806	0.997199	0.999838	0.999319
Q14696	-0.259884	-0.154133	-0.0730387	0.0414872	0.164549	0.549552	0.732713	0.999838	0.999319
O15511	0.0490087	0.024557	0.11351	0.720103	0.916195	0.342127	0.997199	0.999838	0.999319
P52434	-0.4534	-0.430527	-0.249711	0.0362653	0.423264	0.211929	0.71036	0.999838	0.999319
Q96JH7	-0.0906048	0.038583	-0.00964084	0.580971	0.942788	0.949683	0.997199	0.999838	0.999319
P36551	0.10069	0.25027	0.0962949	0.676848	0.644409	0.680314	0.997199	0.999838	0.999319
P63167	0.00649139	-0.0388418	-0.0361751	0.95882	0.720214	0.754847	0.997199	0.999838	0.999319
O95758	0.219444	0.539333	0.233183	0.300946	0.31778	0.232096	0.997199	0.999838	0.999319
Q9NS91	0.00486954	-0.0742308	-0.105765	0.976422	0.890241	0.501122	0.997199	0.999838	0.999319
O43148	-0.16364	0.0934555	-0.0465476	0.459202	0.862475	0.820769	0.997199	0.999838	0.999319
P29692	-0.09653	0.0189238	-0.0954095	0.563571	0.971947	0.541828	0.997199	0.999838	0.999319
Q9NQG5	0.173931	0.00355946	0.0836638	0.255551	0.994705	0.569241	0.997199	0.999838	0.999319
Q9BUL8	0.134703	-0.0344739	-0.0761927	0.350024	0.947596	0.581692	0.997199	0.999838	0.999319
Q9H6Z4	0.21454	0.155137	0.0234897	0.322796	0.773504	0.907735	0.997199	0.999838	0.999319
P27694	-0.019211	0.025094	0.0055812	0.925645	0.962709	0.976295	0.997199	0.999838	0.999319
Q12907	-0.589237	-0.149717	-0.233839	1.51402e-05	0.469888	0.0471061	0.00699045	0.999838	0.814154
Q9Y262	-0.00475431	-0.132054	-0.160915	0.975831	0.805832	0.288192	0.997199	0.999838	0.999319
O94776	0.0280841	0.00560111	-0.0476327	0.840435	0.989952	0.704176	0.997199	0.999838	0.999319
O75347	-0.353608	-0.143415	0.114746	0.0284303	0.789075	0.420096	0.647706	0.999838	0.999319
P42785	-0.0585385	-0.0518589	0.0137903	0.790035	0.923368	0.945991	0.997199	0.999838	0.999319
O43681	0.0141043	-0.00220281	0.0441856	0.912124	0.984345	0.699779	0.997199	0.999838	0.999319
Q15397	-0.295244	-0.565386	-0.440961	0.152806	0.290718	0.0209228	0.997199	0.999838	0.662571
O95810	-0.0874835	-0.11614	-0.0738064	0.528273	0.800468	0.554186	0.997199	0.999838	0.999319
Q8N8I0	0.106683	0.12796	0.199547	0.620493	0.812167	0.31388	0.997199	0.999838	0.999319
Q14978	-0.230933	-0.139498	0.0665476	0.261543	0.794628	0.717835	0.997199	0.999838	0.999319
Q9NTK5	0.0547587	0.112767	-0.0179181	0.809981	0.835331	0.933992	0.997199	0.999838	0.999319
O60701	0.0759104	0.115636	0.101003	0.608753	0.825785	0.471171	0.997199	0.999838	0.999319
P78417	0.0290615	0.139556	0.18999	0.850142	0.792863	0.184659	0.997199	0.999838	0.999319
Q13445	-0.0599297	-0.12089	-0.145323	0.666163	0.798121	0.250097	0.997199	0.999838	0.999319
Q8IV08	-0.28819	-0.00533533	-0.358223	0.239152	0.992149	0.129235	0.997199	0.999838	0.999319
O43252	0.0660814	0.0535341	0.0715265	0.642753	0.915831	0.590396	0.997199	0.999838	0.999319
P33176	-0.062285	0.0768752	0.129914	0.725003	0.886539	0.417045	0.997199	0.999838	0.999319
O43772	0.342309	0.191919	-0.0138483	0.14008	0.723325	0.952183	0.997199	0.999838	0.999319
Q06787	0.0263576	0.0838646	-0.111171	0.834586	0.438269	0.331495	0.997199	0.999838	0.999319
P04792	0.106987	0.158582	0.0232574	0.446072	0.723324	0.855727	0.997199	0.999838	0.999319
Q02338	-0.206122	-0.193443	-0.25274	0.280312	0.718078	0.145244	0.997199	0.999838	0.999319
Q9BZE1	0.133776	0.177005	-0.00311962	0.563106	0.744228	0.98899	0.997199	0.999838	0.999319
Q15370	-0.0414689	-0.0791566	-0.0216761	0.766961	0.873663	0.866553	0.997199	0.999838	0.999319
P43490	0.0624804	0.242782	0.0124413	0.779745	0.653302	0.952471	0.997199	0.999838	0.999319
P09382	0.0626046	0.14052	0.222421	0.719757	0.794378	0.164104	0.997199	0.999838	0.999319
Q8IXB1	0.0042475	0.0631873	0.048013	0.985112	0.907266	0.823791	0.997199	0.999838	0.999319
Q8IYB3	-0.156989	-0.0597544	-0.138713	0.391014	0.911484	0.40511	0.997199	0.999838	0.999319
P14866	-0.188862	-0.287062	0.0913239	0.172669	0.570079	0.465649	0.997199	0.999838	0.999319
Q9UII2	-0.169442	-0.171231	-0.136563	0.203657	0.363351	0.240741	0.997199	0.999838	0.999319
Q99460	-0.319822	-0.291177	-0.181093	0.140032	0.588184	0.365098	0.997199	0.999838	0.999319
Q9Y6G9	-0.148541	0.0501188	0.225593	0.501183	0.92597	0.265463	0.997199	0.999838	0.999319
P24539	-0.121331	-0.21137	-0.130337	0.575236	0.694403	0.515513	0.997199	0.999838	0.999319
Q96BR5	-0.158778	-0.231994	-0.138963	0.245308	0.403773	0.243344	0.997199	0.999838	0.999319
O94905	-0.049034	0.330608	0.115421	0.814362	0.539268	0.542989	0.997199	0.999838	0.999319
Q9Y3E0	-0.0252057	0.0715062	-0.0759935	0.92327	0.896142	0.757625	0.997199	0.999838	0.999319
Q15257	0.107729	0.0704025	0.0539706	0.459408	0.892738	0.696098	0.997199	0.999838	0.999319
Q15075	-0.503575	-0.139315	-0.180722	0.0119569	0.794894	0.308196	0.425072	0.999838	0.999319
Q15084	-0.142717	-0.0364874	-0.0193473	0.334671	0.944696	0.88853	0.997199	0.999838	0.999319
O14578	-0.0317496	-0.125226	-0.12988	0.886623	0.816673	0.533251	0.997199	0.999838	0.999319
Q15233	-0.00969328	-0.118679	-0.0138958	0.953236	0.825293	0.928853	0.997199	0.999838	0.999319
Q8TDD1	-0.0544998	0.000436754	-0.161769	0.683009	0.997928	0.168389	0.997199	0.999838	0.999319
Q9HCC0	-0.108395	-0.0573649	0.0666585	0.454476	0.912455	0.619803	0.997199	0.999838	0.999319
P46063	0.154581	0.276443	0.111259	0.329576	0.604775	0.462349	0.997199	0.999838	0.999319
P09960	0.150421	0.136833	-0.0876084	0.387778	0.799633	0.600801	0.997199	0.999838	0.999319
P11387	-0.240819	-0.14495	0.00244746	0.0978898	0.782074	0.985404	0.95642	0.999838	0.999319
Q02880	-0.507046	-0.207926	-0.268277	0.0277501	0.701524	0.218546	0.647706	0.999838	0.999319
Q9UBQ0	-0.342098	-0.131108	-0.103657	0.13595	0.809052	0.632598	0.997199	0.999838	0.999319
Q9P0U1	0.352234	-0.279211	0.05305	0.123968	0.606951	0.811985	0.997199	0.999838	0.999319
Q15691	0.476291	0.143217	0.327611	0.00975834	0.789984	0.0609167	0.393137	0.999838	0.897628
Q8N6H7	0.128863	0.097001	0.051612	0.319849	0.447631	0.654563	0.997199	0.999838	0.999319
Q16543	0.000958006	-0.134517	-0.111792	0.995759	0.802047	0.506563	0.998539	0.999838	0.999319
Q00534	0.212036	0.265465	0.0471135	0.196924	0.621967	0.766633	0.997199	0.999838	0.999319
O14745	-0.0141514	0.0381708	0.101278	0.919065	0.92254	0.409349	0.997199	0.999838	0.999319
P62277	0.0257151	0.168206	0.0518636	0.857206	0.733403	0.697937	0.997199	0.999838	0.999319
P09497	-0.0486324	-0.0186048	0.152756	0.708013	0.88577	0.183929	0.997199	0.999838	0.999319
P63241	-0.0401302	-0.0424691	0.0203208	0.77166	0.883088	0.866236	0.997199	0.999838	0.999319
Q14980	0.0559461	0.0694797	0.0968698	0.774755	0.897111	0.583675	0.997199	0.999838	0.999319
Q9UQ90	0.0674822	-0.0658949	-0.163232	0.744503	0.902259	0.395782	0.997199	0.999838	0.999319
Q96S97	0.0142971	-0.091303	-0.121924	0.926138	0.864873	0.412413	0.997199	0.999838	0.999319
Q14554	0.301166	0.34067	0.269278	0.197154	0.529709	0.235914	0.997199	0.999838	0.999319
Q9BY77	0.172235	0.174406	-0.0339387	0.319723	0.74642	0.838144	0.997199	0.999838	0.999319
Q9BTW9	-0.29216	-0.373177	-0.237265	0.350789	0.502595	0.380278	0.997199	0.999838	0.999319
Q6UWP7	0.0358616	-0.0748441	-0.1086	0.862043	0.889036	0.568622	0.997199	0.999838	0.999319
Q9P2B2	-0.0644785	0.0421297	-0.0935176	0.631363	0.804554	0.427031	0.997199	0.999838	0.999319
P26368	0.369514	0.589795	0.621226	0.0814942	0.274922	0.0011566	0.899171	0.999838	0.170546
Q15021	-0.0107768	0.0270842	-0.0911797	0.96268	0.960215	0.680819	0.997199	0.999838	0.999319
P26640	-0.189411	-0.0177307	0.114213	0.413218	0.97395	0.601217	0.997199	0.999838	0.999319
P07814	-0.0539296	-0.0669004	0.0923388	0.800268	0.900932	0.63594	0.997199	0.999838	0.999319
Q9C0E2	0.173247	0.165186	0.0588181	0.453122	0.76077	0.793661	0.997199	0.999838	0.999319
P55268	-0.0966042	-0.078193	-0.0914029	0.666989	0.885083	0.665102	0.997199	0.999838	0.999319
Q8TDP1	0.0050167	-0.0325144	0.0454972	0.972294	0.950378	0.737195	0.997199	0.999838	0.999319
Q9GZT9	0.113548	0.0881213	-0.071906	0.588848	0.869766	0.712429	0.997199	0.999838	0.999319
Q9P0U3	-0.123855	-0.0758442	-0.0466454	0.591858	0.888913	0.832538	0.997199	0.999838	0.999319
O75937	-0.0151766	-0.135825	0.0524364	0.914065	0.790814	0.685959	0.997199	0.999838	0.999319
Q9Y4P3	-0.0573821	-0.0300785	-0.0605933	0.672689	0.887656	0.609813	0.997199	0.999838	0.999319
Q9BRK5	-0.58259	-0.529177	-0.229903	0.00791783	0.326243	0.261476	0.345817	0.999838	0.999319
P21399	0.0356431	0.0685962	-0.0361271	0.879552	0.899334	0.874919	0.997199	0.999838	0.999319
Q9BYX2	-0.0209065	-0.0470574	0.0158296	0.925471	0.93062	0.939534	0.997199	0.999838	0.999319
P62851	0.12141	0.0267276	-0.0259789	0.392387	0.957795	0.845226	0.997199	0.999838	0.999319
Q86UK7	0.300291	0.101081	-0.0204541	0.11365	0.850813	0.909926	0.997199	0.999838	0.999319
Q13228	-0.018518	0.0954239	0.109404	0.93363	0.859743	0.595882	0.997199	0.999838	0.999319
Q5TA45	-0.0362791	-0.00132841	-0.0166384	0.869766	0.998036	0.935555	0.997199	0.999838	0.999319
O95340	0.245688	0.073652	0.247905	0.28286	0.892095	0.254349	0.997199	0.999838	0.999319
Q15165	0.141865	0.0603495	0.102636	0.474582	0.910514	0.570808	0.997199	0.999838	0.999319
Q9UJ70	0.271509	0.485179	0.143225	0.179627	0.368963	0.442397	0.997199	0.999838	0.999319
O00193	-0.0387501	-0.0709703	0.0100808	0.780929	0.633776	0.947747	0.997199	0.999838	0.999319
Q9NQ50	-0.0683943	-0.110337	-0.0470092	0.588227	0.319632	0.701203	0.997199	0.999838	0.999319
Q15365	-0.0107729	0.0843105	0.10201	0.960613	0.875652	0.611747	0.997199	0.999838	0.999319
Q86UU1	0.112982	-0.0109221	0.050982	0.368926	0.919579	0.658049	0.997199	0.999838	0.999319
Q53TN4	0.0140549	-0.0207848	-0.20611	0.924567	0.968755	0.15413	0.997199	0.999838	0.999319
P35237	-0.0996921	-0.266894	-0.17954	0.547078	0.618905	0.251881	0.997199	0.999838	0.999319
Q00341	0.11753	0.223614	0.336722	0.454929	0.675354	0.0208042	0.997199	0.999838	0.662571
Q9Y2Z0	0.0152467	-0.0172673	-0.0667605	0.917677	0.973964	0.63622	0.997199	0.999838	0.999319
P24468	0.0448618	-0.178624	-0.0275049	0.836497	0.740155	0.891636	0.997199	0.999838	0.999319
Q8IWZ3	0.0183329	0.214385	0.0721167	0.947224	0.697792	0.776954	0.997199	0.999838	0.999319
Q8NBJ4	-0.0970708	-0.0540154	0.023107	0.483832	0.860674	0.848444	0.997199	0.999838	0.999319
P40123	0.150655	0.0213524	-0.0386752	0.488449	0.968395	0.848986	0.997199	0.999838	0.999319
P35222	-0.127918	0.0509175	0.138292	0.455602	0.924661	0.370661	0.997199	0.999838	0.999319
Q7L2E3	0.0261697	-0.0334688	-0.132304	0.908043	0.950759	0.537919	0.997199	0.999838	0.999319
Q969Z0	-0.0703849	-0.1186	-0.0676597	0.76356	0.826974	0.765692	0.997199	0.999838	0.999319
P27824	-0.15477	-0.187462	-0.0132373	0.280307	0.720846	0.920798	0.997199	0.999838	0.999319
P05120	0.204704	0.164453	0.179085	0.364098	0.761295	0.395826	0.997199	0.999838	0.999319
Q8NBJ5	-0.0170464	-0.0830424	-0.0547272	0.913323	0.877095	0.713481	0.997199	0.999838	0.999319
O00541	-0.463291	-0.724426	-0.180745	0.0339511	0.178657	0.372629	0.697402	0.999838	0.999319
P13797	0.24508	0.256952	0.0651654	0.0874758	0.597993	0.628635	0.921403	0.999838	0.999319
Q9BV38	0.115345	0.0546207	-0.132974	0.60653	0.919538	0.52757	0.997199	0.999838	0.999319
Q14156	-0.0184954	-0.0397503	-0.109992	0.938638	0.941545	0.637728	0.997199	0.999838	0.999319
P02452	-0.020366	-0.0582152	0.103968	0.886606	0.910464	0.432671	0.997199	0.999838	0.999319
Q9BW27	-0.0715304	-0.0813014	-0.140017	0.757075	0.880967	0.531347	0.997199	0.999838	0.999319
P85037	0.229927	0.174472	0.309406	0.316716	0.747859	0.156913	0.997199	0.999838	0.999319
P29966	-0.11634	-0.222309	0.0054593	0.392637	0.403054	0.963219	0.997199	0.999838	0.999319
O60826	-0.00765795	0.00219097	0.180057	0.959454	0.996714	0.197769	0.997199	0.999838	0.999319
P36578	-0.18827	-0.114663	-0.326589	0.221935	0.83019	0.0276034	0.997199	0.999838	0.691583
Q14676	0.0844284	-0.440779	-0.0122141	0.711708	0.41688	0.955271	0.997199	0.999838	0.999319
P09914	0.402577	0.58854	0.267097	0.0199513	0.275715	0.107618	0.570137	0.999838	0.999319
Q96S66	-0.136985	0.0503568	-0.0440873	0.323331	0.889601	0.71908	0.997199	0.999838	0.999319
Q9H3K2	-0.497111	-0.289541	-0.111056	0.00956201	0.588672	0.500455	0.391195	0.999838	0.999319
Q969T9	0.0950717	0.141231	0.0764275	0.501638	0.770005	0.559353	0.997199	0.999838	0.999319
P36871	0.132779	0.12331	0.0701685	0.345003	0.787719	0.582541	0.997199	0.999838	0.999319
O95373	-0.248151	-0.262461	-0.240017	0.264152	0.626995	0.250075	0.997199	0.999838	0.999319
O00178	0.0547567	0.170849	0.0730585	0.800808	0.751158	0.71575	0.997199	0.999838	0.999319
O60244	-0.482411	-0.603171	-0.414903	0.0326776	0.265332	0.0527793	0.69186	0.999838	0.887356
P25789	0.0201803	-0.16878	-0.0105049	0.876399	0.30615	0.927241	0.997199	0.999838	0.999319
Q9UNM6	0.0718244	0.0528462	0.0602737	0.601567	0.832063	0.616498	0.997199	0.999838	0.999319
Q9Y450	-0.218864	0.0103313	-0.34838	0.344494	0.984819	0.121855	0.997199	0.999838	0.999319
Q15785	-0.0318514	0.315594	0.304557	0.876529	0.557981	0.093415	0.997199	0.999838	0.999319
O14879	0.244277	0.0633251	0.273386	0.281166	0.906966	0.197377	0.997199	0.999838	0.999319
Q12789	-0.0935649	0.13395	-0.222352	0.669626	0.803738	0.277096	0.997199	0.999838	0.999319
Q8NGA1	-0.367351	-0.353429	-0.221299	0.0815152	0.50968	0.250594	0.899171	0.999838	0.999319
O60763	-0.342166	-0.462442	0.0271185	0.143001	0.394435	0.90194	0.997199	0.999838	0.999319
Q9H0R6	0.100407	0.191315	0.0517743	0.650748	0.723132	0.802092	0.997199	0.999838	0.999319
P11717	0.112329	0.0985792	-0.0537922	0.488621	0.854662	0.731256	0.997199	0.999838	0.999319
Q15738	-0.178772	-0.246836	-0.262165	0.379984	0.644765	0.160538	0.997199	0.999838	0.999319
P62158	-0.0675605	-0.0675708	-0.0919864	0.613454	0.615762	0.511871	0.997199	0.999838	0.999319
P49589	-0.0175266	-0.027842	-0.127042	0.919556	0.958731	0.437096	0.997199	0.999838	0.999319
P50454	-0.0232111	-0.0253976	0.0661464	0.883608	0.962284	0.655909	0.997199	0.999838	0.999319
Q5SRE5	-0.442237	-0.259025	-0.538766	0.0596364	0.633352	0.0189506	0.818826	0.999838	0.662571
Q9C0C9	0.397843	0.51125	0.0895452	0.00416224	0.0187474	0.463514	0.258699	0.999838	0.999319
Q5JSH3	-0.035405	0.0486514	-0.104363	0.877697	0.9286	0.636538	0.997199	0.999838	0.999319
P30086	-0.0720809	-0.124283	-0.138309	0.594203	0.582945	0.243071	0.997199	0.999838	0.999319
Q9BS40	0.271454	0.47445	0.0633643	0.0328186	1.30611e-05	0.581065	0.69186	0.0105534	0.999319
Q04206	0.29221	0.353505	0.0358343	0.0715144	0.510419	0.821393	0.852895	0.999838	0.999319
Q12802	0.0516629	0.176911	0.0111228	0.727039	0.733367	0.937099	0.997199	0.999838	0.999319
Q02818	-0.185485	-0.234829	-0.125848	0.303812	0.66135	0.442242	0.997199	0.999838	0.999319
P15170	0.267737	0.331319	0.282174	0.188413	0.538463	0.127634	0.997199	0.999838	0.999319
Q13309	0.0850704	0.0115021	-0.234292	0.747187	0.983281	0.343504	0.997199	0.999838	0.999319
Q9P0L0	-0.195333	0.0823471	-0.0701987	0.205033	0.876027	0.624566	0.997199	0.999838	0.999319
Q9BTU6	-0.169098	-0.228467	-0.161441	0.428829	0.670602	0.412895	0.997199	0.999838	0.999319
Q969G3	-0.619454	-0.321945	-0.329161	0.000584253	0.548363	0.0349341	0.133981	0.999838	0.746036
Q13057	-0.048609	0.0796856	-0.0998406	0.831517	0.883256	0.646594	0.997199	0.999838	0.999319
O43592	0.189707	0.288984	-0.168794	0.406594	0.594462	0.444529	0.997199	0.999838	0.999319
P21281	0.0286292	-0.070416	0.0485885	0.877082	0.895629	0.774087	0.997199	0.999838	0.999319
P08729	-0.0233088	0.0298423	0.129839	0.868712	0.951977	0.316378	0.997199	0.999838	0.999319
P11169	0.0505762	-0.0186039	-0.0891024	0.716247	0.957404	0.464866	0.997199	0.999838	0.999319
P29466	0.272536	0.0848245	0.0223766	0.0461847	0.739191	0.852975	0.776092	0.999838	0.999319
P00533	0.131786	0.44928	0.0948149	0.470633	0.40598	0.575643	0.997199	0.999838	0.999319
P12955	0.104895	0.0923959	-0.0331183	0.605117	0.863409	0.859218	0.997199	0.999838	0.999319
P30405	-0.0641293	0.0206143	0.0189669	0.644706	0.956297	0.876907	0.997199	0.999838	0.999319
Q8TEQ6	0.1336	0.125357	-0.0327656	0.471455	0.815872	0.850562	0.997199	0.999838	0.999319
O43390	-0.0931482	-0.107912	0.0281444	0.520204	0.83726	0.834894	0.997199	0.999838	0.999319
O95817	0.137516	0.185739	0.0154988	0.339458	0.712121	0.909631	0.997199	0.999838	0.999319
Q07864	-0.0710356	0.0210072	-0.286156	0.757844	0.969137	0.201688	0.997199	0.999838	0.999319
Q9Y333	0.0708328	0.0415999	0.14167	0.747452	0.938525	0.486143	0.997199	0.999838	0.999319
Q96EK5	0.110287	0.113355	0.0116376	0.429265	0.740831	0.924248	0.997199	0.999838	0.999319
P04062	0.0554147	0.0698376	0.0969352	0.685139	0.750238	0.417275	0.997199	0.999838	0.999319
Q13011	-0.0389529	-0.0625905	0.00640002	0.773224	0.768114	0.956777	0.997199	0.999838	0.999319
Q14690	-0.432674	-0.382572	-0.237358	0.0633358	0.48111	0.285088	0.826656	0.999838	0.999319
Q99816	0.00462167	0.0546786	0.00836735	0.971839	0.68615	0.942252	0.997199	0.999838	0.999319
O43294	0.210766	0.118811	0.0933045	0.382986	0.826621	0.691333	0.997199	0.999838	0.999319
P30519	-0.193691	-0.520268	-0.161654	0.187924	0.331378	0.243803	0.997199	0.999838	0.999319
Q8IY81	-0.311803	-0.313729	-0.367592	0.133954	0.558079	0.0551434	0.997199	0.999838	0.887356
O00115	-0.0937888	-0.151787	0.0324116	0.494556	0.587681	0.786287	0.997199	0.999838	0.999319
P00403	-0.114464	-0.0566468	-0.101221	0.423159	0.912369	0.451255	0.997199	0.999838	0.999319
P46939	-0.0410519	-0.100168	0.0135061	0.847693	0.852173	0.945253	0.997199	0.999838	0.999319
O95218	0.114599	0.0933796	0.0809799	0.366867	0.388798	0.480279	0.997199	0.999838	0.999319
O60885	0.0168076	-0.0369878	0.140286	0.919288	0.9452	0.362187	0.997199	0.999838	0.999319
Q15154	0.173146	0.0621504	0.0860043	0.210435	0.829526	0.477656	0.997199	0.999838	0.999319
Q9NZB2	0.0650767	0.0728288	0.0520777	0.766473	0.892551	0.797763	0.997199	0.999838	0.999319
Q9UMX5	-0.175594	-0.0298111	0.016367	0.191315	0.861843	0.888253	0.997199	0.999838	0.999319
Q92900	-0.305009	-0.463201	-0.241651	0.175683	0.392335	0.256931	0.997199	0.999838	0.999319
P20591	0.112376	-0.062592	-0.227848	0.599505	0.907374	0.256668	0.997199	0.999838	0.999319
Q6PCB7	0.0371797	0.126289	0.037604	0.844165	0.814529	0.827511	0.997199	0.999838	0.999319
Q6P1M0	0.0155869	0.114951	0.0225568	0.941948	0.830817	0.909075	0.997199	0.999838	0.999319
P25685	-0.0236883	-0.0291544	-0.0112525	0.887511	0.956796	0.94282	0.997199	0.999838	0.999319
Q16822	0.351561	0.0562882	-0.0178649	0.00553572	0.647443	0.87651	0.308473	0.999838	0.999319
Q9H9B4	-0.203163	-0.19891	-0.104421	0.18367	0.710116	0.464468	0.997199	0.999838	0.999319
Q2M2I8	0.277722	-0.0100862	-0.294811	0.221253	0.985155	0.173203	0.997199	0.999838	0.999319
P15559	-0.00521875	0.199334	0.0287149	0.96897	0.164786	0.806864	0.997199	0.999838	0.999319
P50502	0.111647	0.101827	0.0113904	0.557904	0.849829	0.948403	0.997199	0.999838	0.999319
P83111	-0.173646	-0.0372136	-0.170028	0.492372	0.945534	0.480818	0.997199	0.999838	0.999319
Q86YP4	0.0540239	-0.00831304	0.0313925	0.698226	0.981859	0.796963	0.997199	0.999838	0.999319
O43852	-0.16528	-0.224214	-0.155627	0.193566	0.0445973	0.203502	0.997199	0.999838	0.999319
P30153	-0.0290595	0.0465944	0.0699452	0.896971	0.931351	0.73886	0.997199	0.999838	0.999319
Q9H3H3	0.0123891	0.0722756	0.0909715	0.929236	0.871789	0.469192	0.997199	0.999838	0.999319
Q9Y678	0.0764645	0.0438519	-0.142686	0.637193	0.935052	0.364609	0.997199	0.999838	0.999319
Q29980	-0.0543976	-0.153206	-0.0658429	0.695751	0.699766	0.589342	0.997199	0.999838	0.999319
O75150	-0.067684	0.392316	-0.0578531	0.733733	0.467761	0.748178	0.997199	0.999838	0.999319
Q8IXI1	-0.0455044	0.183702	-0.110286	0.847204	0.734797	0.63193	0.997199	0.999838	0.999319
Q13438	0.0125339	-0.0113259	-0.0376562	0.920447	0.916959	0.746335	0.997199	0.999838	0.999319
P02751	-0.0476228	-0.0859107	-0.152649	0.741285	0.869733	0.267873	0.997199	0.999838	0.999319
P08107	-0.0551303	-0.0357665	0.0463371	0.712431	0.946304	0.740815	0.997199	0.999838	0.999319
O95456	0.0353923	0.052653	0.0966564	0.862735	0.92187	0.602839	0.997199	0.999838	0.999319
O14965	-0.0998528	-0.218834	-0.0866378	0.637579	0.683588	0.657139	0.997199	0.999838	0.999319
Q9NTI5	-0.326695	-0.167031	-0.351096	0.10516	0.755149	0.0562404	0.99379	0.999838	0.892461
P16383	0.120804	0.372341	-0.151244	0.632938	0.49476	0.532291	0.997199	0.999838	0.999319
Q8NC42	-0.00314634	-0.0779046	-0.214819	0.989192	0.885851	0.347489	0.997199	0.999838	0.999319
Q14697	-0.14623	-0.0264741	-0.144942	0.415601	0.960754	0.378733	0.997199	0.999838	0.999319
Q9UNQ2	0.166245	0.0895348	0.121886	0.466438	0.868976	0.573799	0.997199	0.999838	0.999319
Q9UL42	0.267625	0.2996	0.17175	0.241495	0.580994	0.429244	0.997199	0.999838	0.999319
O43264	-0.0112135	0.0487329	0.0244925	0.962626	0.928368	0.915648	0.997199	0.999838	0.999319
Q9BQC6	-0.309672	-0.2113	-0.171451	0.0206179	0.250791	0.139282	0.574457	0.999838	0.999319
P99999	-0.087719	-0.234304	0.0580341	0.523299	0.451696	0.627554	0.997199	0.999838	0.999319
Q92499	0.151036	0.0260507	0.0201142	0.405809	0.961352	0.906172	0.997199	0.999838	0.999319
Q9H583	0.0956114	0.0702445	0.00799545	0.732512	0.898991	0.975193	0.997199	0.999838	0.999319
Q9NZW5	0.0326849	-0.0379489	-0.0718268	0.843839	0.943778	0.649704	0.997199	0.999838	0.999319
Q06124	0.142997	0.159054	0.279525	0.332024	0.760802	0.0421466	0.997199	0.999838	0.769592
O43491	-0.0937717	-0.0557673	-0.0685269	0.61793	0.917292	0.687671	0.997199	0.999838	0.999319
Q9BR76	-0.1855	0.181048	-0.0795544	0.37796	0.736299	0.679377	0.997199	0.999838	0.999319
O43396	-0.0513247	0.160191	0.0769659	0.739246	0.761942	0.592709	0.997199	0.999838	0.999319
Q9Y6Y8	0.516411	0.49736	0.169593	0.02406	0.359018	0.451898	0.595824	0.999838	0.999319
Q92917	0.0524726	0.402599	0.129268	0.819863	0.458241	0.556318	0.997199	0.999838	0.999319
O75843	0.0607488	0.142599	0.0544029	0.670461	0.774376	0.683814	0.997199	0.999838	0.999319
Q15750	-0.134529	-0.210642	-0.168512	0.540847	0.695989	0.410799	0.997199	0.999838	0.999319
Q15398	0.0566986	0.0222227	0.121061	0.687908	0.964391	0.351245	0.997199	0.999838	0.999319
O00231	-0.0819838	0.0191372	-0.123837	0.658996	0.971618	0.467026	0.997199	0.999838	0.999319
Q9Y2W1	0.0114802	-0.0268288	-0.023688	0.953563	0.960118	0.894977	0.997199	0.999838	0.999319
P46783	0.00900682	-0.119639	0.109927	0.967714	0.824704	0.59467	0.997199	0.999838	0.999319
Q14684	-0.166806	-0.0880204	-0.0607435	0.3189	0.869986	0.693622	0.997199	0.999838	0.999319
P46379	-0.175846	-0.106445	-0.178518	0.433849	0.844067	0.400017	0.997199	0.999838	0.999319
Q96K76	-0.299405	0.00405402	-0.226455	0.214943	0.994035	0.33031	0.997199	0.999838	0.999319
Q5JTZ9	0.106012	0.174308	0.0152	0.639682	0.747652	0.943236	0.997199	0.999838	0.999319
P32004	-0.0321774	-0.030911	0.104886	0.882644	0.954235	0.601001	0.997199	0.999838	0.999319
P26641	-0.0697591	-0.0285408	0.0324149	0.716631	0.957607	0.850744	0.997199	0.999838	0.999319
Q5U5X0	-0.117572	-0.0177899	-0.00678003	0.372152	0.900349	0.953102	0.997199	0.999838	0.999319
Q9NTJ5	-0.0542166	-0.0434241	-0.107817	0.739141	0.935644	0.484897	0.997199	0.999838	0.999319
O75381	-0.358273	-0.000400025	-0.501226	0.113088	0.999411	0.0205111	0.997199	0.999838	0.662571
O60493	0.0494755	0.122719	0.129692	0.692633	0.261544	0.285292	0.997199	0.999838	0.999319
P05455	0.17253	0.0366736	0.0787964	0.193443	0.840267	0.502503	0.997199	0.999838	0.999319
Q92665	-0.20986	-0.10006	-0.0212993	0.372361	0.853717	0.924578	0.997199	0.999838	0.999319
Q14653	0.104261	0.050862	0.0281372	0.496262	0.924252	0.848121	0.997199	0.999838	0.999319
Q9Y4C2	-0.0680972	-0.050299	-0.0571123	0.763513	0.926047	0.789609	0.997199	0.999838	0.999319
Q6PKG0	0.0207772	-0.0050599	-0.0140695	0.887652	0.992351	0.919857	0.997199	0.999838	0.999319
P18077	0.034738	-0.0344204	-0.0367419	0.805796	0.822201	0.810518	0.997199	0.999838	0.999319
P30711	0.0338817	-0.3892	-0.257419	0.883004	0.473526	0.253199	0.997199	0.999838	0.999319
P62906	-0.233404	-0.123905	-0.0850365	0.0907561	0.790692	0.497269	0.931223	0.999838	0.999319
Q9H9B1	-0.00538625	-0.204506	-0.0892427	0.967757	0.361968	0.446975	0.997199	0.999838	0.999319
Q9H900	-0.127352	-0.0845459	-0.0872223	0.57102	0.875856	0.68029	0.997199	0.999838	0.999319
P14923	0.119061	0.133162	-0.0140179	0.545665	0.80438	0.938446	0.997199	0.999838	0.999319
Q9BVP2	-0.250212	-0.293473	-0.239493	0.209399	0.58324	0.184694	0.997199	0.999838	0.999319
Q969Y2	-0.611409	-0.286558	-0.453475	0.0123138	0.597258	0.0530926	0.425072	0.999838	0.887356
Q92973	0.20731	0.261948	0.0847465	0.279562	0.626977	0.633732	0.997199	0.999838	0.999319
Q13425	0.250735	0.251024	-0.0822749	0.171305	0.641662	0.640811	0.997199	0.999838	0.999319
P51116	0.250782	0.458537	0.346399	0.0819849	0.32015	0.00930796	0.901276	0.999838	0.470052
Q63HN8	0.0238304	0.345581	0.219072	0.923982	0.525301	0.36179	0.997199	0.999838	0.999319
Q9GZT3	-0.029497	-0.077429	0.0931942	0.831395	0.805536	0.440426	0.997199	0.999838	0.999319
P06454	0.144137	0.0775107	-0.0214806	0.293824	0.753706	0.85863	0.997199	0.999838	0.999319
P27695	0.0983571	0.133758	-0.162167	0.637271	0.803458	0.40376	0.997199	0.999838	0.999319
Q8NDT2	0.15261	0.100452	0.0351568	0.481567	0.852112	0.861695	0.997199	0.999838	0.999319
Q13049	0.0393832	-0.050764	0.0302604	0.846704	0.92459	0.870543	0.997199	0.999838	0.999319
Q8NBN3	0.0230447	-0.0592521	-0.0950348	0.919254	0.913007	0.66004	0.997199	0.999838	0.999319
P17480	0.00441646	-0.0266974	-0.167015	0.975451	0.958953	0.225028	0.997199	0.999838	0.999319
P07099	-0.324764	-0.115644	-0.0964191	0.145699	0.830591	0.645342	0.997199	0.999838	0.999319
Q9P0M9	-0.178088	-0.20712	-0.149419	0.160598	0.0619541	0.216184	0.997199	0.999838	0.999319
O96019	-0.092112	0.175349	-0.148025	0.659479	0.744283	0.442376	0.997199	0.999838	0.999319
Q9NRZ9	0.179039	0.161636	0.0575837	0.415579	0.764545	0.778856	0.997199	0.999838	0.999319
O95573	-0.169514	0.0489515	-0.217885	0.430057	0.927465	0.273363	0.997199	0.999838	0.999319
Q86SQ0	0.0862235	0.118541	0.00971824	0.686048	0.825616	0.960769	0.997199	0.999838	0.999319
Q9NUU7	0.0642745	-0.056745	0.074895	0.681814	0.915895	0.614204	0.997199	0.999838	0.999319
P49916	0.137715	0.139211	0.020764	0.490867	0.79563	0.910008	0.997199	0.999838	0.999319
Q9H3P2	-0.210283	-0.101399	-0.203883	0.308742	0.849991	0.281437	0.997199	0.999838	0.999319
O15173	-0.101283	-0.170167	-0.0318534	0.632494	0.751299	0.869845	0.997199	0.999838	0.999319
Q13242	-0.16561	-0.0866651	-0.107623	0.388892	0.871691	0.533158	0.997199	0.999838	0.999319
Q9Y3C6	-0.0489729	-0.012082	-0.0276572	0.713387	0.943323	0.812822	0.997199	0.999838	0.999319
Q12931	0.0166899	-0.480864	0.283267	0.940129	0.373353	0.166163	0.997199	0.999838	0.999319
Q99836	0.0256294	-0.732125	0.118381	0.918219	0.178354	0.622289	0.997199	0.999838	0.999319
Q14166	0.0632235	0.0538381	-0.0231257	0.616234	0.618711	0.840252	0.997199	0.999838	0.999319
Q13573	-0.199458	-0.00577461	0.0559845	0.148489	0.989075	0.650144	0.997199	0.999838	0.999319
Q9NV70	-0.102764	0.211863	-0.0146866	0.667864	0.695946	0.949229	0.997199	0.999838	0.999319
P31749	-0.105609	-0.0663169	-0.227173	0.655607	0.90268	0.32676	0.997199	0.999838	0.999319
Q9UQE7	-0.0839468	-0.0455277	-0.180782	0.691795	0.932452	0.356668	0.997199	0.999838	0.999319
Q5VYK3	0.251263	0.237836	0.359966	0.277123	0.660979	0.104277	0.997199	0.999838	0.999319
Q86UP2	0.0918527	-0.0429895	0.0955162	0.620728	0.936174	0.575064	0.997199	0.999838	0.999319
P17812	0.0850756	0.0695926	-0.0611363	0.508865	0.561276	0.594911	0.997199	0.999838	0.999319
Q9NSD9	0.198454	0.090421	0.0865346	0.153048	0.773251	0.476742	0.997199	0.999838	0.999319
Q9NVA2	-0.0706886	-0.0899307	0.0250331	0.598029	0.646491	0.83049	0.997199	0.999838	0.999319
Q01518	0.305005	0.344633	0.0110403	0.02317	0.0261256	0.926553	0.595824	0.999838	0.999319
P17858	-0.149732	0.0800476	-0.161228	0.433665	0.881771	0.352371	0.997199	0.999838	0.999319
Q658Y4	0.0499465	-0.021326	0.0281005	0.772259	0.968383	0.861984	0.997199	0.999838	0.999319
Q13136	0.355256	0.560963	-0.0683047	0.0168377	0.254597	0.642921	0.52853	0.999838	0.999319
P34897	0.0611857	-0.269465	-0.0879387	0.694568	0.615694	0.559136	0.997199	0.999838	0.999319
P46977	-0.101027	-0.189045	-0.111576	0.616987	0.724094	0.543915	0.997199	0.999838	0.999319
Q9HC35	0.120126	0.152806	-0.0467195	0.40521	0.764103	0.734967	0.997199	0.999838	0.999319
P59998	-0.25404	-0.196043	-0.306507	0.254258	0.716751	0.144468	0.997199	0.999838	0.999319
O43615	-0.155152	-0.0519641	-0.110797	0.441111	0.922808	0.543446	0.997199	0.999838	0.999319
Q0PNE2	0.320188	0.524923	0.0665992	0.032846	0.297302	0.649252	0.69186	0.999838	0.999319
Q9BQA9	0.0362195	-0.0150214	-0.0238425	0.795631	0.974917	0.85189	0.997199	0.999838	0.999319
Q8TCG1	0.181932	0.265223	-0.0685826	0.417256	0.623893	0.744866	0.997199	0.999838	0.999319
Q2M389	0.227767	0.192863	0.0428133	0.213586	0.72044	0.804752	0.997199	0.999838	0.999319
P05091	-0.239406	-0.487199	-0.0787513	0.256452	0.363621	0.682482	0.997199	0.999838	0.999319
P33240	-0.0405924	0.00827624	0.0432112	0.770313	0.979865	0.722077	0.997199	0.999838	0.999319
Q99417	0.144769	0.185635	0.157854	0.510922	0.730864	0.439403	0.997199	0.999838	0.999319
P48643	-0.142471	-0.117526	-0.00654892	0.434078	0.826757	0.96812	0.997199	0.999838	0.999319
P17931	0.17717	0.0645109	0.18247	0.163427	0.564001	0.11294	0.997199	0.999838	0.999319
P02768	-0.184867	-0.0973318	-0.261487	0.144885	0.373696	0.0244853	0.997199	0.999838	0.662571
O95297	0.036682	0.15398	0.116587	0.78231	0.275855	0.316755	0.997199	0.999838	0.999319
P29372	0.117557	-0.0130312	-0.365215	0.396722	0.967953	0.00290245	0.997199	0.999838	0.253533
P46013	0.0277392	0.102606	-0.03852	0.871181	0.848991	0.811164	0.997199	0.999838	0.999319
P38159	-0.374753	-0.135251	-0.257303	0.0799143	0.801132	0.19087	0.896817	0.999838	0.999319
P02792	-0.152609	-0.183659	-0.0482432	0.269876	0.695632	0.697947	0.997199	0.999838	0.999319
Q15717	0.0331255	0.13976	0.0407742	0.818049	0.782157	0.763248	0.997199	0.999838	0.999319
O75390	-0.022914	-0.0287502	-0.196142	0.911832	0.957269	0.305749	0.997199	0.999838	0.999319
Q12846	0.0547576	0.0883645	-0.0651477	0.694519	0.798631	0.595002	0.997199	0.999838	0.999319
Q8IZH2	0.124449	0.0784204	0.0994837	0.548335	0.883925	0.600617	0.997199	0.999838	0.999319
Q8WXF1	-0.328992	0.208689	0.0290803	0.0232046	0.658087	0.825081	0.595824	0.999838	0.999319
Q9BYB4	0.428325	0.508303	0.590053	0.0795164	0.349565	0.0117996	0.896817	0.999838	0.508486
P53621	0.135007	0.198542	0.0931719	0.347309	0.690785	0.489794	0.997199	0.999838	0.999319
P43034	0.0620737	-0.102497	0.146537	0.727288	0.848591	0.370237	0.997199	0.999838	0.999319
P04632	-0.0269675	0.0580392	0.0875118	0.896511	0.913924	0.642399	0.997199	0.999838	0.999319
Q16186	0.218991	0.266	-0.0134548	0.0843656	0.0142872	0.90651	0.915171	0.999838	0.999319
P60842	0.121848	0.0490734	0.0743268	0.338639	0.65902	0.516847	0.997199	0.999838	0.999319
P30043	0.00539937	0.027325	0.00357393	0.979396	0.95942	0.98515	0.997199	0.999838	0.999319
Q8TCJ2	0.0833568	-0.11607	-0.146123	0.717125	0.830719	0.513926	0.997199	0.999838	0.999319
Q9UBQ5	-0.508	-0.521159	-0.111377	0.00601855	0.328981	0.482049	0.318884	0.999838	0.999319
P24534	-0.295286	-0.175972	0.113892	0.0332614	0.720831	0.363119	0.69186	0.999838	0.999319
Q8N0X7	-0.299279	-0.279512	-0.380684	0.181042	0.605286	0.0725055	0.997199	0.999838	0.948736
O15212	-0.42327	0.207158	0.0571884	0.0706339	0.702773	0.794144	0.848657	0.999838	0.999319
P11441	0.0998473	0.162425	0.0867868	0.473872	0.607157	0.476924	0.997199	0.999838	0.999319
O15355	0.0760777	0.0880734	0.0142379	0.697577	0.869822	0.936616	0.997199	0.999838	0.999319
Q96AX1	-0.00381022	-0.0891394	0.0352698	0.97818	0.850529	0.778446	0.997199	0.999838	0.999319
Q14137	-0.727206	-0.72548	-0.694001	0.000202715	0.173084	8.53733e-05	0.0545979	0.999838	0.0344908
P68104	0.0934179	-0.0168253	-0.0586981	0.71838	0.975479	0.811229	0.997199	0.999838	0.999319
O15397	0.103643	0.0519545	0.0476178	0.506059	0.922843	0.749316	0.997199	0.999838	0.999319
Q8IY67	0.00603665	-0.006945	-0.0297621	0.965437	0.98515	0.807781	0.997199	0.999838	0.999319
O15294	0.113489	0.0313902	0.041996	0.47645	0.953458	0.783017	0.997199	0.999838	0.999319
Q15003	0.128654	0.262918	0.127633	0.5486	0.625473	0.51928	0.997199	0.999838	0.999319
Q9HBD1	0.744077	0.775237	0.742647	0.00998899	0.166887	0.00672193	0.393712	0.999838	0.381145
P23528	0.177191	0.13484	0.0968481	0.194321	0.536909	0.419875	0.997199	0.999838	0.999319
P53041	0.228129	0.324557	0.226743	0.294652	0.547446	0.260569	0.997199	0.999838	0.999319
Q14254	-0.288388	0.0840039	-0.311038	0.213189	0.877036	0.164104	0.997199	0.999838	0.999319
Q92888	0.138046	0.131247	0.0979707	0.497914	0.807018	0.598616	0.997199	0.999838	0.999319
Q32P28	-0.13279	0.163198	0.0547976	0.528887	0.761454	0.775399	0.997199	0.999838	0.999319
O15143	-0.41357	-0.287635	-0.323013	0.0386962	0.59076	0.0735123	0.718771	0.999838	0.956492
Q8IVL6	0.0982182	0.0132814	0.171762	0.66833	0.980485	0.430153	0.997199	0.999838	0.999319
Q96SB4	0.132004	0.078403	0.178725	0.353523	0.875877	0.173731	0.997199	0.999838	0.999319
P35240	0.217606	0.200278	0.420802	0.350023	0.711834	0.0581612	0.997199	0.999838	0.893049
Q8WVM7	0.148972	0.115624	0.0782246	0.327895	0.828316	0.591915	0.997199	0.999838	0.999319
Q9UBI6	0.19018	-0.0331578	0.050805	0.174649	0.938786	0.680953	0.997199	0.999838	0.999319
Q7Z2W9	0.0139886	-0.0435488	-0.0867913	0.948286	0.935502	0.664873	0.997199	0.999838	0.999319
Q9H5Q4	-0.135025	-0.187707	-0.0860749	0.549972	0.72898	0.686773	0.997199	0.999838	0.999319
P13693	-0.0194405	-0.11917	-0.0167351	0.888923	0.80236	0.893957	0.997199	0.999838	0.999319
Q9BTE6	0.164717	0.31206	0.415848	0.381033	0.563241	0.0133542	0.997199	0.999838	0.558047
Q10471	-0.464598	-0.402013	-0.394973	0.00584818	0.453265	0.0101354	0.315022	0.999838	0.47309
P17987	0.0156923	0.0131121	-0.0160828	0.911129	0.978765	0.901726	0.997199	0.999838	0.999319
Q9NR12	-0.00268823	-0.193649	0.111074	0.986002	0.718245	0.438559	0.997199	0.999838	0.999319
Q53H82	-0.0947796	0.413006	-0.0515865	0.679986	0.446674	0.813687	0.997199	0.999838	0.999319
Q13554	-0.0112	-0.00487196	-0.00743274	0.958703	0.992778	0.970352	0.997199	0.999838	0.999319
Q96AE4	0.0318208	0.0966568	0.0519355	0.819519	0.790952	0.671989	0.997199	0.999838	0.999319
O00391	0.250816	0.185487	-0.0614508	0.378345	0.73865	0.816311	0.997199	0.999838	0.999319
P98175	-0.0754976	0.0203715	-0.059005	0.603349	0.968646	0.666901	0.997199	0.999838	0.999319
Q9BXS5	0.0352287	0.020213	-0.0595688	0.800657	0.962538	0.633396	0.997199	0.999838	0.999319
Q6Y1H2	0.149101	0.0867772	-0.111256	0.231443	0.424399	0.336486	0.997199	0.999838	0.999319
Q96GK7	0.0454744	0.0568128	-0.00340966	0.819705	0.915741	0.98505	0.997199	0.999838	0.999319
Q86TB9	0.014443	0.0363344	-0.128757	0.948118	0.946345	0.535194	0.997199	0.999838	0.999319
Q92791	-0.16912	-0.285285	-0.280495	0.29569	0.595052	0.0685691	0.997199	0.999838	0.922548
Q969E4	-0.0175636	-0.059955	0.040011	0.9189	0.911239	0.802177	0.997199	0.999838	0.999319
P13489	0.0792705	0.11544	-0.023789	0.528535	0.285996	0.835999	0.997199	0.999838	0.999319
O60216	-0.365636	-0.340659	0.0116682	0.0654379	0.523977	0.9462	0.832658	0.999838	0.999319
P53634	-0.105245	-0.0290329	0.131019	0.640548	0.957238	0.535338	0.997199	0.999838	0.999319
P30622	0.00123038	0.194475	-0.144917	0.995569	0.718653	0.484259	0.998539	0.999838	0.999319
P62873	-0.0804226	-0.184031	-0.0847495	0.527433	0.100967	0.499266	0.997199	0.999838	0.999319
Q8TAE8	-0.249557	-0.0161759	-0.0465737	0.237402	0.975963	0.808654	0.997199	0.999838	0.999319
Q9NZL4	-0.170438	-0.201492	-0.250513	0.464854	0.710505	0.270753	0.997199	0.999838	0.999319
A6NKD9	0.122322	0.250083	0.0257453	0.488909	0.643139	0.877032	0.997199	0.999838	0.999319
Q09161	0.0692518	-0.0921164	-0.0693534	0.767474	0.865117	0.762699	0.997199	0.999838	0.999319
Q92544	-0.0350304	0.0537785	-0.37967	0.858935	0.920261	0.0391231	0.997199	0.999838	0.769592
P61619	-0.0563169	-0.158241	-0.130716	0.684471	0.64235	0.280386	0.997199	0.999838	0.999319
P13861	-0.0627003	-0.0105296	0.0262769	0.729289	0.984381	0.873213	0.997199	0.999838	0.999319
P18669	0.157916	0.130616	0.193907	0.257578	0.69511	0.111926	0.997199	0.999838	0.999319
Q7L014	-0.000418291	0.0767993	-0.0269431	0.997675	0.880063	0.842315	0.999354	0.999838	0.999319
P45877	-0.084033	-0.272871	0.0198004	0.631404	0.610558	0.901638	0.997199	0.999838	0.999319
Q12769	0.706497	0.467394	-0.0333907	0.00141709	0.387862	0.874639	0.157932	0.999838	0.999319
O75955	-0.274483	-0.197105	-0.293444	0.201643	0.713732	0.140181	0.997199	0.999838	0.999319
P05997	-0.0334193	-0.0769142	0.0301015	0.791467	0.477439	0.79478	0.997199	0.999838	0.999319
P63151	0.0626482	0.0609519	0.122069	0.639834	0.73032	0.298224	0.997199	0.999838	0.999319
O00764	0.280649	0.417881	0.245971	0.0240455	0.000112187	0.0364594	0.595824	0.072518	0.755365
O75152	-0.0256266	0.00570179	0.0504471	0.907753	0.991569	0.805724	0.997199	0.999838	0.999319
Q13190	0.0546718	0.0252994	-0.00882389	0.683589	0.892773	0.940419	0.997199	0.999838	0.999319
Q5T8P6	0.298007	0.216547	0.113704	0.194612	0.689802	0.610974	0.997199	0.999838	0.999319
P54652	-0.0799133	-0.0720807	0.026202	0.575782	0.889118	0.84368	0.997199	0.999838	0.999319
O60825	0.617078	0.248305	0.146673	0.00687309	0.647365	0.503961	0.321796	0.999838	0.999319
P62937	0.0301812	0.140758	0.0978117	0.828722	0.732032	0.432251	0.997199	0.999838	0.999319
Q00765	-0.058904	-0.0688652	-0.0288535	0.667277	0.783818	0.809344	0.997199	0.999838	0.999319
P00390	-0.0282123	-0.0220337	-0.0523015	0.88751	0.96724	0.773012	0.997199	0.999838	0.999319
Q86Y56	0.286326	0.278807	0.331553	0.240096	0.607574	0.158664	0.997199	0.999838	0.999319
Q9BRZ2	0.403691	0.136669	0.140076	0.0138047	0.799882	0.383536	0.459968	0.999838	0.999319
P16070	-0.387628	-0.147568	-0.337537	0.00575183	0.766361	0.0100988	0.315022	0.999838	0.47309
Q9Y223	0.139736	0.230744	0.129501	0.520806	0.668665	0.520553	0.997199	0.999838	0.999319
P02794	-0.0930643	0.0865944	0.0738718	0.65279	0.871902	0.693272	0.997199	0.999838	0.999319
Q15005	-0.0203978	-0.135163	-0.0973214	0.895666	0.801245	0.513078	0.997199	0.999838	0.999319
Q05519	-0.0279869	-0.0995341	0.116345	0.893921	0.852897	0.543007	0.997199	0.999838	0.999319
P11310	0.416215	0.142431	0.277695	0.0684118	0.793047	0.202167	0.842789	0.999838	0.999319
P28838	-0.0828615	0.0509151	0.0279386	0.557561	0.917819	0.830874	0.997199	0.999838	0.999319
P09669	-0.0203995	-0.00581485	0.0175311	0.871064	0.957797	0.884776	0.997199	0.999838	0.999319
Q9HAV4	0.499282	0.38301	0.183636	0.0290617	0.480058	0.412687	0.652273	0.999838	0.999319
Q6KB66	0.0478719	-0.0601328	-0.0379969	0.797728	0.910792	0.825828	0.997199	0.999838	0.999319
Q9ULT8	0.268604	0.0352881	0.23794	0.216445	0.947815	0.2375	0.997199	0.999838	0.999319
Q13423	0.441154	0.207015	0.0935778	0.0366618	0.700615	0.636242	0.713801	0.999838	0.999319
O43809	-0.406477	-0.253791	-0.0169766	0.0605506	0.636902	0.931636	0.818826	0.999838	0.999319
Q96IU4	-0.0486225	0.0721455	0.0277086	0.830775	0.894176	0.897663	0.997199	0.999838	0.999319
Q86SQ4	-0.174657	-0.178032	-0.0401432	0.450356	0.743016	0.855506	0.997199	0.999838	0.999319
P42126	-0.210839	-0.126485	-0.129242	0.235938	0.813908	0.42351	0.997199	0.999838	0.999319
Q9P016	-0.16968	-0.220538	0.0881855	0.436728	0.682094	0.659269	0.997199	0.999838	0.999319
Q53T59	0.112768	0.0284304	-3.46932e-05	0.58578	0.95777	0.999855	0.997199	0.999838	0.999966
P61289	0.0551563	0.128298	0.20059	0.747604	0.811867	0.203928	0.997199	0.999838	0.999319
O75882	-0.076178	-0.113377	-0.0797162	0.725022	0.833128	0.690765	0.997199	0.999838	0.999319
Q9BYK8	0.259869	0.334059	0.447771	0.255503	0.538281	0.0379481	0.997199	0.999838	0.769592
P62424	0.135273	0.0486586	0.102118	0.3345	0.911471	0.412466	0.997199	0.999838	0.999319
Q96DV4	0.172321	0.212759	0.481952	0.468769	0.69471	0.0324334	0.997199	0.999838	0.729022
P49750	0.0735563	0.386922	0.195989	0.722782	0.472819	0.297357	0.997199	0.999838	0.999319
Q99614	-0.250086	-0.134656	-0.0902968	0.186635	0.801844	0.590785	0.997199	0.999838	0.999319
O00754	0.0164861	-0.04517	0.0752899	0.935998	0.932891	0.68656	0.997199	0.999838	0.999319
Q8WUY1	0.0654602	0.239699	0.0829583	0.636539	0.295256	0.493041	0.997199	0.999838	0.999319
Q16881	-0.0901931	0.523071	0.376774	0.660076	0.333362	0.0357541	0.997199	0.999838	0.750371
P60900	-0.121675	0.132386	0.377943	0.532514	0.805746	0.0236177	0.997199	0.999838	0.662571
Q8WWM7	0.281988	0.390791	0.116344	0.212658	0.470615	0.584079	0.997199	0.999838	0.999319
P11216	0.128609	0.122892	-0.111803	0.358103	0.751849	0.369947	0.997199	0.999838	0.999319
Q05397	0.0359438	-0.0233016	-0.058882	0.803987	0.964524	0.669738	0.997199	0.999838	0.999319
O60831	0.0384746	-0.0959789	-0.0872634	0.773746	0.458085	0.527461	0.997199	0.999838	0.999319
O95551	-0.0204412	0.115547	-0.222319	0.92621	0.830409	0.281904	0.997199	0.999838	0.999319
Q92541	-0.0460628	0.0977653	0.332655	0.767381	0.854495	0.0184772	0.997199	0.999838	0.656244
P31939	0.127581	0.131181	0.152947	0.366391	0.783732	0.236619	0.997199	0.999838	0.999319
P62081	-0.0147863	-0.286466	-0.325049	0.921191	0.593132	0.0273752	0.997199	0.999838	0.691223
P60228	0.12346	0.0150864	-0.0063657	0.397762	0.977165	0.963698	0.997199	0.999838	0.999319
P63010	0.04715	-0.0111684	-0.121156	0.82451	0.983425	0.540185	0.997199	0.999838	0.999319
Q9HBR0	-0.123836	0.0491032	-0.120439	0.451784	0.927199	0.435091	0.997199	0.999838	0.999319
O00232	0.193942	-0.107774	-0.163612	0.364591	0.84125	0.415595	0.997199	0.999838	0.999319
P56545	0.57952	-0.0601266	0.474658	0.0118254	0.911682	0.0343361	0.425072	0.999838	0.741357
P08648	0.0976626	0.136338	0.0336063	0.61326	0.799938	0.849593	0.997199	0.999838	0.999319
Q9UHQ4	0.0347945	-0.515635	-0.0887286	0.873444	0.338722	0.662796	0.997199	0.999838	0.999319
Q8NE71	-0.123045	0.103806	0.178296	0.530238	0.846986	0.298631	0.997199	0.999838	0.999319
O60664	-0.121213	0.0806382	-0.0154235	0.406165	0.875005	0.909947	0.997199	0.999838	0.999319
P05387	0.243696	-0.0117687	0.0954473	0.0911126	0.982095	0.483539	0.931223	0.999838	0.999319
P78371	0.0941825	-0.0773404	0.0707048	0.656968	0.885582	0.71778	0.997199	0.999838	0.999319
O43660	-0.230842	-0.236524	-0.133799	0.311423	0.662801	0.536149	0.997199	0.999838	0.999319
P52292	0.201361	0.291545	0.160612	0.291348	0.588837	0.360373	0.997199	0.999838	0.999319
P10515	-0.020678	0.0627056	0.0061371	0.901979	0.907295	0.96881	0.997199	0.999838	0.999319
O95239	0.287912	0.156182	0.367616	0.208947	0.773543	0.0913397	0.997199	0.999838	0.999319
Q9BWU1	-0.459273	-0.269388	-0.143031	0.0602488	0.619234	0.539668	0.818826	0.999838	0.999319
O75165	-0.438978	-0.313707	-0.30962	0.061858	0.563455	0.170423	0.822737	0.999838	0.999319
Q86US8	0.324986	0.822646	-0.0139098	0.155609	0.129456	0.950218	0.997199	0.999838	0.999319
Q02809	-0.111548	-0.0782751	0.109406	0.578567	0.883918	0.539636	0.997199	0.999838	0.999319
A6NL28	-0.184581	-0.235202	-0.434777	0.178938	0.427779	0.000292911	0.997199	0.999838	0.0788907
Q15392	-0.0707779	-0.11185	-0.014394	0.596663	0.5691	0.901983	0.997199	0.999838	0.999319
Q9H9T3	0.0233238	0.0366435	0.0291894	0.922085	0.946107	0.899437	0.997199	0.999838	0.999319
Q9Y3B7	-0.393929	-0.551988	-0.454374	0.0554028	0.301977	0.0162566	0.790158	0.999838	0.610947
P22392	0.0813222	0.251564	0.243542	0.576197	0.616762	0.0715014	0.997199	0.999838	0.9394
P07737	0.0466336	0.118819	0.216881	0.79259	0.825517	0.179277	0.997199	0.999838	0.999319
Q969S3	0.0677542	-0.0363016	0.0646143	0.610211	0.846093	0.58065	0.997199	0.999838	0.999319
Q9NUQ6	0.015883	0.00745571	0.0509019	0.917631	0.988878	0.725778	0.997199	0.999838	0.999319
Q99584	-0.496452	-0.204032	-0.382997	0.00112009	0.699661	0.00667877	0.148695	0.999838	0.381145
P42166	0.113953	-0.208839	0.0745522	0.488992	0.697196	0.633618	0.997199	0.999838	0.999319
Q86Y79	-0.101926	0.156569	0.195007	0.660299	0.773019	0.37361	0.997199	0.999838	0.999319
Q6ZXV5	0.0502396	0.00478602	0.0201275	0.827154	0.992967	0.927249	0.997199	0.999838	0.999319
P41227	0.0480369	-0.135436	-0.0833432	0.732934	0.791518	0.525653	0.997199	0.999838	0.999319
Q13200	-0.0261898	-0.124754	0.0280968	0.87199	0.816497	0.853674	0.997199	0.999838	0.999319
Q13547	0.186584	0.115706	0.112572	0.432281	0.830984	0.626695	0.997199	0.999838	0.999319
O75475	-0.132687	-0.272039	-0.155028	0.392751	0.612216	0.292396	0.997199	0.999838	0.999319
Q14232	-0.112281	-0.0131524	0.13207	0.620128	0.980639	0.53568	0.997199	0.999838	0.999319
Q16204	0.177234	0.139571	0.0146238	0.206712	0.734595	0.906953	0.997199	0.999838	0.999319
Q8WUW1	0.610121	0.459006	-0.0303698	0.00355136	0.394822	0.879119	0.246384	0.999838	0.999319
P54920	-0.0938549	-0.216162	-0.0870511	0.635693	0.68636	0.627419	0.997199	0.999838	0.999319
P11940	-0.0866167	0.0147749	0.0769829	0.524881	0.942548	0.515446	0.997199	0.999838	0.999319
P13716	0.130424	0.110207	0.11369	0.434448	0.837947	0.471298	0.997199	0.999838	0.999319
Q8N1F7	-0.0705432	0.00830965	-0.0107241	0.674828	0.987683	0.945275	0.997199	0.999838	0.999319
Q04721	-0.0470485	0.106522	0.131832	0.839243	0.844409	0.550733	0.997199	0.999838	0.999319
Q15269	-0.0914055	0.0584118	-0.138359	0.509884	0.890906	0.271836	0.997199	0.999838	0.999319
P09001	0.0860641	0.0650787	-0.00162396	0.542024	0.678261	0.991522	0.997199	0.999838	0.999319
Q9NUI1	0.0191416	-0.0419269	-0.00483136	0.891183	0.931519	0.969934	0.997199	0.999838	0.999319
Q92538	0.0468527	0.356863	0.139295	0.84232	0.510414	0.539433	0.997199	0.999838	0.999319
P48735	-0.146856	-0.246415	-0.0462634	0.421521	0.645535	0.779021	0.997199	0.999838	0.999319
Q53GQ0	-0.407457	-0.438791	-0.345364	0.0704847	0.417656	0.105643	0.848657	0.999838	0.999319
O60925	0.0610785	0.403911	0.232352	0.748083	0.45502	0.172218	0.997199	0.999838	0.999319
O75976	-0.0267835	-0.0367581	-0.0385454	0.848289	0.940493	0.765596	0.997199	0.999838	0.999319
Q9H3R5	0.0795575	-0.16741	-0.0435517	0.656353	0.754856	0.795499	0.997199	0.999838	0.999319
Q7Z3K3	-0.315974	-0.525344	-0.108738	0.197571	0.332605	0.644123	0.997199	0.999838	0.999319
Q99615	0.0371592	-0.118176	-0.122052	0.870333	0.827568	0.57364	0.997199	0.999838	0.999319
Q00059	-0.203717	-0.094496	0.000950208	0.139479	0.726749	0.993675	0.997199	0.999838	0.999319
Q96RE7	0.0277055	0.139157	0.12342	0.85017	0.787905	0.368815	0.997199	0.999838	0.999319
O43739	0.0938036	0.109714	-0.000958772	0.477844	0.463026	0.993458	0.997199	0.999838	0.999319
Q9ULJ7	0.0216832	0.10228	-0.399124	0.931739	0.851198	0.096663	0.997199	0.999838	0.999319
Q9NR28	-0.168198	-0.0990274	-0.187609	0.20508	0.544913	0.106619	0.997199	0.999838	0.999319
Q53GS9	-0.0545236	0.0884461	-0.222502	0.811131	0.870506	0.308459	0.997199	0.999838	0.999319
Q9Y5B9	0.362703	0.338186	0.0500582	0.0476522	0.5311	0.77672	0.776092	0.999838	0.999319
Q29RF7	-0.0026617	-0.165573	-0.118038	0.984754	0.731175	0.349618	0.997199	0.999838	0.999319
O75348	-0.0440738	-0.0777643	-0.013281	0.748718	0.775466	0.911935	0.997199	0.999838	0.999319
Q6P1J9	0.362884	0.445726	0.409525	0.113524	0.411287	0.0612015	0.997199	0.999838	0.897628
P40939	-0.169082	-0.211682	-0.121919	0.456694	0.696249	0.571449	0.997199	0.999838	0.999319
Q9Y2S7	0.0110064	-0.226508	-0.170709	0.962381	0.676298	0.457101	0.997199	0.999838	0.999319
P16930	0.01369	0.0856904	0.245287	0.924446	0.867209	0.065401	0.997199	0.999838	0.903316
P02462	0.268632	0.309206	0.0718784	0.0490619	0.101268	0.55102	0.776092	0.999838	0.999319
P19388	-0.201879	0.0398507	-0.0111138	0.146221	0.805741	0.943575	0.997199	0.999838	0.999319
O00214	-0.148841	-0.235583	-0.200632	0.299809	0.655332	0.140971	0.997199	0.999838	0.999319
Q9H0W9	0.0366744	0.153268	-0.237117	0.875819	0.77746	0.307081	0.997199	0.999838	0.999319
Q5ZPR3	0.0807314	-0.0419132	-0.0478434	0.558138	0.884994	0.691946	0.997199	0.999838	0.999319
P30530	0.0999616	-0.227159	-0.0992315	0.527552	0.672285	0.518592	0.997199	0.999838	0.999319
Q9BU61	-0.0685277	-0.0196964	-0.02681	0.64798	0.970399	0.849808	0.997199	0.999838	0.999319
Q8NHQ9	-0.509411	-0.164102	-1.38262	0.0347214	0.762336	5.12591e-09	0.697402	0.999838	8.28347e-06
O60645	-0.00459532	0.0843848	-0.0330502	0.978064	0.875468	0.833771	0.997199	0.999838	0.999319
O95243	-0.138225	-0.135905	-0.0788212	0.604727	0.804366	0.750262	0.997199	0.999838	0.999319
Q6WCQ1	-0.098417	-0.00314257	0.0152427	0.569209	0.995342	0.923336	0.997199	0.999838	0.999319
Q9NY61	0.442311	0.169479	-0.0280061	0.0483033	0.754185	0.894816	0.776092	0.999838	0.999319
P49459	0.100222	0.0487401	0.069532	0.471298	0.88198	0.56761	0.997199	0.999838	0.999319
Q99523	0.154213	0.228798	-0.207552	0.414757	0.671229	0.249124	0.997199	0.999838	0.999319
Q9GZY8	-0.178535	-0.0270555	-0.321548	0.535602	0.960977	0.215638	0.997199	0.999838	0.999319
Q9HCD5	-0.127251	-0.125207	-0.279397	0.587086	0.817522	0.22459	0.997199	0.999838	0.999319
Q07812	-0.117532	0.0233054	-0.0697074	0.40476	0.96239	0.595798	0.997199	0.999838	0.999319
O75153	0.078773	-0.0319498	-0.151216	0.563112	0.895264	0.207129	0.997199	0.999838	0.999319
Q9BYD1	-0.438349	-0.407721	-0.338772	0.0532508	0.45173	0.115115	0.786308	0.999838	0.999319
P62140	0.127502	0.197948	0.10155	0.322193	0.0703756	0.377168	0.997199	0.999838	0.999319
Q9NRG9	-0.0470696	-0.00467436	0.0259053	0.781826	0.993072	0.869315	0.997199	0.999838	0.999319
P14314	-0.13713	-0.218399	-0.150378	0.408098	0.684243	0.33323	0.997199	0.999838	0.999319
P82094	-0.102318	-0.129442	0.0528347	0.46094	0.766604	0.666989	0.997199	0.999838	0.999319
P26006	0.00904525	-0.00679653	-0.121841	0.967059	0.989939	0.550684	0.997199	0.999838	0.999319
Q96M27	0.121299	0.0895694	0.230938	0.384834	0.80102	0.0585515	0.997199	0.999838	0.893049
P08195	0.0227549	-0.0886628	0.0532636	0.878279	0.867929	0.704342	0.997199	0.999838	0.999319
P04179	-0.318673	0.545733	-0.299237	0.0724823	0.298548	0.0640149	0.86126	0.999838	0.903316
O75792	-0.00629643	0.0276854	0.0842704	0.977901	0.959286	0.694941	0.997199	0.999838	0.999319
O95197	-0.163755	-0.0242866	0.0397525	0.237167	0.949996	0.745211	0.997199	0.999838	0.999319
O94979	0.0072018	-0.0285735	-0.00405199	0.96881	0.957588	0.980884	0.997199	0.999838	0.999319
Q6IAN0	-0.301218	0.143991	-0.457711	0.191905	0.790791	0.0413175	0.997199	0.999838	0.769592
O60669	0.0581057	-0.0371273	0.0378891	0.676829	0.922853	0.756457	0.997199	0.999838	0.999319
P16152	0.0285358	0.120305	0.117591	0.851466	0.820602	0.411278	0.997199	0.999838	0.999319
Q01974	0.0223068	0.00730576	-0.0178822	0.903699	0.989157	0.916176	0.997199	0.999838	0.999319
O43847	0.162136	0.560343	0.0672775	0.46838	0.300336	0.747493	0.997199	0.999838	0.999319
P02786	0.478414	0.0746415	0.269769	0.0266872	0.889915	0.180706	0.637333	0.999838	0.999319
Q14566	0.253428	0.211698	0.0057458	0.113686	0.693844	0.970759	0.997199	0.999838	0.999319
Q15382	0.0249194	-0.0768995	-0.0228018	0.845004	0.514324	0.842019	0.997199	0.999838	0.999319
Q9UBB5	0.0532503	-0.0218242	-0.0484084	0.71741	0.967126	0.731373	0.997199	0.999838	0.999319
P00492	-0.00193055	0.0937421	0.0357613	0.989357	0.854917	0.792567	0.997199	0.999838	0.999319
Q9BVC6	0.0298731	0.027119	-0.0351924	0.832342	0.956493	0.789129	0.997199	0.999838	0.999319
O95292	0.0945929	-0.23805	-0.352445	0.642459	0.656808	0.0653058	0.997199	0.999838	0.903316
P61088	-0.00729823	0.145742	-0.0219291	0.956124	0.28664	0.85084	0.997199	0.999838	0.999319
Q9Y3B8	-0.167379	-0.291124	-0.0528072	0.429967	0.587557	0.785709	0.997199	0.999838	0.999319
Q13617	0.388178	0.304316	0.334015	0.0910143	0.574717	0.131833	0.931223	0.999838	0.999319
Q9Y3F4	0.0555837	0.0160079	0.00129373	0.659475	0.882364	0.991018	0.997199	0.999838	0.999319
Q86W50	0.391425	8.21583e-05	0.23179	0.0770131	0.999879	0.262858	0.889655	0.999879	0.999319
Q96KQ7	0.39178	0.535412	0.224604	0.0375672	0.322604	0.205717	0.714219	0.999838	0.999319
Q8WWY3	-0.173633	-0.0992978	0.0392715	0.430255	0.853863	0.846807	0.997199	0.999838	0.999319
P59190	-0.0235024	-0.398752	-0.166636	0.927054	0.465428	0.493566	0.997199	0.999838	0.999319
P37268	-0.203725	-0.1536	-0.31757	0.179756	0.773513	0.0293558	0.997199	0.999838	0.718773
P22061	0.198893	0.149122	0.0992095	0.354009	0.781845	0.618426	0.997199	0.999838	0.999319
O00461	-0.0366025	0.180245	0.191817	0.86793	0.738238	0.343093	0.997199	0.999838	0.999319
Q13564	0.249694	0.409592	0.14371	0.0922734	0.418692	0.311524	0.937823	0.999838	0.999319
Q9UKB1	0.633699	1.00112	0.0533375	0.00317062	0.065392	0.793761	0.238313	0.999838	0.999319
Q15057	0.0533232	0.0128113	-0.0477238	0.731811	0.980942	0.749484	0.997199	0.999838	0.999319
Q9NWV4	-0.0492819	-0.347497	-0.00613948	0.827681	0.521472	0.977097	0.997199	0.999838	0.999319
Q9Y6I8	0.00820944	-0.0259445	-0.22157	0.983094	0.964518	0.515718	0.997199	0.999838	0.999319
O95347	0.0483014	0.234418	0.0126087	0.740298	0.642038	0.927315	0.997199	0.999838	0.999319
Q15459	-0.358438	-0.244551	-0.265808	0.0508521	0.648344	0.105439	0.784876	0.999838	0.999319
Q9BTE3	0.036654	-0.0710917	-0.0869552	0.834703	0.894759	0.599477	0.997199	0.999838	0.999319
Q8TBF2	0.329556	0.09626	-0.0651231	0.144899	0.858952	0.760332	0.997199	0.999838	0.999319
Q96HQ2	0.0387016	0.0893606	0.064795	0.780009	0.742087	0.592343	0.997199	0.999838	0.999319
P50336	0.138348	0.152157	0.159918	0.581839	0.780001	0.508807	0.997199	0.999838	0.999319
O95336	-0.134669	0.102966	0.242561	0.605392	0.850705	0.325966	0.997199	0.999838	0.999319
P23634	0.168527	0.165525	0.157299	0.262654	0.754509	0.271465	0.997199	0.999838	0.999319
Q14157	0.0425612	0.156323	0.27876	0.743176	0.176702	0.0158253	0.997199	0.999838	0.601735
P98082	0.70356	0.51588	0.447016	0.00102403	0.339586	0.0256581	0.144976	0.999838	0.670781
Q8N1G4	0.256845	0.211056	0.118164	0.0679862	0.593252	0.343196	0.842789	0.999838	0.999319
Q86XP3	0.0198812	0.0655841	0.135587	0.916582	0.902931	0.427072	0.997199	0.999838	0.999319
Q5T4S7	-0.234291	-0.250648	-0.155234	0.303234	0.643937	0.472002	0.997199	0.999838	0.999319
O00139	-0.153305	0.0555167	-0.265413	0.491752	0.918158	0.205818	0.997199	0.999838	0.999319
P17568	0.107085	0.173607	0.435463	0.613542	0.746927	0.0226238	0.997199	0.999838	0.662571
Q99714	0.0653018	0.000442796	-0.031451	0.775011	0.999349	0.885205	0.997199	0.999838	0.999319
Q96T88	-0.114327	-0.127891	-0.0919065	0.419451	0.804059	0.487904	0.997199	0.999838	0.999319
Q6SJ93	0.0516823	0.0240905	0.0802697	0.820039	0.964565	0.708494	0.997199	0.999838	0.999319
Q5SSJ5	-0.225857	-0.200112	-0.155443	0.223308	0.708978	0.351615	0.997199	0.999838	0.999319
Q8NB49	-0.227985	-0.198677	-0.0604476	0.355005	0.714268	0.798651	0.997199	0.999838	0.999319
P05155	-0.188823	0.440162	-0.744826	0.458758	0.419521	0.00184393	0.997199	0.999838	0.198653
P30050	0.00550625	-0.062841	-0.102446	0.96907	0.902819	0.445194	0.997199	0.999838	0.999319
P53582	0.0193894	0.102279	0.0953565	0.879652	0.345531	0.405973	0.997199	0.999838	0.999319
P09493	-0.041587	-0.142309	0.147626	0.753883	0.458447	0.202544	0.997199	0.999838	0.999319
P48449	-0.127559	-0.123781	-0.089055	0.579626	0.819669	0.685349	0.997199	0.999838	0.999319
Q96PZ0	-0.0994926	-0.166118	-0.453163	0.639795	0.757105	0.022977	0.997199	0.999838	0.662571
Q9UK41	0.0527025	-0.000997748	-0.00640838	0.682988	0.993836	0.955506	0.997199	0.999838	0.999319
P51149	-0.226422	-0.120974	-0.331485	0.270149	0.821421	0.0796137	0.997199	0.999838	0.983798
O00567	-0.222475	-0.0877907	0.131916	0.157034	0.869742	0.352583	0.997199	0.999838	0.999319
Q9NR46	-0.26312	-0.128545	-0.20401	0.131035	0.81101	0.199626	0.997199	0.999838	0.999319
P47224	0.0136237	0.112588	0.0585586	0.926283	0.828787	0.672951	0.997199	0.999838	0.999319
P42765	0.0903825	0.119842	0.0593886	0.679504	0.824099	0.769868	0.997199	0.999838	0.999319
Q8IW45	-0.0687007	-0.193078	-0.499678	0.76563	0.722164	0.0285918	0.997199	0.999838	0.710081
Q16181	0.142784	0.104611	0.102645	0.385454	0.846016	0.511669	0.997199	0.999838	0.999319
Q9Y3A5	0.176245	0.0116849	-0.0154145	0.174907	0.938622	0.894332	0.997199	0.999838	0.999319
P00734	-0.182189	-0.127843	-0.10176	0.426796	0.813786	0.640456	0.997199	0.999838	0.999319
O00217	0.0757573	0.279689	-0.257846	0.737774	0.605618	0.230202	0.997199	0.999838	0.999319
P28370	-0.0929647	0.0909178	0.121231	0.63738	0.865717	0.487141	0.997199	0.999838	0.999319
Q10567	0.218693	0.205503	0.107946	0.125833	0.673932	0.417022	0.997199	0.999838	0.999319
O75718	0.00138349	0.10521	0.286124	0.995175	0.846305	0.1849	0.998539	0.999838	0.999319
Q8WUF5	0.101448	0.205421	0.160118	0.556241	0.703325	0.318272	0.997199	0.999838	0.999319
Q6P587	0.0266405	-0.124987	-0.114468	0.896055	0.815624	0.542088	0.997199	0.999838	0.999319
O75694	0.0335179	-0.0125793	-0.0307431	0.82396	0.981182	0.831091	0.997199	0.999838	0.999319
P50895	-0.113538	-0.124427	-0.0985021	0.413137	0.77266	0.424495	0.997199	0.999838	0.999319
P20020	-0.0767663	-0.0999915	-0.148237	0.57519	0.696971	0.215544	0.997199	0.999838	0.999319
Q9Y605	0.0165804	-0.0108776	0.0231962	0.929348	0.983846	0.891968	0.997199	0.999838	0.999319
O60341	-0.00418931	-0.113422	-0.00250472	0.98367	0.83244	0.989296	0.997199	0.999838	0.999319
P18074	-0.0740774	-0.0336554	-0.00568258	0.639284	0.94999	0.969413	0.997199	0.999838	0.999319
Q9NXG2	-0.0687795	0.0157821	-0.00496148	0.620356	0.970324	0.968116	0.997199	0.999838	0.999319
P35241	-0.122928	-0.0585297	-0.0412422	0.442298	0.913205	0.782441	0.997199	0.999838	0.999319
Q9UJV9	0.345076	0.437898	-0.187949	0.015439	0.273919	0.157601	0.504028	0.999838	0.999319
Q96RS6	0.00282121	0.0179737	-0.105639	0.983701	0.946477	0.381681	0.997199	0.999838	0.999319
Q8IWB7	-0.022033	-0.163079	-0.11234	0.874261	0.715101	0.363828	0.997199	0.999838	0.999319
O75391	0.224093	0.1608	0.139453	0.107187	0.599596	0.252148	0.997199	0.999838	0.999319
Q6ZTI6	-0.0717876	-0.0495505	-0.383131	0.741791	0.926687	0.0606384	0.997199	0.999838	0.897628
P16401	-0.0873124	-0.267339	-0.28481	0.529936	0.528389	0.0203562	0.997199	0.999838	0.662571
Q9BZJ0	0.0127804	0.200665	-0.0348612	0.95507	0.711228	0.871051	0.997199	0.999838	0.999319
P06730	0.00632456	-0.0930269	0.0132077	0.963796	0.839463	0.915482	0.997199	0.999838	0.999319
P51784	-0.311955	-0.372025	-0.527548	0.185459	0.493135	0.0231432	0.997199	0.999838	0.662571
Q9H269	0.145835	0.138432	0.190938	0.456453	0.796832	0.281661	0.997199	0.999838	0.999319
Q9NZJ7	0.0540046	0.00400439	-0.000231239	0.791651	0.994046	0.999014	0.997199	0.999838	0.999721
P21964	0.342296	0.361114	0.196149	0.139576	0.505335	0.387859	0.997199	0.999838	0.999319
Q8NEZ5	-0.271551	-0.576017	-0.478049	0.265492	0.287969	0.0427671	0.997199	0.999838	0.773434
P19256	-0.127297	-0.0304419	0.000749488	0.357546	0.913456	0.99504	0.997199	0.999838	0.999319
P49756	-0.127799	-0.0586006	0.0713787	0.526354	0.912977	0.691622	0.997199	0.999838	0.999319
Q14108	-0.260151	-0.292517	-0.190159	0.0472709	0.0799834	0.0974613	0.776092	0.999838	0.999319
O75962	0.104211	0.354263	0.0248245	0.662292	0.513421	0.914889	0.997199	0.999838	0.999319
O75439	-0.139544	-0.19127	-0.0828532	0.414589	0.721705	0.599659	0.997199	0.999838	0.999319
P63104	-0.0584689	-0.17877	0.0695669	0.674122	0.689189	0.570719	0.997199	0.999838	0.999319
P01112	0.0621872	0.0346626	-0.0826662	0.65578	0.926384	0.501337	0.997199	0.999838	0.999319
Q9GZU8	0.123771	-0.0209678	0.0668991	0.373444	0.952103	0.582288	0.997199	0.999838	0.999319
Q7RTV0	0.103237	0.418071	-0.0146257	0.628225	0.438065	0.941081	0.997199	0.999838	0.999319
P19532	0.226412	0.54415	0.0220012	0.102861	0.00306725	0.856554	0.979509	0.999838	0.999319
O60313	-0.270809	-0.211978	-0.321089	0.209105	0.693286	0.108316	0.997199	0.999838	0.999319
Q9NX24	-0.072269	-0.115356	0.0121922	0.602784	0.808485	0.922522	0.997199	0.999838	0.999319
Q13825	-0.0136726	0.0486284	-0.147572	0.956732	0.928873	0.540946	0.997199	0.999838	0.999319
Q9H2U2	-0.270133	-0.713921	-0.340596	0.226575	0.186821	0.10673	0.997199	0.999838	0.999319
O95602	0.0559256	-0.0887442	-0.158675	0.808093	0.870163	0.478774	0.997199	0.999838	0.999319
Q96FS4	0.622991	0.413146	0.280728	0.00633405	0.446092	0.209596	0.321796	0.999838	0.999319
P46100	0.0229293	0.0707306	-0.10526	0.869296	0.838436	0.39053	0.997199	0.999838	0.999319
Q4G0N4	0.105376	-0.146051	0.371567	0.648264	0.787838	0.0890236	0.997199	0.999838	0.999319
P35637	0.0650642	0.0829907	0.043974	0.653255	0.872418	0.747855	0.997199	0.999838	0.999319
Q9UK59	-0.0297719	0.212392	0.15863	0.894981	0.694835	0.452726	0.997199	0.999838	0.999319
P49711	0.0646754	-0.28418	-0.140101	0.677567	0.596486	0.354507	0.997199	0.999838	0.999319
P35606	-0.0698066	-0.106121	-0.028313	0.69542	0.843392	0.86256	0.997199	0.999838	0.999319
P49792	-0.177155	-0.0227785	0.00897144	0.347293	0.966199	0.9572	0.997199	0.999838	0.999319
Q9BQ69	-0.0833072	-0.0490452	-0.129321	0.554309	0.922428	0.32774	0.997199	0.999838	0.999319
Q0ZGT2	-0.260176	-0.213008	-0.333859	0.0413185	0.0551315	0.00487536	0.732713	0.999838	0.328342
Q14847	0.077131	-0.0375216	0.0260745	0.580071	0.921495	0.830952	0.997199	0.999838	0.999319
Q9BRP4	0.434514	0.402245	0.133095	0.00686956	0.453956	0.401115	0.321796	0.999838	0.999319
P37802	0.113917	0.256659	0.249839	0.415677	0.475107	0.0428356	0.997199	0.999838	0.773434
P43686	0.099842	0.0696025	0.3555	0.527867	0.896899	0.0147467	0.997199	0.999838	0.58927
Q99707	0.0256441	0.225577	-0.0576112	0.863808	0.663418	0.68763	0.997199	0.999838	0.999319
Q92974	0.0707708	-0.0387251	0.0250581	0.720034	0.942444	0.889351	0.997199	0.999838	0.999319
Q14318	-0.21791	-0.119583	-0.0554654	0.111406	0.622811	0.640866	0.997199	0.999838	0.999319
Q13428	-0.124691	-0.0771502	0.061457	0.361911	0.745861	0.604812	0.997199	0.999838	0.999319
P56556	-0.174304	-0.200891	-0.0957867	0.446902	0.711291	0.660034	0.997199	0.999838	0.999319
Q9Y4W6	-0.12919	-0.203216	-0.166717	0.563261	0.706984	0.427275	0.997199	0.999838	0.999319
P01116	-0.110256	0.299797	-0.0141405	0.587741	0.577983	0.9387	0.997199	0.999838	0.999319
P49207	-0.370318	-0.594738	-0.23101	0.00731302	0.195564	0.0565401	0.328273	0.999838	0.892461
P19525	-0.154561	-0.103326	0.152727	0.500691	0.849038	0.480468	0.997199	0.999838	0.999319
Q9BTM9	-0.288665	-0.313806	-0.10971	0.156986	0.557577	0.550804	0.997199	0.999838	0.999319
Q9UDY2	0.00840233	0.017831	-0.0523592	0.965267	0.973517	0.766695	0.997199	0.999838	0.999319
P80303	0.00460995	0.586828	-9.05197e-06	0.9836	0.278205	0.999966	0.997199	0.999838	0.999966
P49588	-0.00831858	0.13204	-0.00750782	0.952801	0.779567	0.953986	0.997199	0.999838	0.999319
P13995	-0.198148	-0.507356	-0.118212	0.389845	0.350128	0.590326	0.997199	0.999838	0.999319
Q9UFC0	-0.368582	-0.289293	-0.165435	0.131858	0.593582	0.480754	0.997199	0.999838	0.999319
Q9H9A6	0.0822934	0.0349056	0.0944307	0.647566	0.94827	0.570219	0.997199	0.999838	0.999319
Q6NZI2	-0.0263993	-0.00973677	0.00215865	0.847504	0.968304	0.985632	0.997199	0.999838	0.999319
P20042	0.0546075	-0.0265908	-0.0682015	0.691514	0.922274	0.571492	0.997199	0.999838	0.999319
Q9P2E3	0.0412044	-0.0808633	-0.056798	0.873942	0.882568	0.817294	0.997199	0.999838	0.999319
Q9H6F5	0.144191	0.0314589	0.0585293	0.557732	0.953805	0.805645	0.997199	0.999838	0.999319
Q6YHK3	0.0554959	0.0426582	0.315362	0.809935	0.937362	0.148248	0.997199	0.999838	0.999319
Q08380	0.106706	0.333383	0.28502	0.512312	0.533194	0.0592422	0.997199	0.999838	0.894724
Q13630	-0.119781	0.00675344	-0.0620745	0.389368	0.988571	0.627298	0.997199	0.999838	0.999319
Q9BT78	-0.0323905	0.0600142	0.0784891	0.814775	0.815343	0.514971	0.997199	0.999838	0.999319
P35269	0.141493	-0.0528293	-0.00138441	0.315276	0.915473	0.991462	0.997199	0.999838	0.999319
O94916	0.750521	0.577632	0.526471	0.00101403	0.287142	0.0149505	0.144976	0.999838	0.58927
O43837	-0.0837611	-0.0588759	-0.000663168	0.525981	0.710489	0.995425	0.997199	0.999838	0.999319
Q53GL7	0.109734	0.161753	0.056631	0.515329	0.76412	0.722951	0.997199	0.999838	0.999319
Q9UP95	-0.314191	-0.523153	-0.297722	0.197079	0.334504	0.205112	0.997199	0.999838	0.999319
Q6UB35	0.202046	0.16325	0.292679	0.375895	0.763557	0.174403	0.997199	0.999838	0.999319
O75874	-0.19641	0.21372	0.0582711	0.35791	0.691177	0.764439	0.997199	0.999838	0.999319
P07919	-0.112814	-0.124076	0.0204799	0.408783	0.617528	0.863123	0.997199	0.999838	0.999319
Q8WWI1	-0.0259523	-0.0352324	-0.0240746	0.89979	0.947638	0.898344	0.997199	0.999838	0.999319
Q9NWY4	0.168216	0.149201	0.103095	0.225234	0.59502	0.395701	0.997199	0.999838	0.999319
P08123	0.00754783	-0.0453396	-0.151155	0.957171	0.927803	0.251645	0.997199	0.999838	0.999319
P57105	0.0530654	0.0626601	0.134607	0.814541	0.907917	0.526419	0.997199	0.999838	0.999319
Q86W42	-0.0546444	0.0140055	-0.122677	0.747761	0.979246	0.442984	0.997199	0.999838	0.999319
Q68DK2	0.391107	0.229288	0.041617	0.14936	0.678195	0.870577	0.997199	0.999838	0.999319
Q14344	0.123252	-0.0432205	-0.129745	0.599158	0.936464	0.575422	0.997199	0.999838	0.999319
O75608	-0.254648	0.230942	0.00764033	0.206863	0.668144	0.966005	0.997199	0.999838	0.999319
Q9NZU5	0.183302	0.21817	0.142702	0.18638	0.405936	0.239745	0.997199	0.999838	0.999319
Q15363	0.108385	0.0746861	0.149469	0.438298	0.851018	0.224547	0.997199	0.999838	0.999319
Q6NXE6	0.089761	0.0877902	0.119843	0.566921	0.869947	0.419039	0.997199	0.999838	0.999319
Q93052	0.137253	0.251714	0.0906361	0.295728	0.0403606	0.435727	0.997199	0.999838	0.999319
P51532	-0.0265249	-0.00483731	-0.0438275	0.903454	0.992837	0.828954	0.997199	0.999838	0.999319
Q9UIC8	0.187659	0.217909	0.119315	0.187149	0.648337	0.364691	0.997199	0.999838	0.999319
Q02978	0.0829321	0.0330997	-0.0131914	0.70992	0.951154	0.949524	0.997199	0.999838	0.999319
P29401	0.259601	0.082042	0.0863203	0.077193	0.876634	0.540748	0.889655	0.999838	0.999319
Q86WB0	-0.104133	0.105095	-0.149906	0.549574	0.845347	0.354839	0.997199	0.999838	0.999319
O14545	0.535677	0.378689	0.298219	0.0187528	0.485076	0.164578	0.556045	0.999838	0.999319
Q96IX5	-0.279198	-0.105401	-0.0908445	0.170287	0.844092	0.620065	0.997199	0.999838	0.999319
Q14247	-0.0399112	-0.0795545	-0.0259988	0.80455	0.882368	0.864177	0.997199	0.999838	0.999319
Q9HCS7	0.125255	0.251678	0.0866873	0.396049	0.624808	0.536791	0.997199	0.999838	0.999319
Q86UE4	0.018043	-0.174176	-0.00947771	0.929524	0.745145	0.959428	0.997199	0.999838	0.999319
Q9UNW1	0.108043	0.318539	0.144864	0.61873	0.554669	0.470023	0.997199	0.999838	0.999319
Q9UI09	-0.107521	0.222167	-0.0792771	0.439064	0.415227	0.515545	0.997199	0.999838	0.999319
P62258	0.0948447	0.0355588	0.00054859	0.498226	0.937824	0.996536	0.997199	0.999838	0.999319
P55196	0.314419	0.544003	0.51441	0.169049	0.316195	0.0172467	0.997199	0.999838	0.640706
Q92896	-0.0672864	-0.0787775	-0.17657	0.74232	0.883192	0.348171	0.997199	0.999838	0.999319
Q9Y383	0.0631453	0.092675	0.0865259	0.682595	0.862275	0.55399	0.997199	0.999838	0.999319
Q14966	-0.191951	0.0806288	0.240786	0.52709	0.884675	0.358945	0.997199	0.999838	0.999319
Q7LGA3	0.0036313	0.234688	0.16066	0.992114	0.683705	0.609936	0.997199	0.999838	0.999319
Q99547	0.0371275	-0.0420239	-0.0419822	0.867376	0.937978	0.839744	0.997199	0.999838	0.999319
P60983	-0.169303	-0.188222	-0.0700664	0.445762	0.727379	0.735134	0.997199	0.999838	0.999319
Q99436	-0.0256634	-0.0696738	-0.194885	0.838381	0.521142	0.0904883	0.997199	0.999838	0.999319
P61970	-0.815323	-0.79034	-0.768317	1.29171e-08	0.136698	1.00329e-08	1.3916e-05	0.999838	1.08088e-05
Q9BY44	-0.173819	-0.171511	-0.0783986	0.193421	0.37565	0.500486	0.997199	0.999838	0.999319
Q9UG63	0.268282	0.279574	0.119218	0.205189	0.603641	0.543955	0.997199	0.999838	0.999319
Q9UMY4	0.290966	0.173469	0.365407	0.0411384	0.716685	0.00445515	0.732713	0.999838	0.328342
P30504	-0.0477606	-0.0327019	-0.0614727	0.729648	0.907345	0.610404	0.997199	0.999838	0.999319
Q12841	-0.082985	-0.195463	-0.16748	0.55907	0.70874	0.213229	0.997199	0.999838	0.999319
Q8NBJ7	0.0318944	0.0932647	-0.00379327	0.821332	0.848619	0.976979	0.997199	0.999838	0.999319
Q9UNY4	-0.499645	-0.299418	-0.69147	0.0285643	0.58068	0.00177816	0.647706	0.999838	0.198653
P62273	0.148103	0.19325	-0.0226904	0.253735	0.103718	0.844652	0.997199	0.999838	0.999319
O75844	-0.178336	-0.252632	-0.246166	0.200502	0.621449	0.05903	0.997199	0.999838	0.894724
O15498	-0.156997	-0.203809	-0.195614	0.447299	0.703699	0.302581	0.997199	0.999838	0.999319
Q9UBI1	0.0049367	0.0456247	0.0275542	0.980761	0.932267	0.8825	0.997199	0.999838	0.999319
P09543	-0.301492	-0.0299871	-0.276575	0.121392	0.955484	0.114392	0.997199	0.999838	0.999319
P09651	-0.217369	-0.058269	0.0577965	0.160808	0.913029	0.682904	0.997199	0.999838	0.999319
P78318	0.16185	0.271461	0.0543726	0.260972	0.58126	0.68961	0.997199	0.999838	0.999319
Q9Y265	0.10902	0.0378249	0.127146	0.599927	0.943848	0.503632	0.997199	0.999838	0.999319
Q5T1M5	0.280221	0.239526	0.148729	0.220255	0.65906	0.495081	0.997199	0.999838	0.999319
Q9UJ41	-0.0233752	-0.0525964	-0.0172341	0.873397	0.920689	0.901164	0.997199	0.999838	0.999319
Q8N5K1	-0.252798	-0.035771	-0.182833	0.172376	0.946972	0.272335	0.997199	0.999838	0.999319
O95273	-0.521341	-0.398226	-0.280333	0.0333942	0.46257	0.233085	0.69186	0.999838	0.999319
Q93074	0.0909235	0.115604	0.36859	0.703895	0.831131	0.104845	0.997199	0.999838	0.999319
P06865	-0.239518	-0.184666	-0.0835752	0.206049	0.73048	0.619064	0.997199	0.999838	0.999319
Q9UL25	0.0908879	-0.0135299	-0.0446316	0.521799	0.978812	0.737734	0.997199	0.999838	0.999319
P35659	-0.156943	-0.0197543	0.0229067	0.256838	0.961221	0.852155	0.997199	0.999838	0.999319
P52788	-0.0393647	0.066694	0.287793	0.864225	0.902236	0.184781	0.997199	0.999838	0.999319
P62191	-0.175528	-0.000575425	-0.0718436	0.206642	0.999024	0.573613	0.997199	0.999838	0.999319
P20337	0.289338	0.153104	0.156516	0.158097	0.775747	0.407659	0.997199	0.999838	0.999319
Q9Y5J9	-0.120886	0.0135586	-0.0685575	0.469686	0.979895	0.659011	0.997199	0.999838	0.999319
P30044	-0.0786529	-0.106266	0.141783	0.617586	0.843113	0.32848	0.997199	0.999838	0.999319
Q9BUQ8	-0.175384	-0.130474	-0.0578452	0.329747	0.808064	0.72182	0.997199	0.999838	0.999319
P55061	-0.00390447	-0.0655482	-0.0329599	0.986522	0.903893	0.882458	0.997199	0.999838	0.999319
O60566	0.300327	0.399927	0.536647	0.260779	0.467773	0.0353167	0.997199	0.999838	0.746036
Q96CM8	-0.107936	0.0649711	-0.176285	0.587091	0.903754	0.330784	0.997199	0.999838	0.999319
Q8TDB6	0.0729432	0.110174	0.0830666	0.65749	0.837852	0.592484	0.997199	0.999838	0.999319
Q56VL3	0.309041	-0.03102	0.241394	0.174477	0.954388	0.259195	0.997199	0.999838	0.999319
Q9C0C2	-0.201152	-0.147847	0.00446975	0.373258	0.784915	0.983251	0.997199	0.999838	0.999319
P26196	0.178964	0.240664	0.16271	0.477974	0.658891	0.50311	0.997199	0.999838	0.999319
O00303	-0.043604	-0.0609262	0.0460535	0.849678	0.910659	0.833297	0.997199	0.999838	0.999319
Q15424	-0.181088	-0.120447	-0.166506	0.234563	0.82145	0.247236	0.997199	0.999838	0.999319
Q9UH65	-0.155253	-0.21701	-0.0387082	0.412292	0.685354	0.819159	0.997199	0.999838	0.999319
Q9UQ35	-0.12537	-0.0759353	-0.00735539	0.475206	0.887702	0.963315	0.997199	0.999838	0.999319
P10253	-0.0781177	0.0682717	-0.244044	0.732494	0.89988	0.265669	0.997199	0.999838	0.999319
Q14019	0.190918	0.0598723	0.0172457	0.174034	0.890612	0.890445	0.997199	0.999838	0.999319
Q7LBR1	0.0533872	-0.0543549	0.0578141	0.702227	0.90465	0.642019	0.997199	0.999838	0.999319
Q9P0V9	-0.049666	-0.318012	-0.112411	0.824361	0.556455	0.592391	0.997199	0.999838	0.999319
Q9NYU2	-0.132274	-0.0028507	-0.00588547	0.559938	0.995804	0.978113	0.997199	0.999838	0.999319
Q9HD33	-0.242942	-0.192397	-0.110592	0.233306	0.719409	0.548431	0.997199	0.999838	0.999319
Q6PI48	-0.494614	-0.467445	-0.66334	0.0374338	0.389262	0.00447278	0.714219	0.999838	0.328342
Q9Y2V2	-0.161142	0.055574	0.252984	0.503292	0.91835	0.264035	0.997199	0.999838	0.999319
O75223	0.0391174	0.0722208	0.116476	0.792805	0.891175	0.405307	0.997199	0.999838	0.999319
P07339	-0.183097	-0.0889012	0.0213307	0.369215	0.86828	0.907223	0.997199	0.999838	0.999319
Q12792	0.010253	0.0505496	0.00295802	0.941356	0.891505	0.980751	0.997199	0.999838	0.999319
P82930	0.151369	0.330042	0.152538	0.458475	0.540088	0.41217	0.997199	0.999838	0.999319
Q4V328	0.0874247	0.452299	0.16757	0.701572	0.404465	0.437855	0.997199	0.999838	0.999319
P34896	-0.0308743	-0.0121083	0.0999305	0.828167	0.981063	0.447988	0.997199	0.999838	0.999319
Q3YEC7	0.0405597	0.0467557	-0.336608	0.83756	0.930617	0.0694126	0.997199	0.999838	0.922548
P62750	-0.0716118	-0.11068	-0.0476318	0.611422	0.828648	0.716674	0.997199	0.999838	0.999319
P10644	-0.115426	0.024055	0.0177136	0.421272	0.962324	0.894376	0.997199	0.999838	0.999319
Q9UJX3	0.240816	0.283298	-0.00662134	0.0548201	0.0088581	0.953882	0.790158	0.999838	0.999319
Q7Z739	-0.0874515	-0.0523078	0.00895982	0.528588	0.909925	0.942998	0.997199	0.999838	0.999319
Q9UBS0	0.212708	0.0778475	0.103591	0.142673	0.88148	0.451674	0.997199	0.999838	0.999319
P49915	0.0756776	0.0768347	0.12681	0.603431	0.882726	0.353925	0.997199	0.999838	0.999319
Q2TAY7	0.023525	0.0448039	0.004336	0.919247	0.934197	0.984616	0.997199	0.999838	0.999319
Q9Y5L4	-0.108768	0.278377	0.134139	0.436761	0.511343	0.292644	0.997199	0.999838	0.999319
P80723	-0.112956	-0.182235	0.12617	0.416873	0.716172	0.317055	0.997199	0.999838	0.999319
P37108	-0.0833668	-0.144677	0.017476	0.549445	0.771169	0.890699	0.997199	0.999838	0.999319
P36873	0.065513	-0.0730466	-0.0797981	0.601001	0.505748	0.50233	0.997199	0.999838	0.999319
P35268	-0.0894655	0.0969764	-0.0608502	0.523767	0.838174	0.640394	0.997199	0.999838	0.999319
Q92685	0.116491	0.0595434	-0.0176967	0.652292	0.913362	0.94263	0.997199	0.999838	0.999319
P03915	0.00769543	0.0224009	-0.119271	0.973533	0.967075	0.598706	0.997199	0.999838	0.999319
Q10570	-0.0957411	0.0257409	-0.0355132	0.499201	0.958906	0.787941	0.997199	0.999838	0.999319
Q96PU8	-0.0876172	-0.0186933	-0.115366	0.568831	0.972072	0.429939	0.997199	0.999838	0.999319
Q99567	-0.0306573	-0.0606969	-0.169418	0.828492	0.905402	0.206566	0.997199	0.999838	0.999319
P52298	-0.034549	-0.493093	-0.28802	0.862728	0.356284	0.119738	0.997199	0.999838	0.999319
Q03135	-0.148257	-0.193632	-0.121848	0.285084	0.650723	0.320579	0.997199	0.999838	0.999319
P43246	0.0999695	0.0559654	0.17772	0.65885	0.91773	0.402949	0.997199	0.999838	0.999319
Q9NU22	-0.0002012	0.07189	0.00522444	0.999316	0.894547	0.981708	0.999354	0.999838	0.999319
O00505	0.417194	0.455433	0.662116	0.022693	0.399758	7.20061e-05	0.595824	0.999838	0.0332463
Q14739	0.0779533	0.00802583	-0.0197645	0.685082	0.988074	0.911091	0.997199	0.999838	0.999319
Q96MW1	0.189823	0.080383	0.0357783	0.173579	0.819358	0.769865	0.997199	0.999838	0.999319
Q9Y3B9	-0.0921106	-0.171857	-0.0291226	0.503351	0.563679	0.808236	0.997199	0.999838	0.999319
P30626	0.0250392	0.230276	-0.0559438	0.85682	0.33646	0.644745	0.997199	0.999838	0.999319
Q06830	-0.0181678	-0.034436	0.142207	0.902322	0.948177	0.301921	0.997199	0.999838	0.999319
O00154	-0.00544206	-0.0033719	0.0877681	0.974866	0.995002	0.581713	0.997199	0.999838	0.999319
Q9Y4R8	0.0180352	-0.0646289	-0.18269	0.938254	0.905181	0.425541	0.997199	0.999838	0.999319
P48723	-0.205811	-0.15185	0.0793979	0.377706	0.779697	0.719435	0.997199	0.999838	0.999319
O95104	0.0865263	-0.0427998	-0.2935	0.616416	0.936564	0.0822459	0.997199	0.999838	0.999319
O43813	0.0334851	-0.012625	-0.0596344	0.810395	0.97807	0.636857	0.997199	0.999838	0.999319
P54577	-0.233274	-0.262668	0.116749	0.221169	0.623635	0.480464	0.997199	0.999838	0.999319
P30876	0.0734777	0.214871	-0.0096217	0.725694	0.689527	0.960293	0.997199	0.999838	0.999319
P30048	-0.106567	-0.133955	-0.00527795	0.464098	0.79966	0.969057	0.997199	0.999838	0.999319
P24928	0.0826254	0.121992	0.0571148	0.557238	0.796574	0.658864	0.997199	0.999838	0.999319
Q96S55	-0.0475425	-0.227876	-0.0496491	0.832772	0.673814	0.81475	0.997199	0.999838	0.999319
O43290	0.0365654	0.0144326	0.102398	0.839153	0.978595	0.535163	0.997199	0.999838	0.999319
P14550	-0.281228	0.410655	0.0213399	0.209425	0.447759	0.919065	0.997199	0.999838	0.999319
Q9BWN1	-0.149561	-0.240948	0.0341142	0.541418	0.656841	0.884594	0.997199	0.999838	0.999319
Q9ULX3	-0.123142	-0.119606	-0.155463	0.540153	0.82338	0.395784	0.997199	0.999838	0.999319
P52789	0.106992	0.0399841	-0.0193906	0.613553	0.940715	0.921383	0.997199	0.999838	0.999319
P08962	0.0902359	0.0282905	-0.0832615	0.510613	0.909362	0.489167	0.997199	0.999838	0.999319
O75431	-0.174584	-0.110209	-0.119222	0.272552	0.837309	0.423262	0.997199	0.999838	0.999319
P04818	0.665393	0.629772	0.154667	5.24711e-06	0.128388	0.25167	0.00282644	0.999838	0.999319
Q13126	-0.340461	0.0133121	-0.00629524	0.12471	0.980327	0.97569	0.997199	0.999838	0.999319
P06396	-0.165979	-0.185792	-0.120442	0.231205	0.706886	0.343864	0.997199	0.999838	0.999319
O60841	0.55721	0.27727	0.417582	0.000173273	0.596938	0.00283559	0.0509108	0.999838	0.253533
Q6DD88	-0.0695779	-0.171856	-0.129944	0.582953	0.113679	0.256931	0.997199	0.999838	0.999319
Q8NE01	-0.0338519	-0.0463653	-0.109717	0.892249	0.932081	0.647891	0.997199	0.999838	0.999319
Q6YN16	0.0707241	0.159971	0.00316555	0.619033	0.744061	0.981063	0.997199	0.999838	0.999319
O95487	0.237577	0.13172	0.216519	0.348407	0.809257	0.375165	0.997199	0.999838	0.999319
Q9P0J0	0.128029	0.009967	0.0147078	0.360441	0.981462	0.905699	0.997199	0.999838	0.999319
Q9UNN5	-0.153362	-0.142376	-0.0607302	0.502145	0.793025	0.77938	0.997199	0.999838	0.999319
Q9NSI2	0.078681	-0.0520542	-0.026985	0.705759	0.92275	0.888416	0.997199	0.999838	0.999319
Q9UHD8	0.0713455	0.164747	0.217641	0.617846	0.740105	0.099563	0.997199	0.999838	0.999319
Q9BZF1	-0.070794	-0.274309	-0.0160584	0.764623	0.612999	0.943979	0.997199	0.999838	0.999319
Q7Z4V5	0.12929	-0.0458043	0.12072	0.564985	0.93253	0.565171	0.997199	0.999838	0.999319
P63220	-0.264243	-0.136061	-0.0235324	0.0637294	0.791181	0.857396	0.826656	0.999838	0.999319
P36954	0.04646	0.143922	0.0300128	0.716037	0.184274	0.793286	0.997199	0.999838	0.999319
P42575	0.330956	0.426389	0.326601	0.175174	0.43239	0.166641	0.997199	0.999838	0.999319
Q9GZT8	-0.156125	-0.147374	-0.189839	0.669162	0.796784	0.54651	0.997199	0.999838	0.999319
O95478	-0.256457	-0.194555	-0.219348	0.0627304	0.680775	0.0813772	0.826656	0.999838	0.999319
P84090	-0.106353	-0.0474445	-0.231218	0.43985	0.854435	0.0545334	0.997199	0.999838	0.887356
P42345	-0.388577	-0.182081	-0.264109	0.0984447	0.737357	0.242632	0.958353	0.999838	0.999319
Q24JP5	-0.0589674	-0.120906	-0.0106926	0.908129	0.850554	0.980841	0.997199	0.999838	0.999319
P40616	-0.318909	-0.298422	-0.204632	0.121741	0.577246	0.275206	0.997199	0.999838	0.999319
O15431	-0.211225	-0.37301	-0.212941	0.328083	0.487835	0.286693	0.997199	0.999838	0.999319
Q9UEY8	0.0091865	-0.00677829	0.0275098	0.94741	0.985123	0.821592	0.997199	0.999838	0.999319
P18621	0.0458835	-0.0108714	0.0855539	0.743611	0.982261	0.50431	0.997199	0.999838	0.999319
Q13426	-0.0573795	-0.285312	-0.0440775	0.800046	0.59867	0.837053	0.997199	0.999838	0.999319
P30154	0.0256732	-0.0407396	-0.0580797	0.858531	0.937824	0.671233	0.997199	0.999838	0.999319
Q15477	0.162654	0.231089	0.0996315	0.439581	0.667574	0.60777	0.997199	0.999838	0.999319
Q5UCC4	0.154665	0.109198	0.0240045	0.447076	0.83891	0.897989	0.997199	0.999838	0.999319
P48147	-0.391362	-0.291103	-0.417796	0.139842	0.594488	0.0852705	0.997199	0.999838	0.999319
Q12797	-0.280406	0.068965	0.0856733	0.249176	0.898765	0.710358	0.997199	0.999838	0.999319
O60306	-0.163496	-0.0500618	-0.175783	0.450161	0.92586	0.380649	0.997199	0.999838	0.999319
Q14257	-0.497328	-0.061952	-0.313058	0.0168436	0.908022	0.0978055	0.52853	0.999838	0.999319
P47756	0.051232	0.419588	0.276155	0.708905	0.00492609	0.0205318	0.997199	0.999838	0.662571
Q96PU5	0.0525226	0.0206629	0.0722199	0.707449	0.965068	0.569316	0.997199	0.999838	0.999319
P62195	0.0437138	-0.0231258	-0.00262799	0.761471	0.964623	0.984598	0.997199	0.999838	0.999319
Q6IA86	0.0653679	0.228977	-0.172704	0.639305	0.453249	0.161114	0.997199	0.999838	0.999319
O00479	-0.111464	0.167311	-0.0787991	0.461609	0.748127	0.581314	0.997199	0.999838	0.999319
P26440	-0.173141	-0.236894	-0.0931788	0.218127	0.647613	0.475461	0.997199	0.999838	0.999319
P84101	0.0135839	0.0301271	0.148791	0.920202	0.882054	0.207844	0.997199	0.999838	0.999319
Q15631	0.0101284	-0.0788048	0.168397	0.959469	0.883135	0.343705	0.997199	0.999838	0.999319
O14776	-0.318059	-0.449151	-0.191271	0.0970715	0.400267	0.261305	0.95642	0.999838	0.999319
Q92979	0.113324	0.13204	-0.00145796	0.41985	0.772083	0.990935	0.997199	0.999838	0.999319
Q9BWH6	0.0156866	-0.0446157	-0.00926237	0.946145	0.934472	0.967202	0.997199	0.999838	0.999319
Q5TFE4	-0.0441063	0.0235182	0.0624127	0.846591	0.965424	0.772501	0.997199	0.999838	0.999319
Q99590	-0.316759	-0.126542	-0.117196	0.150836	0.814479	0.567994	0.997199	0.999838	0.999319
Q16134	-0.0548972	-0.380369	0.159504	0.811101	0.483631	0.462818	0.997199	0.999838	0.999319
Q92688	0.243139	0.263572	-0.0732809	0.236886	0.624247	0.702396	0.997199	0.999838	0.999319
Q01995	0.126793	-0.0968904	0.0868312	0.338106	0.634228	0.457735	0.997199	0.999838	0.999319
Q6P2E9	0.0934737	0.00432315	-0.112096	0.492769	0.985359	0.34988	0.997199	0.999838	0.999319
O00468	0.153022	0.22541	0.168503	0.330785	0.673272	0.258929	0.997199	0.999838	0.999319
Q06203	0.105944	0.121647	0.132365	0.404235	0.261516	0.24974	0.997199	0.999838	0.999319
Q14118	0.426388	0.458794	0.473356	0.0611706	0.397504	0.0261253	0.822737	0.999838	0.670781
P28065	0.0946308	0.105152	-0.0571663	0.678278	0.846358	0.792698	0.997199	0.999838	0.999319
Q6XQN6	0.0415048	0.15282	0.104463	0.855165	0.778101	0.626969	0.997199	0.999838	0.999319
Q9Y3U8	0.0643258	0.0260478	0.13967	0.641538	0.925196	0.246962	0.997199	0.999838	0.999319
P53618	0.269007	0.377729	0.194128	0.235369	0.485695	0.361341	0.997199	0.999838	0.999319
Q6P3X3	0.164312	0.109251	0.0925029	0.45775	0.839655	0.653562	0.997199	0.999838	0.999319
P07203	-0.0762404	-0.0157781	-0.114959	0.593078	0.975376	0.393426	0.997199	0.999838	0.999319
Q10588	-0.000182327	0.0227126	-0.0460394	0.999354	0.966529	0.827977	0.999354	0.999838	0.999319
O75947	-0.184306	-0.133912	-0.078234	0.268341	0.80327	0.610222	0.997199	0.999838	0.999319
P11142	-0.0715706	0.0149835	0.179886	0.622306	0.976962	0.178916	0.997199	0.999838	0.999319
O95782	0.130803	0.139873	0.00896712	0.565445	0.796498	0.966856	0.997199	0.999838	0.999319
P20810	0.00518306	-0.0155887	-0.0619122	0.97712	0.97687	0.712133	0.997199	0.999838	0.999319
Q52LJ0	0.141104	0.0512115	-0.0915311	0.3132	0.898233	0.460776	0.997199	0.999838	0.999319
Q6UX71	0.282263	0.233369	-0.0273874	0.259019	0.668248	0.909685	0.997199	0.999838	0.999319
P51148	0.096623	0.493039	0.0881383	0.496666	0.234264	0.504819	0.997199	0.999838	0.999319
O43181	-0.451757	-0.168097	-0.311337	0.0408307	0.755378	0.133332	0.732713	0.999838	0.999319
Q15813	0.0122744	-0.176901	-0.0447128	0.955432	0.742837	0.826726	0.997199	0.999838	0.999319
Q9UI12	0.215285	0.274334	0.103762	0.129644	0.54947	0.427658	0.997199	0.999838	0.999319
O14617	0.0191927	-0.0324367	-0.0838194	0.932569	0.952289	0.696677	0.997199	0.999838	0.999319
Q00535	-0.465257	-0.153211	-0.285911	0.040931	0.777376	0.184213	0.732713	0.999838	0.999319
Q96IJ6	0.461227	0.379557	0.367937	0.0380862	0.482907	0.0762143	0.715667	0.999838	0.969782
P02795	0.0432129	0.201345	0.256262	0.730101	0.0660217	0.0411475	0.997199	0.999838	0.769592
Q8IVM0	0.197653	0.19835	0.208783	0.157915	0.570833	0.08887	0.997199	0.999838	0.999319
Q01581	0.131589	0.185084	0.191761	0.473837	0.731333	0.254516	0.997199	0.999838	0.999319
Q5GLZ8	-0.0439495	-0.135283	0.0232526	0.84472	0.802521	0.911881	0.997199	0.999838	0.999319
Q16851	-0.0151072	0.141969	-0.0291753	0.946556	0.793117	0.890576	0.997199	0.999838	0.999319
Q14011	0.142424	0.104712	0.24767	0.306981	0.754974	0.042042	0.997199	0.999838	0.769592
O75607	0.398203	0.510049	0.38754	0.0702614	0.345425	0.057596	0.848657	0.999838	0.893049
P11388	-0.0650156	-0.181789	-0.203309	0.752968	0.734507	0.286495	0.997199	0.999838	0.999319
Q9P275	0.216039	0.327568	-0.0350501	0.28562	0.543158	0.852145	0.997199	0.999838	0.999319
O76003	-0.187685	-0.156968	0.132533	0.407152	0.772088	0.533599	0.997199	0.999838	0.999319
Q9NVD7	0.290999	0.146522	0.265289	0.199439	0.786861	0.211625	0.997199	0.999838	0.999319
Q567V2	-0.00251763	-0.0036892	-0.0309424	0.991185	0.994575	0.886351	0.997199	0.999838	0.999319
Q9BXB4	-0.0222355	0.160319	0.0860754	0.925307	0.767465	0.706088	0.997199	0.999838	0.999319
O43674	-0.12434	-0.213308	-0.0194239	0.419475	0.690856	0.892639	0.997199	0.999838	0.999319
Q14444	-0.427467	-0.155877	0.000962222	0.00181881	0.697454	0.993701	0.172894	0.999838	0.999319
Q9NQT8	-0.03386	0.00666623	-0.0238054	0.880548	0.990175	0.910592	0.997199	0.999838	0.999319
Q99643	-0.209167	-0.263545	-0.0603741	0.32269	0.623302	0.754704	0.997199	0.999838	0.999319
P12277	-0.0508318	-0.106428	-0.0315132	0.817931	0.843601	0.877961	0.997199	0.999838	0.999319
Q96C86	0.340593	0.139125	0.151712	0.11927	0.796571	0.458013	0.997199	0.999838	0.999319
Q9NX14	0.0530935	-0.0331193	0.104748	0.671577	0.760362	0.375226	0.997199	0.999838	0.999319
P37198	-0.0805709	-0.160302	-0.0867277	0.68106	0.764748	0.625333	0.997199	0.999838	0.999319
Q14197	-0.0609945	-0.0840005	-0.167936	0.660919	0.818355	0.168985	0.997199	0.999838	0.999319
P43003	-0.0126739	-0.112551	0.019555	0.942074	0.834055	0.903632	0.997199	0.999838	0.999319
P51648	0.096221	0.073291	0.037693	0.672146	0.892499	0.860986	0.997199	0.999838	0.999319
P12532	0.15975	0.103113	0.135009	0.465946	0.848392	0.506644	0.997199	0.999838	0.999319
Q66K74	-0.050051	0.0773991	-0.0231024	0.837632	0.88652	0.921874	0.997199	0.999838	0.999319
Q16527	0.310353	-0.0135372	0.0652927	0.0331647	0.979631	0.640426	0.69186	0.999838	0.999319
P41223	0.127612	0.0689679	0.0527757	0.343942	0.728112	0.656879	0.997199	0.999838	0.999319
O43324	0.0271974	0.0656369	-0.0694813	0.852898	0.900121	0.620779	0.997199	0.999838	0.999319
Q8N6T3	-0.263417	-0.285803	-0.125786	0.204202	0.593664	0.505319	0.997199	0.999838	0.999319
O75351	-0.110024	0.0197524	0.0518928	0.491733	0.970624	0.725896	0.997199	0.999838	0.999319
Q6NVY1	0.0828724	-0.0988905	0.0811343	0.617982	0.854069	0.604768	0.997199	0.999838	0.999319
O43299	-0.281611	-0.38121	-0.140558	0.271913	0.484537	0.561787	0.997199	0.999838	0.999319
Q9Y285	0.128878	0.0469878	0.163537	0.429514	0.930457	0.28794	0.997199	0.999838	0.999319
Q71RC2	0.116541	0.134492	0.0359135	0.611812	0.804346	0.870455	0.997199	0.999838	0.999319
Q08AF3	0.36488	0.26294	0.117085	0.0111996	0.587217	0.381385	0.419511	0.999838	0.999319
P54727	0.0772199	-0.162511	0.0748107	0.641228	0.762236	0.63239	0.997199	0.999838	0.999319
Q04760	0.227888	0.018384	0.273261	0.103042	0.96267	0.0254814	0.979509	0.999838	0.670781
Q9P287	-0.209529	-0.139436	-0.0128412	0.379071	0.797125	0.955034	0.997199	0.999838	0.999319
Q9UHB9	-0.0572209	0.131732	0.0189453	0.757808	0.806881	0.910185	0.997199	0.999838	0.999319
Q8IXM2	0.0543871	0.117365	0.15814	0.696099	0.708407	0.193632	0.997199	0.999838	0.999319
P15954	-0.118485	-0.0884366	0.00973421	0.553789	0.868966	0.956701	0.997199	0.999838	0.999319
A0JLT2	0.0509777	-0.0253801	-0.112796	0.6846	0.814801	0.326675	0.997199	0.999838	0.999319
P31350	0.104701	-0.0213927	-0.0360342	0.454537	0.962541	0.774307	0.997199	0.999838	0.999319
O14737	0.069615	0.098902	0.149524	0.739202	0.853967	0.433555	0.997199	0.999838	0.999319
P57088	0.01529	-0.115911	-0.0813289	0.939361	0.828763	0.658692	0.997199	0.999838	0.999319
P43251	-0.0582037	0.0509665	0.100037	0.782427	0.924421	0.602728	0.997199	0.999838	0.999319
Q99653	0.214273	0.131869	0.159477	0.257671	0.806344	0.361766	0.997199	0.999838	0.999319
Q9H1K1	0.160846	-0.177945	0.570982	0.470431	0.741971	0.00497795	0.997199	0.999838	0.328342
Q9UNH7	0.093603	0.214484	0.468677	0.654342	0.690051	0.0117772	0.997199	0.999838	0.508486
P42224	0.38059	0.284214	0.0475236	0.0812308	0.598545	0.817009	0.899171	0.999838	0.999319
Q8WZ82	0.437383	0.211651	0.255415	0.0556072	0.696526	0.245256	0.790158	0.999838	0.999319
Q8N7H5	-0.0720702	-0.0579131	-0.107245	0.601767	0.837194	0.373728	0.997199	0.999838	0.999319
Q7Z478	0.0251673	0.0178803	-0.191989	0.903482	0.97343	0.318927	0.997199	0.999838	0.999319
Q49AR2	0.183031	0.126456	0.118721	0.400096	0.814535	0.556716	0.997199	0.999838	0.999319
Q12872	-0.265519	-0.340777	-0.227492	0.25072	0.530282	0.304444	0.997199	0.999838	0.999319
Q9Y227	-0.147884	-0.0328529	-0.132688	0.552294	0.951798	0.579018	0.997199	0.999838	0.999319
Q9HAU5	-0.068899	-0.421381	-0.0385426	0.766158	0.437659	0.862731	0.997199	0.999838	0.999319
Q9HD45	-0.274266	-0.289953	-0.241836	0.237077	0.593373	0.278479	0.997199	0.999838	0.999319
Q15746	0.0620618	-0.0333272	0.00139766	0.783463	0.95093	0.994753	0.997199	0.999838	0.999319
Q9NQR4	0.0985083	0.213317	0.0545239	0.526696	0.688583	0.713618	0.997199	0.999838	0.999319
Q9UNE7	0.18491	-0.0104313	-0.0747086	0.423583	0.984659	0.743046	0.997199	0.999838	0.999319
Q7LG56	-0.0330022	0.0311667	-0.0681502	0.884132	0.954138	0.750478	0.997199	0.999838	0.999319
Q92879	-0.0521012	0.047801	0.108131	0.715446	0.924811	0.413752	0.997199	0.999838	0.999319
P17050	0.0378761	0.0259572	-0.0944771	0.785869	0.944006	0.441529	0.997199	0.999838	0.999319
Q9NW64	-0.109274	-0.101696	-0.226013	0.430393	0.825355	0.0739861	0.997199	0.999838	0.956492
Q16706	-0.0382013	0.053689	0.0312252	0.869273	0.9212	0.888738	0.997199	0.999838	0.999319
Q9NSU2	0.368228	0.388063	-0.0606749	0.163122	0.480406	0.808195	0.997199	0.999838	0.999319
Q99961	0.260411	0.193265	0.348311	0.0832889	0.715391	0.0137547	0.912508	0.999838	0.562724
Q9Y530	-0.356398	-0.266558	-0.297317	0.138353	0.623141	0.200123	0.997199	0.999838	0.999319
Q86U38	0.111699	0.130535	0.096989	0.617083	0.809165	0.641445	0.997199	0.999838	0.999319
Q9H3S7	0.273039	0.171011	0.115894	0.212708	0.751335	0.571089	0.997199	0.999838	0.999319
Q9NQ88	0.281005	0.149567	0.199958	0.0409576	0.560721	0.0980322	0.732713	0.999838	0.999319
Q9UH17	-0.0485193	-0.0104148	-0.0138074	0.776846	0.984563	0.930793	0.997199	0.999838	0.999319
O00339	0.0863704	0.131273	0.051668	0.536874	0.749347	0.678597	0.997199	0.999838	0.999319
Q8IV38	0.435981	0.513774	0.411885	0.0564547	0.343845	0.0566806	0.790158	0.999838	0.892461
P50416	0.082656	-0.0191266	-0.0436962	0.582147	0.971421	0.762812	0.997199	0.999838	0.999319
O95453	0.132282	0.145501	-0.129926	0.564683	0.788688	0.560891	0.997199	0.999838	0.999319
Q8N3C0	0.128285	0.182747	0.0207344	0.342335	0.296413	0.861797	0.997199	0.999838	0.999319
P23497	-0.467384	-0.36613	0.00364201	0.0214747	0.493503	0.983738	0.583245	0.999838	0.999319
O75915	-0.0722747	0.0651871	-0.00859548	0.606716	0.89242	0.947221	0.997199	0.999838	0.999319
Q709C8	0.0196669	0.140552	-0.0659111	0.894124	0.787014	0.641348	0.997199	0.999838	0.999319
Q96GM5	-0.089314	0.0739769	-0.171746	0.669375	0.890454	0.373813	0.997199	0.999838	0.999319
O14880	-0.266448	-0.120029	-0.111819	0.248317	0.825028	0.610083	0.997199	0.999838	0.999319
P13473	-0.379502	0.0590369	0.0133833	0.119641	0.913278	0.953828	0.997199	0.999838	0.999319
O00186	-0.398139	-0.0980226	-0.110079	0.0734715	0.856007	0.59739	0.866642	0.999838	0.999319
Q07960	0.162066	0.104061	0.126796	0.335327	0.846891	0.42624	0.997199	0.999838	0.999319
Q9H488	-0.149159	-0.0845403	0.105113	0.363232	0.875042	0.481368	0.997199	0.999838	0.999319
Q9UJU6	0.147422	0.0851438	0.00167714	0.304774	0.868102	0.990179	0.997199	0.999838	0.999319
Q96QU8	0.328998	0.110701	-0.0478643	0.151834	0.838325	0.83279	0.997199	0.999838	0.999319
O75436	0.097605	0.117223	0.0355776	0.484715	0.747614	0.772162	0.997199	0.999838	0.999319
Q5JTH9	-0.0373081	-0.134518	-0.129218	0.863087	0.802612	0.520222	0.997199	0.999838	0.999319
Q03164	-0.0202338	-0.0112434	0.136771	0.935115	0.983497	0.567341	0.997199	0.999838	0.999319
Q6UWY0	-0.268784	-0.447042	-0.300717	0.311447	0.414289	0.218974	0.997199	0.999838	0.999319
Q15369	0.110125	0.0977236	0.326236	0.450721	0.851367	0.0157406	0.997199	0.999838	0.601735
P63173	0.146083	0.204715	0.334877	0.292662	0.440942	0.00565594	0.997199	0.999838	0.351539
O94874	-0.0441232	0.00722245	-0.129783	0.756571	0.988659	0.335569	0.997199	0.999838	0.999319
P62942	0.169226	0.180387	0.127361	0.177309	0.0954152	0.270863	0.997199	0.999838	0.999319
Q9Y6B6	0.2323	0.281252	0.0443713	0.0948671	0.294346	0.715892	0.946329	0.999838	0.999319
Q9BTC8	0.173237	0.247555	0.101095	0.224792	0.606589	0.447206	0.997199	0.999838	0.999319
P56134	0.00871424	-0.0329988	-0.109813	0.969806	0.951538	0.620949	0.997199	0.999838	0.999319
Q9UHR4	0.172621	0.136234	0.0738379	0.259817	0.798578	0.616305	0.997199	0.999838	0.999319
P05161	0.0738108	0.0448465	0.11486	0.594621	0.880475	0.343062	0.997199	0.999838	0.999319
Q9Y4F1	-0.0124013	-0.120118	-0.194077	0.951816	0.822715	0.306217	0.997199	0.999838	0.999319
Q16647	0.121911	0.306963	-0.00937251	0.59162	0.571259	0.965259	0.997199	0.999838	0.999319
P21589	0.020052	0.0129652	0.0275509	0.900845	0.980764	0.856243	0.997199	0.999838	0.999319
Q6Y7W6	-0.070697	-0.041926	0.0385655	0.578605	0.698337	0.737481	0.997199	0.999838	0.999319
P60510	0.08734	0.166337	0.115699	0.519288	0.353264	0.329879	0.997199	0.999838	0.999319
P30084	-0.22408	0.0450819	0.0838165	0.2027	0.933279	0.591002	0.997199	0.999838	0.999319
O75503	-0.346105	-0.762753	-0.393525	0.122821	0.158734	0.0643998	0.997199	0.999838	0.903316
Q5RKV6	0.0399099	-0.00455388	0.0218894	0.799064	0.993232	0.883219	0.997199	0.999838	0.999319
P06753	0.0559888	-0.138752	0.122403	0.674766	0.527536	0.29544	0.997199	0.999838	0.999319
Q13889	0.291262	0.315632	0.0948601	0.0422819	0.505351	0.47868	0.738676	0.999838	0.999319
Q9H089	0.044615	0.209117	0.234334	0.749609	0.618343	0.0613787	0.997199	0.999838	0.897628
Q96AY3	0.0566135	-0.239773	0.00493878	0.794999	0.656294	0.980518	0.997199	0.999838	0.999319
O14828	0.262509	0.0318045	-0.0196273	0.0635269	0.946944	0.878769	0.826656	0.999838	0.999319
Q9NPD3	-0.0738046	0.159144	-0.0622388	0.595559	0.622946	0.611542	0.997199	0.999838	0.999319
P40121	-0.165748	-0.279356	-0.266484	0.234669	0.587912	0.0420019	0.997199	0.999838	0.769592
Q9BQ61	-0.0640947	-0.179019	0.0217201	0.644837	0.68392	0.859389	0.997199	0.999838	0.999319
Q6NUK1	0.138165	-0.0994403	-0.473896	0.548188	0.854656	0.0402646	0.997199	0.999838	0.769592
Q13042	-0.203275	-0.130835	-0.107785	0.291658	0.807238	0.531556	0.997199	0.999838	0.999319
Q92841	-0.0102608	-0.0925887	0.0663064	0.942969	0.859442	0.620328	0.997199	0.999838	0.999319
Q8IWJ2	0.0230206	0.172634	-0.0139102	0.914662	0.748436	0.944221	0.997199	0.999838	0.999319
P19447	0.261144	0.282724	-0.0649836	0.261833	0.602018	0.778659	0.997199	0.999838	0.999319
O75312	-0.153438	-0.148131	0.100425	0.505775	0.785001	0.644933	0.997199	0.999838	0.999319
P49917	0.109899	-0.0491574	-0.00104724	0.639123	0.927763	0.996357	0.997199	0.999838	0.999319
P61513	0.0164533	-0.0984614	0.0111015	0.896142	0.363035	0.923407	0.997199	0.999838	0.999319
Q9NT62	-0.0246854	0.153954	0.0790454	0.857079	0.430346	0.508257	0.997199	0.999838	0.999319
Q9UHY1	0.135242	-0.0563423	-0.0271017	0.539605	0.916848	0.895316	0.997199	0.999838	0.999319
P27144	0.0131198	-0.185736	0.0151564	0.952295	0.730436	0.94059	0.997199	0.999838	0.999319
Q01844	0.247508	0.542498	-0.167452	0.267783	0.315989	0.426646	0.997199	0.999838	0.999319
Q9UPM8	0.00836058	-0.180023	-0.0166813	0.97516	0.743361	0.946804	0.997199	0.999838	0.999319
Q8WTW3	-0.035985	-0.251687	-0.171832	0.88263	0.642566	0.466724	0.997199	0.999838	0.999319
Q8WXH0	-0.16399	-0.0440433	-0.0632685	0.333323	0.934756	0.684718	0.997199	0.999838	0.999319
Q96SB8	-0.130833	-0.212005	-0.316116	0.671645	0.703828	0.252181	0.997199	0.999838	0.999319
Q9P2R3	-0.0198146	0.0219319	0.113116	0.932836	0.967744	0.616505	0.997199	0.999838	0.999319
O95433	-0.344604	-0.081234	-0.0645308	0.0617472	0.879908	0.689187	0.822737	0.999838	0.999319
Q9Y5V0	0.133978	0.0830085	0.0135108	0.389125	0.876962	0.928209	0.997199	0.999838	0.999319
Q8TEW0	0.0284633	0.224477	0.0952251	0.902607	0.679049	0.67099	0.997199	0.999838	0.999319
Q9HCE0	0.187852	-0.00817774	-0.0347214	0.40632	0.987955	0.870638	0.997199	0.999838	0.999319
Q15582	-0.167561	-0.110914	-0.0605265	0.263003	0.834621	0.665288	0.997199	0.999838	0.999319
Q13907	-0.152901	-0.0377224	-0.0442598	0.479261	0.944092	0.823869	0.997199	0.999838	0.999319
Q9HCM4	0.0110721	0.012314	0.0295793	0.95837	0.981721	0.879599	0.997199	0.999838	0.999319
Q16222	0.0758558	-0.0697387	0.0949124	0.711936	0.896554	0.612184	0.997199	0.999838	0.999319
Q9H553	0.263192	0.217021	0.484516	0.251085	0.689269	0.0254325	0.997199	0.999838	0.670781
O95870	0.0971172	0.0484255	-0.095998	0.6725	0.928929	0.665726	0.997199	0.999838	0.999319
P43897	0.0508432	-0.0291292	0.0262077	0.704123	0.88233	0.823777	0.997199	0.999838	0.999319
O00487	0.181416	0.139683	0.0130217	0.219822	0.790585	0.927304	0.997199	0.999838	0.999319
P51970	-0.231562	-0.301102	-0.162468	0.09472	0.459969	0.181341	0.946329	0.999838	0.999319
[truncated: 1,233 more rows]
