# Supplementary material for: Proteome-Wide Effect of 17-β-Estradiol and Lipoxin A4 in an Endometriotic Epithelial Cell Line
Source: Front Endocrinol (Lausanne). 2016 Jan 6;6:192. doi: 10.3389/fendo.2015.00192 (PMC4701930; doi:10.3389/fendo.2015.00192)
Supplement: Supplementary file 3 [file Table_3.XLSX]

## Sheet: Supplementary file 3 DAVID_ALL_
labels_DAVID	Category	Term	Count	PValue	Genes	List.Total	Pop.Hits	Pop.Total	Fold.Enrichment	Bonferroni	Benjamini	FDR
E2	GOTERM_BP_FAT	GO:0001558~regulation of cell growth	8	0.00367167	CD44, CDH13, DAB2, SIPA1, ITCH, DNAJC2, RTN4, AK6, TAF9	174	32	2658	3.81897	0.988159	0.988159	5.77691
E2	KEGG_PATHWAY	hsa04120:Ubiquitin mediated proteolysis	10	0.00609124	MGRN1, CDC27, UBE2D3, CUL1, UBE4A, UBE2S, CUL5, ITCH, UBE2O, FBXW11	85	53	1276	2.83241	0.422986	0.422986	6.43069
E2	GOTERM_BP_FAT	GO:0008283~cell proliferation	15	0.00977805	PES1, PDXK, HEL-S-1a, CDC27, MCM7, TXLNA, CDH13, CD81, DAB2, CDK5, CUL1, BOP1, MAPRE1, CSRP2, CUL5, SIPA1	174	109	2658	2.10218	0.999993	0.997329	14.6965
E2	GOTERM_BP_FAT	GO:0008361~regulation of cell size	8	0.0149383	DAB2, CSRP2, SIPA1, DNAJC2, RRAGC, RTN4, NOP58, AK6, TAF9	174	41	2658	2.98066	1	0.997643	21.6101
E2	GOTERM_BP_FAT	GO:0032535~regulation of cellular component size	10	0.0155754	ARPC1B, DAB2, CSRP2, SIPA1, DNAJC2, RRAGC, RTN4, NOP58, AK6, TAF9	174	61	2658	2.50424	1	0.991199	22.4263
E2	GOTERM_BP_FAT	GO:0016032~viral reproduction	6	0.0170057	BANF1, CTBP2, CD81, THOC2, ITCH, UACA	174	24	2658	3.81897	1	0.98403	24.2296
E2	GOTERM_BP_FAT	GO:0019941~modification-dependent protein catabolic process	20	0.0196771	MGRN1, PSMA5, CDC27, HEL-S-91n, PSMD8, PSMB2, PSMD4, UBE2D3, SUMO2, CUL1, UBE4A, PSMD6, LRRC41, UBE2S, USP48, ufd1, UFD1L, CUL5, ITCH, UBE2O, KCMF1, FBXW11	174	178	2658	1.71639	1	0.981584	27.4928
E2	GOTERM_BP_FAT	GO:0043632~modification-dependent macromolecule catabolic process	20	0.0196771	MGRN1, PSMA5, CDC27, HEL-S-91n, PSMD8, PSMB2, PSMD4, UBE2D3, SUMO2, CUL1, UBE4A, PSMD6, LRRC41, UBE2S, USP48, ufd1, UFD1L, CUL5, ITCH, UBE2O, KCMF1, FBXW11	174	178	2658	1.71639	1	0.981584	27.4928
E2	GOTERM_BP_FAT	GO:0032984~macromolecular complex disassembly	4	0.0231423	STMN1, SMARCE1, TTF2, SUPT16H	174	10	2658	6.11034	1	0.982296	31.5294
E2	GOTERM_BP_FAT	GO:0034623~cellular macromolecular complex disassembly	4	0.0231423	STMN1, SMARCE1, TTF2, SUPT16H	174	10	2658	6.11034	1	0.982296	31.5294
E2	GOTERM_BP_FAT	GO:0051603~proteolysis involved in cellular protein catabolic process	20	0.0269914	MGRN1, PSMA5, CDC27, HEL-S-91n, PSMD8, PSMB2, PSMD4, UBE2D3, SUMO2, CUL1, UBE4A, PSMD6, LRRC41, UBE2S, USP48, ufd1, UFD1L, CUL5, ITCH, UBE2O, KCMF1, FBXW11	174	184	2658	1.66042	1	0.983835	35.7657
E2	GOTERM_BP_FAT	GO:0044257~cellular protein catabolic process	20	0.0269914	MGRN1, PSMA5, CDC27, HEL-S-91n, PSMD8, PSMB2, PSMD4, UBE2D3, SUMO2, CUL1, UBE4A, PSMD6, LRRC41, UBE2S, USP48, ufd1, UFD1L, CUL5, ITCH, UBE2O, KCMF1, FBXW11	174	184	2658	1.66042	1	0.983835	35.7657
E2	GOTERM_BP_FAT	GO:0030163~protein catabolic process	20	0.0397555	MGRN1, PSMA5, CDC27, HEL-S-91n, PSMD8, PSMB2, PSMD4, UBE2D3, SUMO2, CUL1, UBE4A, PSMD6, LRRC41, UBE2S, USP48, ufd1, UFD1L, CUL5, ITCH, UBE2O, KCMF1, FBXW11	174	192	2658	1.59124	1	0.995643	48.1205
E2	GOTERM_BP_FAT	GO:0006508~proteolysis	24	0.0458476	MGRN1, KRT1, CTSA, PSMA5, CASP1, CDC27, HEL-S-91n, PSMD8, PSMB2, PSMD4, UBE2D3, SUMO2, CUL1, UBE4A, PSMD6, LRRC41, UBE2S, PEG10, USP48, ufd1, UFD1L, CUL5, ITCH, UBE2O, KCMF1, FBXW11	174	247	2658	1.48429	1	0.996517	53.1961
LXA4	GOTERM_BP_FAT	GO:0006959~humoral immune response	2	0.0425548	KRT1, TFE3	24	5	2658	44.3	0.999998	0.999998	44.1867
LXA4E2	GOTERM_BP_FAT	GO:0030512~negative regulation of transforming growth factor beta receptor signaling pathway	3	0.020906	PIN1, PEG10, SNX6	165	4	2658	12.0818	1	1	28.7976
LXA4E2	GOTERM_BP_FAT	GO:0043632~modification-dependent macromolecule catabolic process	19	0.0231021	MGRN1, BUB1B, ATG12, PSMA5, PSMB4, PSMC4, HEL-S-91n, PSMD8, USP11, PSMD4, PSMA6, UBE2D3, TCEB1, UBE2S, RNF123, FBXO22, ufd1, UFD1L, CUL5, KCMF1, USP15	165	178	2658	1.71951	1	0.999998	31.322
LXA4E2	GOTERM_BP_FAT	GO:0019941~modification-dependent protein catabolic process	19	0.0231021	MGRN1, BUB1B, ATG12, PSMA5, PSMB4, PSMC4, HEL-S-91n, PSMD8, USP11, PSMD4, PSMA6, UBE2D3, TCEB1, UBE2S, RNF123, FBXO22, ufd1, UFD1L, CUL5, KCMF1, USP15	165	178	2658	1.71951	1	0.999998	31.322
LXA4E2	GOTERM_BP_FAT	GO:0006511~ubiquitin-dependent protein catabolic process	14	0.0241463	BUB1B, PSMA5, PSMB4, PSMC4, HEL-S-91n, PSMD8, USP11, PSMD4, PSMA6, UBE2D3, TCEB1, FBXO22, ufd1, UFD1L, CUL5, USP15	165	116	2658	1.9442	1	0.999913	32.4927
LXA4E2	GOTERM_BP_FAT	GO:0006508~proteolysis	24	0.0265515	MGRN1, BUB1B, ATG12, KRT1, SERPING1, CAPN1, PSMA5, PSMB4, PSMC4, HEL-S-91n, PSMD8, USP11, PSMD4, PSMA6, UBE2D3, SEC11L1, SEC11A, TCEB1, UBE2S, RNF123, PEG10, FBXO22, ufd1, UFD1L, CUL5, KCMF1, USP15	165	247	2658	1.56526	1	0.999555	35.1183
LXA4E2	GOTERM_BP_FAT	GO:0051603~proteolysis involved in cellular protein catabolic process	19	0.0311671	MGRN1, BUB1B, ATG12, PSMA5, PSMB4, PSMC4, HEL-S-91n, PSMD8, USP11, PSMD4, PSMA6, UBE2D3, TCEB1, UBE2S, RNF123, FBXO22, ufd1, UFD1L, CUL5, KCMF1, USP15	165	184	2658	1.66344	1	0.999299	39.891
LXA4E2	GOTERM_BP_FAT	GO:0044257~cellular protein catabolic process	19	0.0311671	MGRN1, BUB1B, ATG12, PSMA5, PSMB4, PSMC4, HEL-S-91n, PSMD8, USP11, PSMD4, PSMA6, UBE2D3, TCEB1, UBE2S, RNF123, FBXO22, ufd1, UFD1L, CUL5, KCMF1, USP15	165	184	2658	1.66344	1	0.999299	39.891
LXA4E2	GOTERM_BP_FAT	GO:0017015~regulation of transforming growth factor beta receptor signaling pathway	4	0.0335791	SMAD3, PIN1, PEG10, SNX6	165	12	2658	5.3697	1	0.99854	42.252
LXA4E2	GOTERM_BP_FAT	GO:0009206~purine ribonucleoside triphosphate biosynthetic process	6	0.0387215	ALDOA, HEL-S-87p, NME1, ATP5C1, ATP13A1, SLC25A13, ATP6V0A2	165	31	2658	3.11789	1	0.998452	46.9986
LXA4E2	GOTERM_BP_FAT	GO:0009201~ribonucleoside triphosphate biosynthetic process	6	0.043685	ALDOA, HEL-S-87p, NME1, ATP5C1, ATP13A1, SLC25A13, ATP6V0A2	165	32	2658	3.02045	1	0.998346	51.2309
LXA4E2	GOTERM_BP_FAT	GO:0009145~purine nucleoside triphosphate biosynthetic process	6	0.043685	ALDOA, HEL-S-87p, NME1, ATP5C1, ATP13A1, SLC25A13, ATP6V0A2	165	32	2658	3.02045	1	0.998346	51.2309
LXA4E2	GOTERM_BP_FAT	GO:0030163~protein catabolic process	19	0.0449914	MGRN1, BUB1B, ATG12, PSMA5, PSMB4, PSMC4, HEL-S-91n, PSMD8, USP11, PSMD4, PSMA6, UBE2D3, TCEB1, UBE2S, RNF123, FBXO22, ufd1, UFD1L, CUL5, KCMF1, USP15	165	192	2658	1.59413	1	0.997168	52.2909
