# Supplementary material for: Proteome-Wide Effect of 17-β-Estradiol and Lipoxin A4 in an Endometriotic Epithelial Cell Line
Source: Front Endocrinol (Lausanne). 2016 Jan 6;6:192. doi: 10.3389/fendo.2015.00192 (PMC4701930; doi:10.3389/fendo.2015.00192)
Supplement: Supplementary file 4 [file Table_4.XLSX]

## Sheet: Supplementary file 4 log2ratio_
proteinID	log2ratioLXA4E2vsE2	LPE_pval_LXA4E2vsE2	FDR_LXA4E2vsE2	Protein_name
Q5VW32	-0.956115	0.000300158	0.133388	BROX
Q86UV5	-0.343658	0.017281	0.786652	USP48
Q9BY50	0.547131	0.0197471	0.802861	SEC11L3, SEC11C
P62249	-0.442394	0.0020703	0.2788	RPS16
Q12874	0.377302	0.0390065	0.992643	SF3A3
Q9NRS6	-0.515959	0.0162567	0.784203	SNX15
Q9UKM9	0.358296	0.00913326	0.616945	RALY
Q8IXT5	0.465663	0.0304449	0.910966	RBM12B
Q8N201	-0.485691	0.0203757	0.8031	INTS1
P04083	0.391334	0.0240664	0.864073	ANXA1
Q15008	-0.701512	0.000757193	0.152953	PSMD6
Q07666	0.332759	0.0149263	0.765745	KHDRBS1
P82663	-0.527292	0.0170136	0.786652	MRPS25
Q9HCK8	-0.53685	0.00954432	0.616945	CHD8
P51003	0.416023	0.0292814	0.910966	PAPOLA
P56385	0.306442	0.0376272	0.988708	ATP5I
Q5XPI4	-0.509698	0.0468879	0.998134	RNF123
P50213	-0.645522	5.10975e-05	0.0581484	DKFZp686A08194, IDH3A
O15260	-0.35464	0.0238591	0.864073	SURF4
P62753	0.63646	0.000618749	0.151692	RPS6
O14562	-0.521142	0.0161952	0.784203	UBFD1
O60271	-0.411949	0.0201092	0.802861	SPAG9
P33993	-0.375899	0.0413854	0.998134	MCM7
P04264	0.778619	1.22566e-06	0.00396134	KRT1
Q9BWS9	0.516723	0.0224511	0.843744	CHID1
Q9NZE8	-0.444882	0.0266678	0.895956	MRPL35
O14949	-0.328766	0.0103679	0.623018	UQCRQ
O14976	-0.464635	0.000986098	0.172184	GAK
Q7L0Y3	0.55712	0.00992865	0.617104	TRMT10C
O94822	0.557234	0.00991302	0.617104	LTN1
P68366	-0.31245	0.0233965	0.864073	TUBA4A
Q12907	0.355398	0.00951833	0.616945	LMAN2
O75347	0.468354	0.00299177	0.352589	TBCA
P14866	0.280186	0.0392937	0.992643	HNRNPL
Q9H3K2	0.386055	0.0438761	0.998134	GHITM
Q9C0C9	-0.308298	0.0243288	0.864073	UBE2O
Q16822	-0.369426	0.00373319	0.394267	PCK2
Q2M2I8	-0.572532	0.00941625	0.616945	AAK1
Q01518	-0.293964	0.0277149	0.906622	CAP1
Q13136	-0.423561	0.004182	0.397536	PPFIA1
P29372	-0.482772	0.000483224	0.151692	MPG
Q8WXF1	0.358073	0.0118562	0.638653	PSPC1
Q9UBQ5	0.396623	0.0318335	0.910966	EIF3K
P24534	0.409179	0.00262049	0.338777	EEF1B2
O15212	0.480458	0.0341874	0.936387	PFDN6
Q6Y1H2	-0.260357	0.0395632	0.992643	HACD2
Q12769	-0.739888	0.000535759	0.151692	NUP160
O60825	-0.470405	0.0338045	0.933814	PFKFB2
Q16881	0.466967	0.0180919	0.801002	NA
P60900	0.499618	0.00748994	0.576369	PSMA6
Q92541	0.378718	0.0108342	0.623018	RTF1
P62081	-0.310263	0.0425737	0.998134	RPS7
Q8WUW1	-0.640491	0.00184578	0.259373	BRK1
Q8NHQ9	-0.873206	0.0005407	0.151692	DDX55
Q9NY61	-0.470317	0.0296645	0.910966	AATF
O95292	-0.447037	0.0301163	0.910966	VAPB
Q9UKB1	-0.580362	0.00546405	0.477293	FBXW11
P05155	-0.556003	0.0304176	0.910966	SERPING1
O00567	0.354391	0.0207526	0.8081	NOP56
Q9UJV9	-0.533025	0.000184646	0.119355	DDX41
O95104	-0.380027	0.0307715	0.910966	SCAF4
P04818	-0.510726	0.000310434	0.133388	TYMS
Q14444	0.428429	0.00155729	0.22878	CAPRIN1
P23497	0.471026	0.0194984	0.802861	SP100
O14828	-0.282136	0.0432832	0.998134	SCAMP3
Q6NUK1	-0.612061	0.00926372	0.616945	SLC25A24
P40938	-0.444159	0.0310063	0.910966	RFC3
O60220	0.395621	0.0148004	0.765745	TIMM8A
P40937	-0.851852	0.000657082	0.151692	RFC5
Q9UBG0	-0.539152	0.0112053	0.623018	MRC2
P13645	0.478461	0.000872471	0.165872	KRT10
A6NKF9	-0.349052	0.0262819	0.895956
P63272	-0.462074	0.0370256	0.988708	SUPT4H1
P53992	-0.285893	0.0482901	0.998134	SEC24C
Q14139	0.439157	0.0318803	0.910966	UBE4A
Q12929	-0.499221	0.0109892	0.623018	EPS8
Q8N1G2	-0.676342	0.00305461	0.352589	CMTR1
Q92890	0.813402	7.19659e-05	0.0581484	ufd1, UFD1L
O14569	-0.469255	0.0312915	0.910966	CYB561D2
Q14C86	-0.454236	0.00630436	0.509392	GAPVD1
Q92820	0.378404	0.00612843	0.509392	GGH
P61981	0.444583	0.00101222	0.172184	YWHAG
Q9NVK5	-0.414502	0.0171102	0.786652	FGFR1OP2
Q9NYY8	-0.290457	0.0386581	0.992643	KIAA0971, FASTKD2
Q9UG56	0.675286	0.00273959	0.340552	PISD
Q99661	-0.317327	0.0277709	0.906622	KIF2C
Q8TC07	-0.665915	0.00398165	0.394267	TBC1D15
P48047	0.308138	0.0321318	0.910966	ATP5O
Q9Y4A5	-0.41066	0.0198349	0.802861	TRRAP
O15305	-0.387322	0.0406325	0.994882	PMM2
P0C0S5	-0.361358	0.00890643	0.616945	H2AFZ
Q16850	-0.292829	0.0403693	0.994882	NA
O75446	-0.508911	0.0318456	0.910966	SAP30
Q9H019	-0.396733	0.0139604	0.739671	MTFR1L
O60814	0.305443	0.025369	0.891224	HIST1H2BK
A8MWD9	0.295227	0.0420569	0.998134
O94817	-0.647237	0.00884071	0.616945	ATG12
P15531	0.294827	0.0427289	0.998134	NME1
Q9Y4X0	-0.613922	0.0162412	0.784203	AMMECR1
P06899	0.308194	0.0241311	0.864073	HIST1H2BJ
Q8NCG7	0.465246	0.0396197	0.992643	DAGLB
O75306	0.514228	0.00630067	0.509392	NDUFS2
Q9UJS0	-0.564161	0.00697222	0.549615	SLC25A13
P61956	0.381027	0.0201212	0.802861	SUMO2
Q5K651	-0.537241	0.0360723	0.971547	SAMD9
Q8NDX6	-0.392015	0.00479519	0.442802	ZNF740
Q14146	-0.601639	0.019869	0.802861	URB2
Q96JC1	-0.518352	0.0426966	0.998134	VPS39
P10619	0.354671	0.00886007	0.616945	CTSA
Q14919	0.285806	0.0353043	0.958854	DRAP1
Q9HB90	-0.595471	0.0197407	0.802861	RRAGC
P12109	-0.447016	0.0424688	0.998134	COL6A1
Q15678	-0.571183	0.0106563	0.623018	PTPN14
Q9UJW0	0.524173	0.0186609	0.802861	DCTN4
Q9P2I0	-0.461063	0.0257647	0.895393	CPSF2
Q9BYD6	-0.409619	0.033222	0.933682	MRPL1
P04908	0.658466	0.000330168	0.133388	HIST1H2AB
A8MW06	0.463595	0.000706989	0.152333
O43617	0.440989	0.0287353	0.910966	TRAPPC3
P13804	0.317378	0.0434895	0.998134	ETFA
Q99543	-0.457379	0.0268898	0.895956	DNAJC2
Q9UI10	-0.467154	0.0493432	0.998134	EIF2B4
O95671	0.280749	0.0405664	0.994882	ASMTL
Q13162	0.316697	0.0215204	0.828021	HEL-S-97n, PRDX4
P28070	0.44324	0.0108901	0.623018	PSMB4
Q9Y2H0	-0.558683	0.0175979	0.789951	DLGAP4
P63313	0.445402	0.00391903	0.394267	TMSB10
P63027	-0.500045	0.0113732	0.623018	VAMP2
Q96TC7	0.471119	0.0389978	0.992643	FAM82C, RMDN3
Q9BZF9	-0.474993	0.0284879	0.910966	UACA
O60524	-0.344083	0.0268038	0.895956	NEMF
Q15836	-0.315409	0.0222806	0.843744	VAMP3
Q14320	0.291345	0.0335349	0.933814	FAM50A
P48556	-0.534052	0.0012254	0.198024	HEL-S-91n, PSMD8
Q9Y314	-0.459245	0.0374336	0.988708	NOSIP
P05204	0.4841	0.00060669	0.151692	HMGN2
Q96EP5	0.460583	0.0053292	0.477293	DAZAP1
P23458	0.639876	0.0172491	0.786652	JAK1
Q8IWX8	0.457704	0.0438066	0.998134	CHERP
Q13131	0.407117	0.044526	0.998134	PRKAA1
Q14103	0.297236	0.029193	0.910966	HNRPD, HNRNPD
P17302	-0.420795	0.00318974	0.355491	GJA1
Q9H8Y8	-0.81575	6.57333e-05	0.0581484	GORASP2
P14854	0.592886	0.00134764	0.207408	COX6B1
Q5EB52	0.46597	0.0158547	0.784203	MEST
O60739	0.646675	0.00402562	0.394267	GC20, EIF1B
